# Supplementary material for: Genome-wide next-generation DNA and RNA sequencing reveals a mutation that perturbs splicing of the phosphatidylinositol glycan anchor biosynthesis class H gene (PIGH) and causes arthrogryposis in Belgian Blue cattle
Source: BMC Genomics. 2015 Apr 18;16(1):316. doi: 10.1186/s12864-015-1528-y (PMC4404575; doi:10.1186/s12864-015-1528-y)
Supplement: Additional file 5: — GPI-anchored proteins reviewed in mice and specific associated knock-out phenotypes (if any). Are given from left to right: accession number in UniProtKB (Entry); gene symbol (Entry name); reviewed or unreviewed status (Status); full protein name (Protein name); alternative gene symbols (Gene names); amino acid number (Length); knock-out if any (Knock-out, KO); phenotype severity in homozygous KO (Phenotype severity); KO phenotype as described in MGI (Mouse Genome Informatics; http://www.informatics.jax.org/marker/). [file 12864_2015_1528_MOESM5_ESM.xls]

## Sheet: mouse GPI_KO
Entry	Entry name	Status	Protein names	Gene names	Organism	Length	Knock-out	Phenotype severity	Knock-out phenotype as described in MGI
P35846	FOLR1	reviewed	Folate receptor alpha (FR-alpha) (Folate receptor 1) (Folate-binding protein 1)	Folr1 Fbp1 Folbp1	Mus musculus (Mouse)	255	KO	embryonic lethality	Embryos homozygous for a knock-out allele are growth retarded and malformed, show multiple developmental anomalies, including neural and craniofacial defects, and die by E10. Folate supplementation of pregnant dams reduces embryonic mortality and improves many of the adverse developmental effects.
Q64253	LY6E	reviewed	Lymphocyte antigen 6E (Ly-6E) (Stem cell antigen 2) (Thymic shared antigen 1) (TSA-1)	Ly6e Ly67 Sca-2 Tsa-1	Mus musculus (Mouse)	130	KO	embryonic lethality	Mice homozygous for disruptions in this gene die as embryos as a result of heart defects.
P24823	PPBN	reviewed	Alkaline phosphatase, placental-like (EAP) (Embryonic alkaline phosphatase) (EC 3.1.3.1) (Alkaline phosphatase 5) (Embryonic-type alkaline phosphatase)	Alppl2 Akp5 Eap	Mus musculus (Mouse)	529	KO	embryonic lethality	Mice homozygous for a knock-out allele exhibit strain background-dependent differences in the timing of preimplantation cleavage and development, embryo survival, gestational length and litter size.
Q9Z0J1	RECK	reviewed	Reversion-inducing cysteine-rich protein with Kazal motifs (mRECK)	Reck	Mus musculus (Mouse)	971	KO	embryonic lethality	Homozygous mutation of this gene results in lethality around E10.5-E11.5, defects in collagen fibrils, basal lamina and vascular development.
P51865	TDGF1	reviewed	Teratocarcinoma-derived growth factor (Cripto growth factor) (Epidermal growth factor-like Cripto protein)	Tdgf1 Cripto	Mus musculus (Mouse)	171	KO	embryonic lethality	Mice homozygous for disruptions in this gene display abnormalities in rostral-caudal axis formation, embryonic development and heart development.
Q91X17	UROM	reviewed	Uromodulin (Tamm-Horsfall urinary glycoprotein) (THP) [Cleaved into: Uromodulin, secreted form]	Umod	Mus musculus (Mouse)	642	KO	embryonic lethality	Homozygous inactivation of this loci results in embryonic lethality. Though heterozygous mutant mice are overtly normal, they are susceptible to hepatic iron loading and porphyria.
P29533	VCAM1	reviewed	Vascular cell adhesion protein 1 (V-CAM 1) (VCAM-1) (CD antigen CD106)	Vcam1 Vcam-1	Mus musculus (Mouse)	739	KO	embryonic lethality	Most homozygous null mutants die by embryonic day 12.5 due to defective placenta and failure of chorion/allantois fusion, and heart developmental anomalies. Survivors are generally normal, but have high numbers of circulating blood mononuclear leukocytes.
Q01721	GAS1	reviewed	Growth arrest-specific protein 1 (GAS-1)	Gas1 Gas-1	Mus musculus (Mouse)	343	KO	embryonic lethality	Mice homozygous for disruption of this gene experience background sensitive reduction of viability. Developmental defects are found in the eyes, cerebellum and limbs.
Q64444	CAH4	reviewed	Carbonic anhydrase 4 (EC 4.2.1.1) (Carbonate dehydratase IV) (Carbonic anhydrase IV) (CA-IV)	Ca4 Car4	Mus musculus (Mouse)	305	KO	embryonic/post-natal lethality	Homozygous null mice are produced in lower than expected numbers, with females preferentially lost in the fetal or early postnatal period. Surviving homozygotes are healthy and fertile when crossed with wild-type partners; however, homozygous intercrosses yield small litters and pups do not survive.
P21836	ACES	reviewed	Acetylcholinesterase (AChE) (EC 3.1.1.7)	Ache	Mus musculus (Mouse)	614	KO	post-natal lethality	Homozygous mutants show retarded postnatal development, tremors, impaired righting response, delayed maturation of external ear, failure of eyelids to open, and die by 3-wk. of age. Mutants are highly sensitive to butyrylcholinesterase inhibitor toxicity.
P97766	CFC1	reviewed	Cryptic protein	Cfc1	Mus musculus (Mouse)	202	KO	post-natal lethality	Targeted null mutations of this gene result in left-right laterality defects, including randomization of abdominal situs, asplenia or severe hyposplenia, pulmonary right isomerism, randomized embryo turning and cardiac looping, and postnatal death due to complex cardiac malformations.
O88507	CNTFR	reviewed	Ciliary neurotrophic factor receptor subunit alpha (CNTF receptor subunit alpha) (CNTFR-alpha)	Cntfr	Mus musculus (Mouse)	372	KO	post-natal lethality	Homozygous mutant animals exhibit a significant reduction in the number of motor neurons. Neonatal mutants fail to suckle and die within 24 hours after birth.
P12960	CNTN1	reviewed	Contactin-1 (Neural cell surface protein F3)	Cntn1	Mus musculus (Mouse)	1020	KO	post-natal lethality	Mutations of this gene result in growth retardation, progressive ataxia and death prior to weaning. A targeted null mutation, but not the spontaneous mutation, causes a small cerebellum with abnormalities of the molecular layer and abnormal Purkinje cell axon morphology.
P97785	GFRA1	reviewed	GDNF family receptor alpha-1 (GDNF receptor alpha-1) (GDNFR-alpha-1) (GFR-alpha-1) (TGF-beta-related neurotrophic factor receptor 1)	Gfra1 Gdnfra Trnr1	Mus musculus (Mouse)	468	KO	post-natal lethality	Homozygotes for targeted null mutations lack kidneys and enteric neurons resulting in neonatal lethality.
Q8CFZ4	GPC3	reviewed	Glypican-3 [Cleaved into: Secreted glypican-3]	Gpc3	Mus musculus (Mouse)	579	KO	post-natal lethality	A gene trap mutation exibits neonatal lethality, embryonic overgrowth and kidney cysts.
O35632	HYAL2	reviewed	Hyaluronidase-2 (Hyal-2) (EC 3.2.1.35) (Hyaluronoglucosaminidase-2)	Hyal2	Mus musculus (Mouse)	473	KO	post-natal lethality	Mice homozygous for a knock-out allele exhibit postnatal lethality, poor survival, craniofacial defects, and mild anemia.
Q7TQ33	RGMB	reviewed	RGM domain family member B (DRG11-responsive axonal guidance and outgrowth of neurite) (DRAGON)	Rgmb	Mus musculus (Mouse)	436	KO	post-natal lethality	Mice homozygous for a knock-out allele exhibit lethality at 2 to 3 weeks after birth.
Q61503	5NTD	reviewed	5'-nucleotidase (5'-NT) (EC 3.1.3.5) (Ecto-5'-nucleotidase) (CD antigen CD73)	Nt5e Nt5 Nte	Mus musculus (Mouse)	576	KO	specfic phenotype	Homozygous null mice for one allele are viable and fertile with increased circulating alkaline phosphatase and impaired tubuloglomerular feedback regulation. Homozygous null mice for a second allele display increased vascular permeability especially under hypoxic conditions.
Q64277	BST1	reviewed	ADP-ribosyl cyclase 2 (EC 3.2.2.5) (Antigen BP3) (BP-3 alloantigen) (Bone marrow stromal antigen 1) (BST-1) (Cyclic ADP-ribose hydrolase 2) (cADPr hydrolase 2) (Leukocyte antigen 65) (Ly-65) (CD antigen CD157)	Bst1 Bp-3 Bp3 Ly65	Mus musculus (Mouse)	311	KO	specfic phenotype	Homozygous null mice show delayed peritoneal B-1 cell development and a rise in CD38low/- B-lineage cells in bone marrow and spleen. The systemic thymus-independent-2 antigen-induced IgG3 and mucosal thymus-dependent antigen-elicited IgA responses are selectively impaired.
Q8R2Q8	BST2	reviewed	Bone marrow stromal antigen 2 (BST-2) (HM1.24 antigen) (CD antigen CD317)	Bst2	Mus musculus (Mouse)	172	KO	specfic phenotype	Mice homozygous for a knock-out allele exhibit increased susceptibility to the LP-BM5 strain of Mo-MLV (murine AIDS).
Q9WTR5	CAD13	reviewed	Cadherin-13 (Heart cadherin) (H-cadherin) (Truncated cadherin) (T-cad) (T-cadherin)	Cdh13	Mus musculus (Mouse)	714	KO	specfic phenotype	Mice homozygous for a null allele exhibit decreased retinal neovascularization and increased adiponectin levels.
Q8R422	CD109	reviewed	CD109 antigen (GPI-anchored alpha-2 macroglobulin-related protein) (CD antigen CD109)	Cd109	Mus musculus (Mouse)	1442	KO	specfic phenotype	Mice homozygous for a null mutation display epidermal hyperplasia and thickening, sebaceous gland hyperplasia and transient impairment of hair growth.
P10810	CD14	reviewed	Monocyte differentiation antigen CD14 (Myeloid cell-specific leucine-rich glycoprotein) (CD antigen CD14)	Cd14	Mus musculus (Mouse)	366	KO	specfic phenotype	Homozygous null mice exhibit macrophages with impaired responses to LPS or E.coli, resulting in a reduction or loss of cytokine production. Macrophages also cannot contain vesicular stomatitis virus infection.
P24807	CD24	reviewed	Signal transducer CD24 (Lymphocyte antigen 52) (Ly-52) (M1/69-J11D heat stable antigen) (HSA) (Nectadrin) (R13-Ag) (X62 heat stable antigen) (CD antigen CD24)	Cd24 Cd24a Ly-52	Mus musculus (Mouse)	76	KO	specfic phenotype	Homozygous mutation of this gene results in slight impairment of B cell development. Mutant erythrocytes have increased tendency to aggregate.
P18181	CD48	reviewed	CD48 antigen (BCM1 surface antigen) (BLAST-1) (HM48-1) (MRC OX-45 surface antigen) (sgp-60) (CD antigen CD48)	Cd48 Bcm-1	Mus musculus (Mouse)	240	KO	specfic phenotype	Homozygous mutation of this gene results in a slight increase in CD4+CD8- thymocytes and impaired T cell proliferation in response to mitogens, anti-CD3 antibodies, and alloantigens.
O55186	CD59A	reviewed	CD59A glycoprotein (MAC-inhibitory protein) (MAC-IP) (Membrane attack complex inhibition factor) (MACIF) (Protectin) (CD antigen CD59)	Cd59a Cd59	Mus musculus (Mouse)	123	KO	specfic phenotype	Mice homozygous for a knock-out allele exhibit abnormal complement pathway, abnormal response to injury, altered susceptibility to viral infection, and abnormal CD4+ T cell morphology and physiology.
P58019	CD59B	reviewed	CD59B glycoprotein (MAC-inhibitory protein) (MAC-IP) (Membrane attack complex inhibition factor) (MACIF) (Protectin) (CD antigen CD59)	Cd59b	Mus musculus (Mouse)	129	KO	specfic phenotype	Mice homozygous for a targeted null mutation develop a severe hemolytic anemia and progressive male infertility.
Q61330	CNTN2	reviewed	Contactin-2 (Axonal glycoprotein TAG-1) (Axonin-1) (Transient axonal glycoprotein 1) (TAX-1)	Cntn2 Tax	Mus musculus (Mouse)	1040	KO	specfic phenotype	Targeted mutation of this locus results in molecular abnormalities in the central nervous system.
Q69Z26	CNTN4	reviewed	Contactin-4 (Brain-derived immunoglobulin superfamily protein 2) (BIG-2)	Cntn4 Kiaa3024	Mus musculus (Mouse)	1026	KO	specfic phenotype	Mice homozygous for a knock-out allele exhibit aberrant projection of olfactory axons to multiple glomeruli in the olfactory bulb.
P68500	CNTN5	reviewed	Contactin-5 (Neural recognition molecule NB-2)	Cntn5	Mus musculus (Mouse)	1098	KO	specfic phenotype	Homozygous null mice are viable, fertile, and less susceptible to audiogenic seizures.
Q9JMB8	CNTN6	reviewed	Contactin-6 (Neural recognition molecule NB-3) (mNB-3)	Cntn6	Mus musculus (Mouse)	1028	KO	specfic phenotype	Mice homozygous for disruption of this gene display impaired coordination without any obvious morphological of physiological abnormalities in the brain.
Q61475	DAF1	reviewed	Complement decay-accelerating factor, GPI-anchored (DAF-GPI) (CD antigen CD55)	Cd55 Cd55a Daf Daf1	Mus musculus (Mouse)	390	KO	specfic phenotype	Homozygous mutant mice show increased susceptibility to injury following ethanol exposure, to experimental autoimmune myasthenia gravis and to acute nephrotoxic nephritis. Another allele results in an abnormal complement cascade leading to increased C3 deposition.
P31428	DPEP1	reviewed	Dipeptidase 1 (EC 3.4.13.19) (Membrane-bound dipeptidase 1) (MBD-1) (Microsomal dipeptidase) (Renal dipeptidase)	Dpep1 Mbd1 Rdp	Mus musculus (Mouse)	410	KO	specfic phenotype	Mice homozygous for disruption of this gene ar phenotypically normal although defects have been noted in the conversion of leukotriene D4 to leukotrience E4.
P52793	EFNA1	reviewed	Ephrin-A1 (EPH-related receptor tyrosine kinase ligand 1) (LERK-1) (Immediate early response protein B61) [Cleaved into: Ephrin-A1, secreted form]	Efna1 Epgl1 Epl1 Lerk1	Mus musculus (Mouse)	205	KO	specfic phenotype	Mice homozygous for a knock-out allele exhibit decreased cardiac muscle contractility associated with increased mitral and aortic valve thickness and increased epithelial to mesenchyme transition in outflow tract endocardial cushions.
P52801	EFNA2	reviewed	Ephrin-A2 (CEK7-ligand) (CEK7-L) (ELF-1) (EPH-related receptor tyrosine kinase ligand 6) (LERK-6)	Efna2 Elf1 Epl6 Eplg6 Lerk6	Mus musculus (Mouse)	209	KO	specfic phenotype	Homozgous null mice exhibit increased neural progenitor cell proliferation and abnormalities in sensory projections to the superior colliculus
O08545	EFNA3	reviewed	Ephrin-A3 (EHK1 ligand) (EHK1-L) (EPH-related receptor tyrosine kinase ligand 3) (LERK-3)	Efna3 Epl3 Eplg3 Lerk3	Mus musculus (Mouse)	230	KO	specfic phenotype	Mice homozygous for a knock-out allele exhibit disorganised and elongated dendritic spine of CA1 pyramidal neuron and reduced hippocampal-dependent learning.
O08543	EFNA5	reviewed	Ephrin-A5 (AL-1) (EPH-related receptor tyrosine kinase ligand 7) (LERK-7)	Efna5 Epl7 Eplg7 Lerk7	Mus musculus (Mouse)	228	KO	specfic phenotype	Homozygotes for targeted null mutations exhibit abnormalities in establishing correct axonal connections involving the retinal, motor, vomeronasal, and tactile axons to their respective targets. Some mutants develop neural tube defects.
O08842	GFRA2	reviewed	GDNF family receptor alpha-2 (GDNF receptor alpha-2) (GDNFR-alpha-2) (GFR-alpha-2) (GDNF receptor beta) (GDNFR-beta) (Neurturin receptor alpha) (NRTNR-alpha) (NTNR-alpha) (TGF-beta-related neurotrophic factor receptor 2)	Gfra2 Gdnfrb Trnr2	Mus musculus (Mouse)	463	KO	specfic phenotype	Homozygous mutants have dry eyes, poor postweaning growth associated with impaired parasympathetic cholinergic innervation of lacrimal and salivary glands and of small intestine, reduced skin thickness and accelerated hair follicle regression.
O35118	GFRA3	reviewed	GDNF family receptor alpha-3 (GDNF receptor alpha-3) (GDNFR-alpha-3) (GFR-alpha-3)	Gfra3	Mus musculus (Mouse)	397	KO	specfic phenotype	Mice homozygous for disruption of this gene display ptosis and poor development of the sympathetic chain ganglia and associated nerves.
Q9JJT2	GFRA4	reviewed	GDNF family receptor alpha-4 (GDNF receptor alpha-4) (GDNFR-alpha-4) (GFR-alpha-4) (Persephin receptor)	Gfra4	Mus musculus (Mouse)	260	KO	specfic phenotype	Homozygotes for targeted null mutations are mice were viable, fertile, showed no overt anatomical defects. Thyroid tissue calcitonin content was reduced in null homozygotes and rate of bone formation was enhanced when in 129/B6 hybrid background strain.
Q9QZF2	GPC1	reviewed	Glypican-1 [Cleaved into: Secreted glypican-1]	Gpc1	Mus musculus (Mouse)	557	KO	specfic phenotype	Homozygous mutant mice exhibit a reduced brain size with mild cerebellar patterning defects, but are otherwise viable and fertile.
P51655	GPC4	reviewed	Glypican-4 (K-glypican) [Cleaved into: Secreted glypican-4]	Gpc4	Mus musculus (Mouse)	557	KO	specfic phenotype	Hemizygous male mutant mice exhibit signs of anemia.
P48794	HYALP	reviewed	Hyaluronidase PH-20 (Hyal-PH20) (EC 3.2.1.35) (Hyaluronoglucosaminidase PH-20) (Sperm adhesion molecule 1) (Sperm surface protein PH-20)	Spam1 Ph20 Spam	Mus musculus (Mouse)	512	KO	specfic phenotype	Male homozygotes for a targeted null mutation are normally fertile, but in vitro their sperm are slower at clearing cells from the cumulus mass.
P11152	LIPL	reviewed	Lipoprotein lipase (LPL) (EC 3.1.1.34)	Lpl	Mus musculus (Mouse)	474	KO	specfic phenotype	Homozygotes for targeted null mutations become cyanotic and die within 2 days of birth due to chylomicron engorgement of capillaries. Mutants show hypertriglyceridemia and reduced fat stores. Heterozygotes show 1.5-2-fold elevated triglyceride levels.
Q8BLK3	LSAMP	reviewed	Limbic system-associated membrane protein (LSAMP)	Lsamp	Mus musculus (Mouse)	341	KO	specfic phenotype	Mice homozygous for mutations in this gene are hyperresponsive to novel environments. Mice homozygous for another knock-out allele exhibit reduced barbering, whisker trimming, anxiety, dominance, and aggression.
Q9WVC2	LYNX1	reviewed	Ly-6/neurotoxin-like protein 1 (GC26) (Secreted Ly-6/uPAR domain-containing protein 2) (Secreted Ly-6/uPAR-related protein 2) (SLURP-2)	Lynx1 Slurp2	Mus musculus (Mouse)	131	KO	specfic phenotype	Mice homozygous for a null allele exhibit increased sensitivity to nicotine, neurodegeneration, brain vacuoles amd improved cue-conditioned learning.
Q8BLC3	LYPD1	reviewed	Ly6/PLAUR domain-containing protein 1	Lypd1 Lypdc1 MNCb-0671	Mus musculus (Mouse)	141	KO	specfic phenotype	Mice homozygous for a null allele exhibit increased fear and anxiety behaviors with increased spontaneous excitatory postsynaptic current following nicotine treatment.
Q0PMG2	MDGA1	reviewed	MAM domain-containing glycosylphosphatidylinositol anchor protein 1	Mdga1	Mus musculus (Mouse)	940	KO	specfic phenotype	Mice homozygous for a knock-out allele exhibit abnormal neuronal migration during corticogenesis that is resolved by P7
P60755	MDGA2	reviewed	MAM domain-containing glycosylphosphatidylinositol anchor protein 2 (MAM domain-containing protein 1)	Mdga2 Mamdc1	Mus musculus (Mouse)	949	KO	specfic phenotype	Mice that paternally inherit an allele disrupted by transgene insertion exhibit varying degrees of abnormalities in the skull, paw, and tail.
Q9R0S3	MMP17	reviewed	Matrix metalloproteinase-17 (MMP-17) (EC 3.4.24.-) (Membrane-type matrix metalloproteinase 4) (MT-MMP 4) (MTMMP4) (Membrane-type-4 matrix metalloproteinase) (MT4-MMP) (MT4MMP)	Mmp17 Mt4mmp	Mus musculus (Mouse)	578	KO	specfic phenotype	Mice homozygous for a reporter allele exhibit normal morphology, clinical chemistry, hematology and behavior. Mice homozygous for a reporter/null allele exhibit normal growth, fertility, and lifespan but show subtle renal developmental defects, hypodipsia, and elevated urine osmolarity.
Q9JHI0	MMP19	reviewed	Matrix metalloproteinase-19 (MMP-19) (EC 3.4.24.-) (Matrix metalloproteinase RASI)	Mmp19 Rasi	Mus musculus (Mouse)	527	KO	specfic phenotype	Mice homozygous for one knock-out allele develop diet-induced obesity due to adipocyte hypertrophy and display decreased incidence of chemically-induced fibrosarcomas while another knock-out mutant shows a reduced inflammatory reaction to contact hypersensitivity and abnormal T cell differentiation.
P13595	NCAM1	reviewed	Neural cell adhesion molecule 1 (N-CAM-1) (NCAM-1) (CD antigen CD56)	Ncam1 Ncam	Mus musculus (Mouse)	1115	KO	specfic phenotype	Homozygous mutants show impairment in Morris water maze test, reduced brain and olfactory bulb size, hypoplasic corticospinal tract, abnormally distributed anterior pituitary cell types, and morphological and functional defects of neuromuscular junctions.
Q80Z24	NEGR1	reviewed	Neuronal growth regulator 1 (Kindred of IgLON) (Kilon) (Neurotractin)	Negr1 Kiaa3001 Ntra	Mus musculus (Mouse)	348	KO	specfic phenotype	Mice homozygous for a knock-out or ENU-induced allele exhibit reduced body weight.
Q8CFV4	NRN1	reviewed	Neuritin (Candidate plasticity gene 15 protein)	Nrn1 Cpg15	Mus musculus (Mouse)	142	KO	specfic phenotype	Mice homozygous for a knock-out allele exhibit a reduction in body length and body weight, delayed axonal, dendritic, and synaptic development, reduced dendritic spine maintenance leading to gradual spine loss, and impaired associative and spatial learning.
Q8R4F1	NTNG2	reviewed	Netrin-G2 (Laminet-2)	Ntng2 Lmnt2	Mus musculus (Mouse)	589	KO	specfic phenotype	Mice homozygous for a null allele exhibit an absence of startle reflex and abnormal ABR amplitude.
Q63912	OMGP	reviewed	Oligodendrocyte-myelin glycoprotein	Omg Omgp	Mus musculus (Mouse)	440	KO	specfic phenotype	Mice homozygous for a null allele exhibit improved recovery from spinal cord injuries when on a mixed 129S4/SvJae C57BL/6 background.
Q8K561	OTOAN	reviewed	Otoancorin	Otoa	Mus musculus (Mouse)	1137	KO	specfic phenotype	Mice homozygous for a knock-out allele exhibit hearing loss, detachment of the tectorial membrane from the spiral limbus, abnormal tectorial membrane morphology, absence of Hensen's stripe and increased cochlear nerve coumpond action potential threshold.
P24822	PPBI	reviewed	Intestinal-type alkaline phosphatase (IAP) (Intestinal alkaline phosphatase) (EC 3.1.3.1) (Alkaline phosphatase 3)	Iap Akp-3 Akp3	Mus musculus (Mouse)	559	KO	specfic phenotype	Mice homozygous for disruption of this gene show no gross abnormalities in appearance, behavior or fertility. They do display accelerated lipid absorption on a high fat diet leading to elevated plasma triglycerides and increased weight gain.
P09242	PPBT	reviewed	Alkaline phosphatase, tissue-nonspecific isozyme (AP-TNAP) (TNSALP) (EC 3.1.3.1) (Alkaline phosphatase 2) (Alkaline phosphatase liver/bone/kidney isozyme)	Alpl Akp-2 Akp2	Mus musculus (Mouse)	524	KO	specfic phenotype	Males hemizygous for a null mutation exhibit reduced body size, shortened hindlimbs and tail, osteomalacia, and markedly reduced plasma phosphate levels due to impaired kidney reabsorption. Female heterozygotes exhibit milder symptoms.
P04925	PRIO	reviewed	Major prion protein (PrP) (PrP27-30) (PrP33-35C) (CD antigen CD230)	Prnp Prn-p Prp	Mus musculus (Mouse)	254	KO	specfic phenotype	Mutations at this locus affect resistance to scrapie infection and spongiform encephalopathy and/or alter scrapie incubation time. Homozygous mutants also show impaired locomotor coordination and reduced mitochondria numbers with unusual morphology.
Q9QUG3	PRND	reviewed	Prion-like protein doppel (Doppelganger) (PrPLP)	Prnd	Mus musculus (Mouse)	179	KO	specfic phenotype	Homozygous null mice display male infertility.
Q8K0S5	R4RL1	reviewed	Reticulon-4 receptor-like 1 (Nogo receptor-like 2) (Nogo-66 receptor homolog 2) (Nogo-66 receptor-related protein 3) (NgR3)	Rtn4rl1 Ngrl2	Mus musculus (Mouse)	445	KO	specfic phenotype	Mice homozygous for disruptions in this gene display fatty change in the liver, bile duct lesions in females and hepatocytes with enlarged vacuoles and nuclei in the male.
Q6PCX7	RGMA	reviewed	Repulsive guidance molecule A (RGM domain family member A)	Rgma	Mus musculus (Mouse)	454	KO	specfic phenotype	Inactivation of this locus results in impaired cephalic closure and subsequent exencephaly, both with incomplete penetrance. The retinal topography of the visual system is normal in homozygous mutant mice.
Q7TQ32	RGMC	reviewed	Hemojuvelin (Hemochromatosis type 2 protein homolog) (RGM domain family member C)	Hfe2 Rgmc	Mus musculus (Mouse)	420	KO	specfic phenotype	Mice homozygous for a knock-out allele exhibit lack of hepcidin expression, severe iron overload and male sterility. Mice homozygous for a different knock-out allele display systemic iron overload, a severe deficit in hepcidin production, overexpression of ferroportin but normal male fertility.
Q99PI8	RTN4R	reviewed	Reticulon-4 receptor (Nogo receptor) (NgR) (Nogo-66 receptor)	Rtn4r Nogor	Mus musculus (Mouse)	473	KO	specfic phenotype	Homozygous null mice display decreased exploration in new environment, impaired coordination, and improved recovery and rubrospinal axon regeneration following spinal cord injury.
Q9QUR8	SEM7A	reviewed	Semaphorin-7A (Semaphorin-K1) (Sema K1) (Semaphorin-L) (Sema L) (CD antigen CD108)	Sema7a Cd108 Semal Semk1	Mus musculus (Mouse)	664	KO	specfic phenotype	The development of the olfactory tract is impaired in homozygous null mice.
Q8BWU1	SPRN	reviewed	Shadow of prion protein (Protein shadoo)	Sprn Gm169	Mus musculus (Mouse)	147	KO	specfic phenotype	Mice homozygous for a knock-out allele exhibit normal survival but abnormal body weight.
O08523	TECTA	reviewed	Alpha-tectorin	Tecta	Mus musculus (Mouse)	2155	KO	specfic phenotype	Homozygous null mice exhibit a tectorial membrane that is detached from the cochlear epithelium. Though the basilar membranes of mutant mice are tuned, sensitivity is attenuated. Mice with an Y1870C mutation have a disrupted tectorial membrane, elevated neural thresholds and broadened neural tuning.
O08524	TECTB	reviewed	Beta-tectorin	Tectb	Mus musculus (Mouse)	329	KO	specfic phenotype	Homozygotes for a null allele show an enlarged tectorial membrane with a disrupted striated-sheet matrix, absence of the marginal band, and low-frequency hearing loss. However, basilar-membrane and neural tuning are both enhanced in high-frequency cochlear regions, with little loss in sensitivity.
Q9JHJ7	TEST	reviewed	Testisin (EC 3.4.21.-) (Serine protease 21) (Tryptase 4)	Prss21	Mus musculus (Mouse)	324	KO	specfic phenotype	Mice homozygous for one knock-out allele impaires fertilization of epididymal sperm only in an in vitro experiment. Mice homozygous for another knock-out allele exhibit defective sperm maturation during passage through the epididymis and decreased sperm fertilization capability.
P01831	THY1	reviewed	Thy-1 membrane glycoprotein (Thy-1 antigen) (CD antigen CD90)	Thy1 Thy-1	Mus musculus (Mouse)	162	KO	specfic phenotype	Homozygous null mice are viable, fertile, and display no abnormalities in the brain and spinal cord, have normal axonal development and regeneration and no behavioral abnormalities. Long term potentiation is inhibited in the dentate gyrus.
Q9JLT2	TREA	reviewed	Trehalase (EC 3.2.1.28) (Alpha,alpha-trehalase) (Alpha,alpha-trehalose glucohydrolase)	Treh	Mus musculus (Mouse)	576	KO	specfic phenotype	Mice homozygous for a knock-out allele fail to exhibit a rapid increase in blood glucose levels following oral trehalose administration.
Q9JMI7	TX101	reviewed	Testis-expressed sequence 101 protein (TES101-reactive protein) (TES101RP)	Tex101	Mus musculus (Mouse)	250	KO	specfic phenotype	Male mice homozygous for a knockout allele of this marker are infertile due to the failure of sperm to migrate into the oviduct.
P35456	UPAR	reviewed	Urokinase plasminogen activator surface receptor (U-PAR) (uPAR) (CD antigen CD87)	Plaur	Mus musculus (Mouse)	327	KO	specfic phenotype	Homozygotes for a null allele exhibit chronic inflammation, macrophage dysfunction, and reduced angiogenesis. Homozygotes for another null allele show neutrophil dysfunction, increased anxiety, loss of GABAergic neurons, myoclonus, and susceptibility to bacterial infection and PTZ -induced seizures.
Q9Z0K8	VNN1	reviewed	Pantetheinase (EC 3.5.1.92) (Pantetheine hydrolase) (Vascular non-inflammatory molecule 1) (Vanin-1)	Vnn1	Mus musculus (Mouse)	512	KO	specfic phenotype	Mice homozygous for disruptions of this gene develop normally and so no abnormalities in the maturation of lymphoid organs. However, membrane bound pantetheinase is absent in livers and kidneys resuulting in an absence of cysteamine in these organs.
Q7TSP5	VTCN1	reviewed	V-set domain containing T-cell activation inhibitor 1 (Immune costimulatory protein B7-H4) (Protein B7S1) (T cell costimulatory molecule B7x)	Vtcn1 B7h4	Mus musculus (Mouse)	283	KO	specfic phenotype	Mice homozygous for this mutation display stronger Th1 responses upon parasitic infection by L. major including reduced footpad swelling and lower parasite burden compared to controls. Responses to other Th1-driven immune responses are normal.
Q64389	CD52	reviewed	CAMPATH-1 antigen (Lymphocyte differentiation antigen B7) (CD antigen CD52)	Cd52 Cdw52 Mb7	Mus musculus (Mouse)	74	KO	no phenotype	Mice homozygous for a null mutation are viable with no gross abnormalities and no defects in sperm development or function.
Q05685	FOLR2	reviewed	Folate receptor beta (FR-beta) (Folate receptor 2) (Folate-binding protein 2)	Folr2 Fbp2 Folbp2	Mus musculus (Mouse)	251	KO	no phenotype	Mice homozygous for a knock-out allele are viable, fertile and physically normal.
Q9D733	GP2	reviewed	Pancreatic secretory granule membrane major glycoprotein GP2 (Pancreatic zymogen granule membrane protein GP-2)	Gp2	Mus musculus (Mouse)	531	KO	no phenotype	Homozygous null mice display no obvious abnormalities in pancreas morphology and function, development, growth, weight, behavior, life span, or fertility.
Q8BKV1	GPC2	reviewed	Glypican-2 [Cleaved into: Secreted glypican-2]	Gpc2	Mus musculus (Mouse)	579	KO	no phenotype	Mice homozygous for a knock-out allele are phenotypically normal.
O88310	ITL1A	reviewed	Intelectin-1a (Galactofuranose-binding lectin) (Intestinal lactoferrin receptor)	Itln1 Intl Itln Itln1a Itlna	Mus musculus (Mouse)	313	KO	no phenotype	Phenotypic analysis of mice homozygous for a targeted null allele indicates this mutation has no notable phenotype in any parameter tested.
Q61468	MSLN	reviewed	Mesothelin (Pre-pro-megakaryocyte-potentiating factor) [Cleaved into: Megakaryocyte-potentiating factor (MPF); Mesothelin, cleaved form]	Msln Mes Mpf	Mus musculus (Mouse)	625	KO	no phenotype	Mice homozygous for disruptions in this allele display a normal phenotype.
Q8C4W3	NRN1L	reviewed	Neuritin-like protein (Candidate plasticity gene 15-2 protein)	Nrn1l Cpg15-2	Mus musculus (Mouse)	162	KO	no phenotype	Phenotypic analysis of mice homozygous for a gene trap allele indicates this mutation has no notable phenotype in any parameter tested.
Q8R4G0	NTNG1	reviewed	Netrin-G1 (Laminet-1)	Ntng1 Kiaa0976 Lmnt1	Mus musculus (Mouse)	539	KO	no phenotype	Mice homozygous for a null allele survive into adulthood with no major alterations in gross brain cytoarchitecture or axonal projection.
P57096	PSCA	reviewed	Prostate stem cell antigen	Psca	Mus musculus (Mouse)	123	KO	no phenotype	Homozygous null mice are viable and fertile and show no significant differences in spontaneous or radiation-induced primary epithelial tumor formation relative to wild-type littermates.
Q7M6Z0	R4RL2	reviewed	Reticulon-4 receptor-like 2 (Nogo receptor-like 3) (Nogo-66 receptor homolog 1) (Nogo-66 receptor-related protein 2) (NgR2)	Rtn4rl2 Ngrl3	Mus musculus (Mouse)	420	KO	no phenotype	Mice homozygous for disruptions in this gene display a normal phenotype.
Q9R0R1	TRFM	reviewed	Melanotransferrin (Membrane-bound transferrin-like protein p97) (MTf) (CD antigen CD228)	Mfi2 Mtf	Mus musculus (Mouse)	738	KO	no phenotype	Mice homozygous for a knock-out allele are viable and fertile, exhibit no physical defects, and develop normally with no detectable alterations in iron metabolism.
O35136	NCAM2	reviewed	Neural cell adhesion molecule 2 (N-CAM-2) (NCAM-2) (Neural cell adhesion molecule RB-8) (R4B12)	Ncam2 Ocam Rncam	Mus musculus (Mouse)	837	KO	no phenotype	A gene trap insertion into an intron of this gene results in no obvious phenotype.
O88875	BY55	reviewed	CD160 antigen (Natural killer cell receptor BY55) (CD antigen CD160)	Cd160 By55	Mus musculus (Mouse)	185	/
Q80V42	CBPM	reviewed	Carboxypeptidase M (CPM) (EC 3.4.17.12)	Cpm	Mus musculus (Mouse)	443	/
Q8R2S8	CD177	reviewed	CD177 antigen (CD antigen CD177)	Cd177	Mus musculus (Mouse)	817	/
Q07409	CNTN3	reviewed	Contactin-3 (Brain-derived immunoglobulin superfamily protein 1) (BIG-1) (Plasmacytoma-associated neuronal glycoprotein)	Cntn3 Pang Pcs	Mus musculus (Mouse)	1028	/
Q8C255	DPEP2	reviewed	Dipeptidase 2 (EC 3.4.13.19) (Membrane-bound dipeptidase 2) (MBD-2)	Dpep2 Mbd2	Mus musculus (Mouse)	478	/
Q9DA79	DPEP3	reviewed	Dipeptidase 3 (EC 3.4.13.19) (Membrane-bound dipeptidase 3) (MBD-3) (Protein expressed in male leptotene and zygotene spermatocytes 136) (MLZ-136)	Dpep3 Mbd3	Mus musculus (Mouse)	493	/
O08542	EFNA4	reviewed	Ephrin-A4 (EPH-related receptor tyrosine kinase ligand 4) (LERK-4)	Efna4 Epl4 Eplg4 Lerk4	Mus musculus (Mouse)	206	/
Q8CAL5	GPC5	reviewed	Glypican-5 [Cleaved into: Secreted glypican-5]	Gpc5	Mus musculus (Mouse)	572	/
Q9R087	GPC6	reviewed	Glypican-6 [Cleaved into: Secreted glypican-6]	Gpc6	Mus musculus (Mouse)	555	/
Q80ZA0	ITL1B	reviewed	Intelectin-1b (Intelectin-2)	Itln1b Itln2 Itlnb	Mus musculus (Mouse)	313	/
Q9D7F2	LPD6B	reviewed	Ly6/PLAUR domain-containing protein 6B	Lypd6b	Mus musculus (Mouse)	191	/
Q9Z1Q4	LY66C	reviewed	Lymphocyte antigen 6 complex locus protein G6c	Ly6g6c Ng24	Mus musculus (Mouse)	126	/
Q9Z1Q3	LY66D	reviewed	Lymphocyte antigen 6 complex locus protein G6d	Ly6g6d Ng25	Mus musculus (Mouse)	135	/
P05533	LY6A	reviewed	Lymphocyte antigen 6A-2/6E-1 (Ly-6A.2/Ly-6E.1) (Stem cell antigen 1) (SCA-1) (T-cell-activating protein) (TAP)	Ly6a Ly6	Mus musculus (Mouse)	134	/
P0CW02	LY6C1	reviewed	Lymphocyte antigen 6C1 (Ly-6C1)	Ly6c1	Mus musculus (Mouse)	131	/
P0CW03	LY6C2	reviewed	Lymphocyte antigen 6C2 (Ly-6C2)	Ly6c2 Ly6c	Mus musculus (Mouse)	131	/
P35459	LY6D	reviewed	Lymphocyte antigen 6D (Ly-6D) (Thymocyte B-cell antigen) (ThB)	Ly6d Ly61 Thb	Mus musculus (Mouse)	127	/
P35460	LY6F	reviewed	Lymphocyte antigen 6F (Ly-6F) (Ly-6F.1)	Ly6f	Mus musculus (Mouse)	134	/
P35461	LY6G	reviewed	Lymphocyte antigen 6G (Ly-6G) (Ly-6G.1) (Fragment)	Ly6g	Mus musculus (Mouse)	111	/
Q9WUC3	LY6H	reviewed	Lymphocyte antigen 6H (Ly-6H)	Ly6h	Mus musculus (Mouse)	139	/
Q9WU67	LY6I	reviewed	Lymphocyte antigen 6I (Ly-6I) (Lymphocyte antigen 6M) (Ly-6M)	Ly6i Ly6m	Mus musculus (Mouse)	134	/
Q9CWP4	LY6K	reviewed	Lymphocyte antigen 6K (Ly-6K)	Ly6k	Mus musculus (Mouse)	154	/
Q9DD23	LYPD2	reviewed	Ly6/PLAUR domain-containing protein 2 (Protein H8C4)	Lypd2 Lypdc2	Mus musculus (Mouse)	127	/
Q91YK8	LYPD3	reviewed	Ly6/PLAUR domain-containing protein 3 (GPI-anchored metastasis-associated protein C4.4A homolog)	Lypd3 C4.4a	Mus musculus (Mouse)	363	/
Q8BVP6	LYPD4	reviewed	Ly6/PLAUR domain-containing protein 4	Lypd4	Mus musculus (Mouse)	246	/
Q9D7Z7	LYPD5	reviewed	Ly6/PLAUR domain-containing protein 5	Lypd5	Mus musculus (Mouse)	256	/
Q9D7S0	LYPD8	reviewed	Ly6/PLAUR domain-containing protein 8	Lypd8	Mus musculus (Mouse)	255	/
Q3U435	MMP25	reviewed	Matrix metalloproteinase-25 (MMP-25) (EC 3.4.24.-)	Mmp25	Mus musculus (Mouse)	615	/
Q60935	NAR1	reviewed	GPI-linked NAD(P)(+)--arginine ADP-ribosyltransferase 1 (EC 2.4.2.31) (ADP-ribosyltransferase C2 and C3 toxin-like 1) (ARTC1) (Mono(ADP-ribosyl)transferase 1) (YAC-1) (CD antigen CD296)	Art1 Art2	Mus musculus (Mouse)	325	/
Q99PJ0	NTRI	reviewed	Neurotrimin	Ntm Hnt Nt	Mus musculus (Mouse)	344	/
Q9QYZ9	PRS30	reviewed	Serine protease 30 (EC 3.4.21.-) (Distal intestinal serine protease) (Transmembrane serine protease 8)	Prss30 Disp Tmprss8	Mus musculus (Mouse)	310	/
Q920S2	PRS41	reviewed	Serine protease 41 (EC 3.4.21.-) (Testis serine protease 1) (TESSP-1)	Prss41 Tessp1	Mus musculus (Mouse)	322	/
O08602	RAE1A	reviewed	Retinoic acid early-inducible protein 1-alpha (RAE-1-alpha)	Raet1a	Mus musculus (Mouse)	253	/
O08603	RAE1B	reviewed	Retinoic acid early-inducible protein 1-beta (RAE-1-beta)	Raet1b	Mus musculus (Mouse)	253	/
O08604	RAE1C	reviewed	Retinoic acid early-inducible protein 1-gamma (RAE-1-gamma)	Raet1c	Mus musculus (Mouse)	253	/
Q9JI58	RAE1D	reviewed	Retinoic acid early-inducible protein 1-delta (RAE-1-delta)	Raet1d	Mus musculus (Mouse)	249	/
Q9CZQ6	RAE1E	reviewed	Retinoic acid early-inducible protein 1-epsilon (RAE-1-epsilon)	Raet1e	Mus musculus (Mouse)	251	/
Q80ZQ0	SACA4	reviewed	Sperm acrosome membrane-associated protein 4	Spaca4	Mus musculus (Mouse)	127	/
Q9ER63	TNR23	reviewed	Tumor necrosis factor receptor superfamily member 23 (Decoy TRAIL receptor 1) (TNF receptor family member SOB) (TNF receptor homolog 1) (Tumor necrosis factor receptor p60 homolog 1)	Tnfrsf23 Dctrailr1 Tnfrh1 Tnfrsf1al1	Mus musculus (Mouse)	176	/
Q9QZ25	VNN3	reviewed	Vascular non-inflammatory molecule 3 (Vanin-3) (EC 3.5.1.92)	Vnn3	Mus musculus (Mouse)	500	/
P17981	NAR2A	reviewed	T-cell ecto-ADP-ribosyltransferase 1 (EC 2.4.2.31) (ADP-ribosyltransferase 2a pseudogene) (ADP-ribosyltransferase C2 and C3 toxin-like 2) (ARTC2) (Mono(ADP-ribosyl)transferase 2A) (T-cell NAD(P)(+)--arginine ADP-ribosyltransferase 1) (T-cell differentiation marker Rt6 homolog 1) (T-cell mono(ADP-ribosyl)transferase 1)	Art2a Art2a-ps Rt6-1 Rt6.1	Mus musculus (Mouse)	287	/
O35975	NAR2B	reviewed	T-cell ecto-ADP-ribosyltransferase 2 (EC 2.4.2.31) (ADP-ribosyltransferase C2 and C3 toxin-like 2) (ARTC2) (Mono(ADP-ribosyl)transferase 2B) (T-cell NAD(P)(+)--arginine ADP-ribosyltransferase 2) (T-cell differentiation marker Rt6 homolog 2) (T-cell mono(ADP-ribosyl)transferase 2)	Art2b Rt6-2 Rt6.2	Mus musculus (Mouse)	289	/
Q8R2G4	NAR3	reviewed	Ecto-ADP-ribosyltransferase 3 (EC 2.4.2.31) (ADP-ribosyltransferase C2 and C3 toxin-like 3) (ARTC3) (Mono(ADP-ribosyl)transferase 3) (NAD(P)(+)--arginine ADP-ribosyltransferase 3)	Art3	Mus musculus (Mouse)	371	/
Q9CRA0	NAR4	reviewed	Ecto-ADP-ribosyltransferase 4 (EC 2.4.2.31) (ADP-ribosyltransferase C2 and C3 toxin-like 4) (ARTC4) (Mono(ADP-ribosyl)transferase 4) (NAD(P)(+)--arginine ADP-ribosyltransferase 4) (CD antigen CD297)	Art4	Mus musculus (Mouse)	300	/
H3BLN8	H3BLN8	unreviewed	Glypican 5, isoform CRA_b (Glypican-5)	Gpc5 mCG_145766	Mus musculus (Mouse)	498
Q3U379	Q3U379	unreviewed	Glypican 1, isoform CRA_c	Gpc1 mCG_16588	Mus musculus (Mouse)	557
Q8R3X6	Q8R3X6	unreviewed	Glypican 6 (Glypican-6)	Gpc6 RP24-567H4.1-002	Mus musculus (Mouse)	565
Q3V1C9	Q3V1C9	unreviewed	Glypican 6 (Glypican 6, isoform CRA_a)	Gpc6 mCG_140555 RP24-567H4.1-004	Mus musculus (Mouse)	555
Q3TWB2	Q3TWB2	unreviewed	Glypican 3	Gpc3 mCG_114967 RP23-33P21.1-001	Mus musculus (Mouse)	579
B1ATR5	B1ATR5	unreviewed	Glypican 3 (Glypican-3)	Gpc3 RP23-33P21.1-002	Mus musculus (Mouse)	430
Q3TX35	Q3TX35	unreviewed	Putative uncharacterized protein	Gpc3	Mus musculus (Mouse)	579
B1AV07	B1AV07	unreviewed	Glypican 4	Gpc4 RP23-309D15.3-001	Mus musculus (Mouse)	557
H3BJQ8	H3BJQ8	unreviewed	Glypican-5	Gpc5	Mus musculus (Mouse)	645
Q8BSI4	Q8BSI4	unreviewed	Putative uncharacterized protein	Gpc6	Mus musculus (Mouse)	304
Q8CD04	Q8CD04	unreviewed	Putative uncharacterized protein (Fragment)	Gpc1	Mus musculus (Mouse)	295
Q8BNB0	Q8BNB0	unreviewed	Putative uncharacterized protein	Gpc5	Mus musculus (Mouse)	498
Q3U3U3	Q3U3U3	unreviewed	Putative uncharacterized protein (Fragment)	Gpc1	Mus musculus (Mouse)	350
A1A5C0	A1A5C0	unreviewed	Gpc2 protein	Gpc2	Mus musculus (Mouse)	88
Q3TP69	Q3TP69	unreviewed	Putative uncharacterized protein	Gpc6	Mus musculus (Mouse)	555
E0CXM8	E0CXM8	unreviewed	Glypican-2	Gpc2	Mus musculus (Mouse)	267
O70206	O70206	unreviewed	Glypican-5 (Fragment)	Gpc5	Mus musculus (Mouse)	104
Q9QZF1	Q9QZF1	unreviewed	Glypican-3	Gpc3	Mus musculus (Mouse)	579
F8WHY9	F8WHY9	unreviewed	Glypican-2	Gpc2	Mus musculus (Mouse)	570
Q3TU56	Q3TU56	unreviewed	Putative uncharacterized protein	Gpc2	Mus musculus (Mouse)	342
