# Supplementary material for: Genome-wide next-generation DNA and RNA sequencing reveals a mutation that perturbs splicing of the phosphatidylinositol glycan anchor biosynthesis class H gene (PIGH) and causes arthrogryposis in Belgian Blue cattle
Source: BMC Genomics. 2015 Apr 18;16(1):316. doi: 10.1186/s12864-015-1528-y (PMC4404575; doi:10.1186/s12864-015-1528-y)
Supplement: Additional file 6 — List of genomic positions and corresponding “ss” (Submitted SNP) numbers for sequence variations of the IBD disease haplotype. [file 12864_2015_1528_MOESM6_ESM.txt]

NumSubmitterAdded: 1

NumPublicationSubmitted: 1
NumPublicationAdded: 1

NumMethodSubmitted: 1
NumMethodAdded: 1

NumPopulationSubmitted: 0
NumPopulationAdded: 0

NumIndividualSubmitted: 0
NumIndividualAdded: 0

NumSubSNPSubmitted: 3197
NumSubSNPAdded: 3197

NumNoVarSubmitted: 0
NumNoVarAdded: 0

NumSNPIndUseSubmitted: 0
NumSNPIndUseAdded: 0

NumSNPPopUseSubmitted: 0
NumSNPPopUseAdded: 0

local_identifier	NCBI_ss#
AP_chr10_78424435	1713988445
AP_chr10_78424477	1713988446
AP_chr10_78424927	1713988447
AP_chr10_78424941	1713988448
AP_chr10_78426503	1713988449
AP_chr10_78427250	1713988450
AP_chr10_78427722	1713988451
AP_chr10_78427991	1713988452
AP_chr10_78428084	1713988453
AP_chr10_78428133	1713988454
AP_chr10_78428332	1713988456
AP_chr10_78428358	1713988457
AP_chr10_78428394	1713988458
AP_chr10_78428453	1713988459
AP_chr10_78428462	1713988460
AP_chr10_78428475	1713988461
AP_chr10_78428481	1713988462
AP_chr10_78429062	1713988463
AP_chr10_78429276	1713988464
AP_chr10_78429719	1713988465
AP_chr10_78430163	1713988466
AP_chr10_78430452	1713988467
AP_chr10_78430626	1713988468
AP_chr10_78430639	1713988469
AP_chr10_78430770	1713988470
AP_chr10_78430789	1713988471
AP_chr10_78430806	1713988472
AP_chr10_78430867	1713988473
AP_chr10_78430904	1713988474
AP_chr10_78430919	1713988475
AP_chr10_78430973	1713988476
AP_chr10_78431165	1713988477
AP_chr10_78431209	1713988478
AP_chr10_78431317	1713988479
AP_chr10_78431516	1713988480
AP_chr10_78431532	1713988481
AP_chr10_78431573	1713988482
AP_chr10_78431731	1713988483
AP_chr10_78432378	1713988484
AP_chr10_78432559	1713988485
AP_chr10_78432768	1713988486
AP_chr10_78433134	1713988487
AP_chr10_78433498	1713988488
AP_chr10_78433547	1713988489
AP_chr10_78436327	1713988490
AP_chr10_78436411	1713988491
AP_chr10_78436415	1713988492
AP_chr10_78436704	1713988493
AP_chr10_78436814	1713988494
AP_chr10_78437354	1713988495
AP_chr10_78438835	1713988496
AP_chr10_78439947	1713988497
AP_chr10_78440946	1713988498
AP_chr10_78440978	1713988499
AP_chr10_78441588	1713988500
AP_chr10_78442638	1713988501
AP_chr10_78442689	1713988502
AP_chr10_78442797	1713988503
AP_chr10_78442860	1713988504
AP_chr10_78443367	1713988505
AP_chr10_78443750	1713988506
AP_chr10_78443871	1713988507
AP_chr10_78444091	1713988508
AP_chr10_78444143	1713988509
AP_chr10_78444957	1713988510
AP_chr10_78445310	1713988511
AP_chr10_78445407	1713988512
AP_chr10_78446123	1713988513
AP_chr10_78446333	1713988514
AP_chr10_78446378	1713988515
AP_chr10_78446449	1713988516
AP_chr10_78446457	1713988517
AP_chr10_78446576	1713988518
AP_chr10_78446616	1713988519
AP_chr10_78446693	1713988520
AP_chr10_78446909	1713988521
AP_chr10_78446944	1713988522
AP_chr10_78447349	1713988523
AP_chr10_78447363	1713988524
AP_chr10_78447382	1713988525
AP_chr10_78447414	1713988526
AP_chr10_78447529	1713988527
AP_chr10_78447530	1713988528
AP_chr10_78447561	1713988529
AP_chr10_78447626	1713988530
AP_chr10_78447634	1713988531
AP_chr10_78447780	1713988532
AP_chr10_78447895	1713988533
AP_chr10_78448484	1713988534
AP_chr10_78448543	1713988535
AP_chr10_78448605	1713988536
AP_chr10_78448629	1713988537
AP_chr10_78448845	1713988538
AP_chr10_78448978	1713988539
AP_chr10_78449153	1713988540
AP_chr10_78449198	1713988541
AP_chr10_78449201	1713988542
AP_chr10_78449207	1713988543
AP_chr10_78449333	1713988544
AP_chr10_78449572	1713988545
AP_chr10_78449764	1713988546
AP_chr10_78449915	1713988547
AP_chr10_78450172	1713988548
AP_chr10_78450224	1713988549
AP_chr10_78450317	1713988550
AP_chr10_78450407	1713988551
AP_chr10_78450431	1713988552
AP_chr10_78450597	1713988553
AP_chr10_78453374	1713988554
AP_chr10_78453459	1713988555
AP_chr10_78453869	1713988556
AP_chr10_78454340	1713988557
AP_chr10_78454458	1713988558
AP_chr10_78454514	1713988559
AP_chr10_78454534	1713988560
AP_chr10_78454747	1713988561
AP_chr10_78454820	1713988562
AP_chr10_78455063	1713988563
AP_chr10_78456019	1713988564
AP_chr10_78458137	1713988565
AP_chr10_78461069	1713988566
AP_chr10_78462692	1713988567
AP_chr10_78462722	1713988568
AP_chr10_78463149	1713988569
AP_chr10_78464271	1713988570
AP_chr10_78464279	1713988571
AP_chr10_78465671	1713988572
AP_chr10_78465723	1713988573
AP_chr10_78465781	1713988574
AP_chr10_78465806	1713988575
AP_chr10_78465951	1713988576
AP_chr10_78466280	1713988577
AP_chr10_78466642	1713988578
AP_chr10_78466644	1713988579
AP_chr10_78466651	1713988580
AP_chr10_78467526	1713988581
AP_chr10_78468436	1713988582
AP_chr10_78468765	1713988583
AP_chr10_78469904	1713988584
AP_chr10_78470369	1713988585
AP_chr10_78472563	1713988586
AP_chr10_78473408	1713988587
AP_chr10_78473513	1713988588
AP_chr10_78473737	1713988589
AP_chr10_78474470	1713988590
AP_chr10_78474867	1713988591
AP_chr10_78476100	1713988592
AP_chr10_78476208	1713988593
AP_chr10_78476609	1713988594
AP_chr10_78477035	1713988595
AP_chr10_78478347	1713988598
AP_chr10_78478723	1713988599
AP_chr10_78479107	1713988600
AP_chr10_78479671	1713988601
AP_chr10_78479715	1713988602
AP_chr10_78479719	1713988603
AP_chr10_78479741	1713988604
AP_chr10_78479756	1713988605
AP_chr10_78479770	1713988606
AP_chr10_78480126	1713988607
AP_chr10_78480488	1713988608
AP_chr10_78480493	1713988609
AP_chr10_78480597	1713988610
AP_chr10_78480666	1713988611
AP_chr10_78480888	1713988612
AP_chr10_78480889	1713988613
AP_chr10_78480947	1713988614
AP_chr10_78481089	1713988615
AP_chr10_78481231	1713988616
AP_chr10_78481358	1713988617
AP_chr10_78481379	1713988618
AP_chr10_78481729	1713988619
AP_chr10_78481758	1713988620
AP_chr10_78481800	1713988621
AP_chr10_78481827	1713988622
AP_chr10_78481834	1713988623
AP_chr10_78481843	1713988624
AP_chr10_78481856	1713988625
AP_chr10_78481858	1713988626
AP_chr10_78482170	1713988627
AP_chr10_78482180	1713988628
AP_chr10_78482181	1713988629
AP_chr10_78482352	1713988631
AP_chr10_78482406	1713988632
AP_chr10_78482668	1713988633
AP_chr10_78482756	1713988634
AP_chr10_78482963	1713988635
AP_chr10_78483279	1713988636
AP_chr10_78483373	1713988637
AP_chr10_78483488	1713988638
AP_chr10_78483541	1713988639
AP_chr10_78483573	1713988640
AP_chr10_78483905	1713988641
AP_chr10_78484199	1713988642
AP_chr10_78484330	1713988643
AP_chr10_78484352	1713988644
AP_chr10_78484487	1713988645
AP_chr10_78484530	1713988646
AP_chr10_78485137	1713988647
AP_chr10_78485180	1713988648
AP_chr10_78485877	1713988649
AP_chr10_78485987	1713988650
AP_chr10_78486059	1713988651
AP_chr10_78486071	1713988652
AP_chr10_78486148	1713988653
AP_chr10_78486301	1713988654
AP_chr10_78486307	1713988655
AP_chr10_78486308	1713988656
AP_chr10_78486315	1713988657
AP_chr10_78486402	1713988658
AP_chr10_78486900	1713988659
AP_chr10_78486953	1713988660
AP_chr10_78487021	1713988661
AP_chr10_78487141	1713988662
AP_chr10_78487199	1713988663
AP_chr10_78487260	1713988664
AP_chr10_78487296	1713988665
AP_chr10_78487325	1713988666
AP_chr10_78487365	1713988667
AP_chr10_78487374	1713988668
AP_chr10_78487444	1713988669
AP_chr10_78487469	1713988670
AP_chr10_78487481	1713988671
AP_chr10_78487499	1713988672
AP_chr10_78487684	1713988673
AP_chr10_78488130	1713988674
AP_chr10_78488344	1713988676
AP_chr10_78488415	1713988677
AP_chr10_78489180	1713988679
AP_chr10_78489247	1713988680
AP_chr10_78491665	1713988681
AP_chr10_78492723	1713988682
AP_chr10_78492808	1713988683
AP_chr10_78494101	1713988684
AP_chr10_78494171	1713988685
AP_chr10_78494767	1713988686
AP_chr10_78494859	1713988687
AP_chr10_78495063	1713988688
AP_chr10_78496138	1713988689
AP_chr10_78496313	1713988690
AP_chr10_78496400	1713988691
AP_chr10_78496688	1713988692
AP_chr10_78498695	1713988693
AP_chr10_78500549	1713988694
AP_chr10_78504323	1713988695
AP_chr10_78504664	1713988696
AP_chr10_78505125	1713988697
AP_chr10_78505218	1713988698
AP_chr10_78505598	1713988699
AP_chr10_78506446	1713988700
AP_chr10_78506487	1713988701
AP_chr10_78507041	1713988702
AP_chr10_78507051	1713988703
AP_chr10_78507610	1713988704
AP_chr10_78507856	1713988705
AP_chr10_78508379	1713988706
AP_chr10_78508444	1713988707
AP_chr10_78508784	1713988708
AP_chr10_78509226	1713988709
AP_chr10_78509651	1713988710
AP_chr10_78510088	1713988711
AP_chr10_78510196	1713988712
AP_chr10_78510322	1713988713
AP_chr10_78510764	1713988714
AP_chr10_78511407	1713988715
AP_chr10_78511912	1713988716
AP_chr10_78512654	1713988717
AP_chr10_78512721	1713988718
AP_chr10_78512981	1713988719
AP_chr10_78514788	1713988720
AP_chr10_78515435	1713988721
AP_chr10_78515595	1713988722
AP_chr10_78515622	1713988723
AP_chr10_78515680	1713988724
AP_chr10_78515899	1713988725
AP_chr10_78516297	1713988726
AP_chr10_78516303	1713988727
AP_chr10_78516445	1713988728
AP_chr10_78516549	1713988729
AP_chr10_78516979	1713988730
AP_chr10_78517226	1713988731
AP_chr10_78517627	1713988732
AP_chr10_78517670	1713988733
AP_chr10_78517729	1713988734
AP_chr10_78517826	1713988735
AP_chr10_78517922	1713988736
AP_chr10_78517926	1713988737
AP_chr10_78517931	1713988738
AP_chr10_78518041	1713988739
AP_chr10_78518110	1713988740
AP_chr10_78518123	1713988741
AP_chr10_78518156	1713988742
AP_chr10_78518207	1713988743
AP_chr10_78518209	1713988744
AP_chr10_78518286	1713988745
AP_chr10_78518512	1713988746
AP_chr10_78518523	1713988747
AP_chr10_78518595	1713988748
AP_chr10_78518604	1713988749
AP_chr10_78518687	1713988750
AP_chr10_78518704	1713988751
AP_chr10_78518726	1713988752
AP_chr10_78518879	1713988754
AP_chr10_78518890	1713988755
AP_chr10_78518917	1713988756
AP_chr10_78518986	1713988757
AP_chr10_78519074	1713988758
AP_chr10_78519111	1713988759
AP_chr10_78519138	1713988760
AP_chr10_78519146	1713988761
AP_chr10_78519824	1713988762
AP_chr10_78520016	1713988763
AP_chr10_78520212	1713988764
AP_chr10_78520336	1713988765
AP_chr10_78520347	1713988766
AP_chr10_78521092	1713988767
AP_chr10_78521114	1713988768
AP_chr10_78521167	1713988769
AP_chr10_78521294	1713988770
AP_chr10_78521318	1713988771
AP_chr10_78521345	1713988772
AP_chr10_78521357	1713988773
AP_chr10_78522481	1713988774
AP_chr10_78522482	1713988775
AP_chr10_78522489	1713988776
AP_chr10_78523065	1713988777
AP_chr10_78523146	1713988778
AP_chr10_78523198	1713988779
AP_chr10_78523324	1713988780
AP_chr10_78523368	1713988781
AP_chr10_78523425	1713988782
AP_chr10_78523525	1713988783
AP_chr10_78523581	1713988784
AP_chr10_78523650	1713988785
AP_chr10_78523707	1713988786
AP_chr10_78523845	1713988787
AP_chr10_78524158	1713988788
AP_chr10_78524519	1713988789
AP_chr10_78524522	1713988790
AP_chr10_78524648	1713988791
AP_chr10_78524650	1713988792
AP_chr10_78524937	1713988793
AP_chr10_78526232	1713988794
AP_chr10_78526513	1713988796
AP_chr10_78527407	1713988797
AP_chr10_78527429	1713988798
AP_chr10_78527435	1713988799
AP_chr10_78527906	1713988800
AP_chr10_78528250	1713988801
AP_chr10_78528303	1713988802
AP_chr10_78528734	1713988803
AP_chr10_78529682	1713988804
AP_chr10_78529735	1713988805
AP_chr10_78530288	1713988806
AP_chr10_78530577	1713988807
AP_chr10_78530582	1713988808
AP_chr10_78530599	1713988809
AP_chr10_78531249	1713988810
AP_chr10_78531519	1713988811
AP_chr10_78531618	1713988812
AP_chr10_78531864	1713988813
AP_chr10_78532116	1713988814
AP_chr10_78532179	1713988815
AP_chr10_78532821	1713988816
AP_chr10_78533182	1713988817
AP_chr10_78533300	1713988818
AP_chr10_78534888	1713988820
AP_chr10_78535005	1713988821
AP_chr10_78535222	1713988822
AP_chr10_78535434	1713988823
AP_chr10_78536387	1713988824
AP_chr10_78536837	1713988825
AP_chr10_78536996	1713988826
AP_chr10_78537723	1713988827
AP_chr10_78537732	1713988828
AP_chr10_78537736	1713988829
AP_chr10_78537737	1713988830
AP_chr10_78537738	1713988831
AP_chr10_78537739	1713988832
AP_chr10_78538337	1713988833
AP_chr10_78538620	1713988834
AP_chr10_78538754	1713988835
AP_chr10_78539061	1713988836
AP_chr10_78540573	1713988837
AP_chr10_78541553	1713988838
AP_chr10_78542329	1713988839
AP_chr10_78542347	1713988840
AP_chr10_78543855	1713988841
AP_chr10_78543914	1713988842
AP_chr10_78544675	1713988843
AP_chr10_78545422	1713988844
AP_chr10_78545478	1713988845
AP_chr10_78545625	1713988846
AP_chr10_78546319	1713988847
AP_chr10_78546393	1713988848
AP_chr10_78546415	1713988849
AP_chr10_78546699	1713988850
AP_chr10_78547946	1713988851
AP_chr10_78548789	1713988852
AP_chr10_78548813	1713988853
AP_chr10_78548872	1713988854
AP_chr10_78549689	1713988855
AP_chr10_78549692	1713988856
AP_chr10_78549784	1713988857
AP_chr10_78550215	1713988858
AP_chr10_78550247	1713988859
AP_chr10_78550370	1713988860
AP_chr10_78550559	1713988861
AP_chr10_78550850	1713988862
AP_chr10_78550885	1713988863
AP_chr10_78550995	1713988864
AP_chr10_78551044	1713988865
AP_chr10_78551071	1713988866
AP_chr10_78551099	1713988867
AP_chr10_78551441	1713988869
AP_chr10_78551449	1713988870
AP_chr10_78551598	1713988871
AP_chr10_78551719	1713988872
AP_chr10_78552074	1713988873
AP_chr10_78552077	1713988874
AP_chr10_78552369	1713988875
AP_chr10_78554715	1713988876
AP_chr10_78555365	1713988877
AP_chr10_78555490	1713988878
AP_chr10_78555605	1713988879
AP_chr10_78556301	1713988880
AP_chr10_78556471	1713988881
AP_chr10_78556754	1713988882
AP_chr10_78557509	1713988883
AP_chr10_78557762	1713988884
AP_chr10_78558065	1713988885
AP_chr10_78558316	1713988886
AP_chr10_78558355	1713988887
AP_chr10_78558374	1713988888
AP_chr10_78558405	1713988889
AP_chr10_78558438	1713988890
AP_chr10_78558445	1713988891
AP_chr10_78558468	1713988892
AP_chr10_78558475	1713988893
AP_chr10_78558679	1713988894
AP_chr10_78558855	1713988895
AP_chr10_78558881	1713988896
AP_chr10_78558885	1713988897
AP_chr10_78558904	1713988898
AP_chr10_78558908	1713988899
AP_chr10_78558948	1713988900
AP_chr10_78558959	1713988901
AP_chr10_78559118	1713988902
AP_chr10_78559140	1713988903
AP_chr10_78559152	1713988904
AP_chr10_78559248	1713988905
AP_chr10_78559333	1713988907
AP_chr10_78559369	1713988908
AP_chr10_78559397	1713988909
AP_chr10_78559609	1713988910
AP_chr10_78559635	1713988911
AP_chr10_78559697	1713988912
AP_chr10_78559854	1713988913
AP_chr10_78559985	1713988915
AP_chr10_78560038	1713988916
AP_chr10_78560064	1713988917
AP_chr10_78560149	1713988918
AP_chr10_78560167	1713988919
AP_chr10_78560320	1713988920
AP_chr10_78560404	1713988921
AP_chr10_78560905	1713988922
AP_chr10_78561142	1713988923
AP_chr10_78561616	1713988924
AP_chr10_78561662	1713988925
AP_chr10_78561794	1713988926
AP_chr10_78561831	1713988927
AP_chr10_78562606	1713988928
AP_chr10_78562987	1713988929
AP_chr10_78563023	1713988930
AP_chr10_78563086	1713988931
AP_chr10_78563238	1713988932
AP_chr10_78563338	1713988933
AP_chr10_78563455	1713988934
AP_chr10_78563899	1713988935
AP_chr10_78563900	1713988936
AP_chr10_78564024	1713988937
AP_chr10_78564158	1713988938
AP_chr10_78564265	1713988939
AP_chr10_78564266	1713988940
AP_chr10_78564552	1713988941
AP_chr10_78565105	1713988942
AP_chr10_78565122	1713988943
AP_chr10_78565153	1713988944
AP_chr10_78565186	1713988945
AP_chr10_78565239	1713988946
AP_chr10_78565497	1713988947
AP_chr10_78565577	1713988948
AP_chr10_78565621	1713988949
AP_chr10_78565634	1713988950
AP_chr10_78565644	1713988951
AP_chr10_78565750	1713988952
AP_chr10_78565751	1713988953
AP_chr10_78565872	1713988954
AP_chr10_78566122	1713988955
AP_chr10_78566226	1713988956
AP_chr10_78566310	1713988957
AP_chr10_78566529	1713988958
AP_chr10_78566616	1713988959
AP_chr10_78566655	1713988960
AP_chr10_78566678	1713988961
AP_chr10_78566988	1713988962
AP_chr10_78567031	1713988963
AP_chr10_78567454	1713988964
AP_chr10_78567477	1713988965
AP_chr10_78568545	1713988966
AP_chr10_78568643	1713988967
AP_chr10_78569294	1713988968
AP_chr10_78569364	1713988969
AP_chr10_78569479	1713988970
AP_chr10_78569620	1713988971
AP_chr10_78570728	1713988972
AP_chr10_78570741	1713988973
AP_chr10_78570842	1713988974
AP_chr10_78570858	1713988975
AP_chr10_78570970	1713988976
AP_chr10_78571040	1713988977
AP_chr10_78571071	1713988978
AP_chr10_78571093	1713988979
AP_chr10_78571099	1713988980
AP_chr10_78571152	1713988981
AP_chr10_78571160	1713988982
AP_chr10_78571198	1713988983
AP_chr10_78571246	1713988984
AP_chr10_78571610	1713988985
AP_chr10_78571631	1713988986
AP_chr10_78571649	1713988987
AP_chr10_78571741	1713988988
AP_chr10_78571792	1713988989
AP_chr10_78571805	1713988990
AP_chr10_78571944	1713988991
AP_chr10_78571960	1713988992
AP_chr10_78571997	1713988993
AP_chr10_78572000	1713988994
AP_chr10_78572828	1713988996
AP_chr10_78575960	1713988997
AP_chr10_78587591	1713988998
AP_chr10_78587849	1713988999
AP_chr10_78598320	1713989000
AP_chr10_78602185	1713989001
AP_chr10_78602605	1713989002
AP_chr10_78604484	1713989003
AP_chr10_78604543	1713989004
AP_chr10_78605646	1713989005
AP_chr10_78605859	1713989006
AP_chr10_78606000	1713989007
AP_chr10_78606480	1713989008
AP_chr10_78606507	1713989009
AP_chr10_78606517	1713989010
AP_chr10_78606727	1713989011
AP_chr10_78606762	1713989012
AP_chr10_78607479	1713989013
AP_chr10_78607919	1713989014
AP_chr10_78608483	1713989015
AP_chr10_78608571	1713989016
AP_chr10_78608592	1713989017
AP_chr10_78608699	1713989018
AP_chr10_78609681	1713989019
AP_chr10_78610910	1713989020
AP_chr10_78611120	1713989021
AP_chr10_78611233	1713989022
AP_chr10_78611240	1713989023
AP_chr10_78613734	1713989024
AP_chr10_78614144	1713989025
AP_chr10_78614964	1713989026
AP_chr10_78616232	1713989027
AP_chr10_78616596	1713989028
AP_chr10_78617105	1713989029
AP_chr10_78617499	1713989030
AP_chr10_78617832	1713989031
AP_chr10_78617972	1713989032
AP_chr10_78618194	1713989033
AP_chr10_78618464	1713989034
AP_chr10_78619036	1713989035
AP_chr10_78620188	1713989036
AP_chr10_78620668	1713989037
AP_chr10_78621627	1713989038
AP_chr10_78622260	1713989039
AP_chr10_78622330	1713989040
AP_chr10_78622802	1713989041
AP_chr10_78623464	1713989042
AP_chr10_78625058	1713989043
AP_chr10_78625759	1713989044
AP_chr10_78625785	1713989045
AP_chr10_78625826	1713989046
AP_chr10_78625834	1713989047
AP_chr10_78626858	1713989048
AP_chr10_78626957	1713989049
AP_chr10_78627164	1713989050
AP_chr10_78627192	1713989051
AP_chr10_78627277	1713989052
AP_chr10_78627309	1713989053
AP_chr10_78627556	1713989054
AP_chr10_78627936	1713989056
AP_chr10_78628129	1713989057
AP_chr10_78628639	1713989058
AP_chr10_78628775	1713989059
AP_chr10_78628787	1713989060
AP_chr10_78629192	1713989061
AP_chr10_78629266	1713989062
AP_chr10_78629462	1713989063
AP_chr10_78629466	1713989064
AP_chr10_78629559	1713989065
AP_chr10_78629585	1713989066
AP_chr10_78629777	1713989067
AP_chr10_78629896	1713989068
AP_chr10_78630063	1713989069
AP_chr10_78630173	1713989070
AP_chr10_78630218	1713989071
AP_chr10_78630254	1713989072
AP_chr10_78630572	1713989073
AP_chr10_78630603	1713989074
AP_chr10_78630719	1713989075
AP_chr10_78633443	1713989076
AP_chr10_78636278	1713989077
AP_chr10_78650507	1713989078
AP_chr10_78674184	1713989079
AP_chr10_78675724	1713989080
AP_chr10_78676430	1713989081
AP_chr10_78677643	1713989082
AP_chr10_78677651	1713989083
AP_chr10_78679294	1713989084
AP_chr10_78679576	1713989085
AP_chr10_78685380	1713989086
AP_chr10_78686148	1713989087
AP_chr10_78687123	1713989088
AP_chr10_78691788	1713989089
AP_chr10_78694688	1713989090
AP_chr10_78696277	1713989091
AP_chr10_78697474	1713989092
AP_chr10_78698631	1713989093
AP_chr10_78707581	1713989094
AP_chr10_78707801	1713989095
AP_chr10_78708221	1713989096
AP_chr10_78708688	1713989097
AP_chr10_78708754	1713989098
AP_chr10_78713180	1713989099
AP_chr10_78713462	1713989100
AP_chr10_78713848	1713989101
AP_chr10_78714805	1713989102
AP_chr10_78714814	1713989103
AP_chr10_78716196	1713989104
AP_chr10_78716905	1713989105
AP_chr10_78716986	1713989106
AP_chr10_78717175	1713989107
AP_chr10_78717763	1713989108
AP_chr10_78717916	1713989109
AP_chr10_78717986	1713989110
AP_chr10_78718907	1713989111
AP_chr10_78719063	1713989112
AP_chr10_78719872	1713989114
AP_chr10_78722067	1713989115
AP_chr10_78722819	1713989116
AP_chr10_78724536	1713989117
AP_chr10_78727119	1713989118
AP_chr10_78727158	1713989119
AP_chr10_78727252	1713989120
AP_chr10_78728163	1713989121
AP_chr10_78728225	1713989122
AP_chr10_78729954	1713989123
AP_chr10_78730703	1713989124
AP_chr10_78731504	1713989125
AP_chr10_78731922	1713989126
AP_chr10_78737812	1713989127
AP_chr10_78738286	1713989128
AP_chr10_78740887	1713989129
AP_chr10_78742465	1713989130
AP_chr10_78743123	1713989131
AP_chr10_78743173	1713989132
AP_chr10_78743596	1713989133
AP_chr10_78744699	1713989134
AP_chr10_78745143	1713989135
AP_chr10_78746570	1713989136
AP_chr10_78746733	1713989137
AP_chr10_78746838	1713989138
AP_chr10_78746932	1713989139
AP_chr10_78747188	1713989140
AP_chr10_78748165	1713989141
AP_chr10_78748528	1713989142
AP_chr10_78749053	1713989143
AP_chr10_78749320	1713989144
AP_chr10_78756142	1713989145
AP_chr10_78757362	1713989146
AP_chr10_78759408	1713989147
AP_chr10_78760995	1713989148
AP_chr10_78761258	1713989149
AP_chr10_78762156	1713989150
AP_chr10_78769838	1713989151
AP_chr10_78771463	1713989152
AP_chr10_78779953	1713989153
AP_chr10_78780390	1713989154
AP_chr10_78780564	1713989155
AP_chr10_78780834	1713989156
AP_chr10_78782898	1713989157
AP_chr10_78789214	1713989158
AP_chr10_78790043	1713989159
AP_chr10_78793038	1713989160
AP_chr10_78794195	1713989161
AP_chr10_78797485	1713989162
AP_chr10_78798725	1713989163
AP_chr10_78800347	1713989164
AP_chr10_78803021	1713989165
AP_chr10_78805089	1713989166
AP_chr10_78805285	1713989167
AP_chr10_78805704	1713989168
AP_chr10_78806478	1713989169
AP_chr10_78806885	1713989170
AP_chr10_78807499	1713989171
AP_chr10_78811212	1713989172
AP_chr10_78811737	1713989173
AP_chr10_78813246	1713989174
AP_chr10_78813773	1713989175
AP_chr10_78813821	1713989176
AP_chr10_78815178	1713989177
AP_chr10_78816177	1713989178
AP_chr10_78816549	1713989179
AP_chr10_78816675	1713989180
AP_chr10_78816691	1713989181
AP_chr10_78817124	1713989183
AP_chr10_78817163	1713989184
AP_chr10_78817246	1713989185
AP_chr10_78817717	1713989186
AP_chr10_78817789	1713989187
AP_chr10_78817869	1713989188
AP_chr10_78818005	1713989189
AP_chr10_78818451	1713989190
AP_chr10_78818559	1713989191
AP_chr10_78818586	1713989192
AP_chr10_78818733	1713989193
AP_chr10_78818774	1713989194
AP_chr10_78818791	1713989195
AP_chr10_78818841	1713989196
AP_chr10_78818851	1713989197
AP_chr10_78818976	1713989198
AP_chr10_78819001	1713989199
AP_chr10_78819022	1713989200
AP_chr10_78819065	1713989201
AP_chr10_78819179	1713989203
AP_chr10_78819184	1713989204
AP_chr10_78819187	1713989205
AP_chr10_78819193	1713989206
AP_chr10_78819200	1713989207
AP_chr10_78819206	1713989208
AP_chr10_78819264	1713989209
AP_chr10_78819303	1713989210
AP_chr10_78819352	1713989211
AP_chr10_78819359	1713989212
AP_chr10_78819376	1713989213
AP_chr10_78819406	1713989214
AP_chr10_78819415	1713989215
AP_chr10_78819449	1713989216
AP_chr10_78819495	1713989217
AP_chr10_78819498	1713989218
AP_chr10_78819520	1713989219
AP_chr10_78819603	1713989220
AP_chr10_78819943	1713989221
AP_chr10_78819949	1713989222
AP_chr10_78820343	1713989223
AP_chr10_78820370	1713989224
AP_chr10_78820519	1713989225
AP_chr10_78820611	1713989226
AP_chr10_78820790	1713989227
AP_chr10_78821084	1713989228
AP_chr10_78821085	1713989229
AP_chr10_78821115	1713989230
AP_chr10_78821304	1713989231
AP_chr10_78821388	1713989232
AP_chr10_78821488	1713989233
AP_chr10_78821716	1713989234
AP_chr10_78821831	1713989235
AP_chr10_78822288	1713989236
AP_chr10_78822837	1713989237
AP_chr10_78823234	1713989238
AP_chr10_78823337	1713989239
AP_chr10_78823353	1713989240
AP_chr10_78823422	1713989241
AP_chr10_78823469	1713989242
AP_chr10_78823713	1713989243
AP_chr10_78823806	1713989244
AP_chr10_78824047	1713989245
AP_chr10_78824353	1713989246
AP_chr10_78824401	1713989247
AP_chr10_78824502	1713989248
AP_chr10_78824732	1713989249
AP_chr10_78824845	1713989250
AP_chr10_78825920	1713989251
AP_chr10_78826114	1713989252
AP_chr10_78826523	1713989253
AP_chr10_78826553	1713989254
AP_chr10_78826776	1713989255
AP_chr10_78827062	1713989256
AP_chr10_78827169	1713989257
AP_chr10_78827804	1713989258
AP_chr10_78827930	1713989259
AP_chr10_78829284	1713989260
AP_chr10_78829838	1713989261
AP_chr10_78831679	1713989262
AP_chr10_78832944	1713989263
AP_chr10_78834360	1713989264
AP_chr10_78835408	1713989265
AP_chr10_78835432	1713989266
AP_chr10_78835575	1713989267
AP_chr10_78835604	1713989268
AP_chr10_78838224	1713989269
AP_chr10_78838430	1713989270
AP_chr10_78840386	1713989272
AP_chr10_78840471	1713989273
AP_chr10_78841197	1713989274
AP_chr10_78843695	1713989275
AP_chr10_78844587	1713989276
AP_chr10_78846985	1713989277
AP_chr10_78847934	1713989278
AP_chr10_78847955	1713989279
AP_chr10_78848023	1713989280
AP_chr10_78849084	1713989281
AP_chr10_78849982	1713989282
AP_chr10_78851417	1713989283
AP_chr10_78852987	1713989284
AP_chr10_78853374	1713989285
AP_chr10_78856749	1713989286
AP_chr10_78857995	1713989287
AP_chr10_78862759	1713989288
AP_chr10_78863277	1713989289
AP_chr10_78865214	1713989290
AP_chr10_78871653	1713989291
AP_chr10_78873154	1713989292
AP_chr10_78878993	1713989293
AP_chr10_78879932	1713989294
AP_chr10_78879968	1713989295
AP_chr10_78880133	1713989296
AP_chr10_78880378	1713989297
AP_chr10_78884392	1713989298
AP_chr10_78884782	1713989299
AP_chr10_78886332	1713989300
AP_chr10_78887178	1713989301
AP_chr10_78887792	1713989302
AP_chr10_78888255	1713989303
AP_chr10_78889762	1713989304
AP_chr10_78891841	1713989305
AP_chr10_78892273	1713989306
AP_chr10_78892603	1713989307
AP_chr10_78893223	1713989308
AP_chr10_78896156	1713989309
AP_chr10_78896460	1713989310
AP_chr10_78900226	1713989311
AP_chr10_78900497	1713989312
AP_chr10_78905033	1713989313
AP_chr10_78905418	1713989314
AP_chr10_78905551	1713989315
AP_chr10_78907039	1713989316
AP_chr10_78911500	1713989317
AP_chr10_78911560	1713989318
AP_chr10_78913424	1713989319
AP_chr10_78915516	1713989320
AP_chr10_78915571	1713989321
AP_chr10_78915585	1713989322
AP_chr10_78916255	1713989323
AP_chr10_78916316	1713989324
AP_chr10_78917577	1713989325
AP_chr10_78917990	1713989326
AP_chr10_78921750	1713989327
AP_chr10_78922198	1713989328
AP_chr10_78922588	1713989329
AP_chr10_78922640	1713989330
AP_chr10_78923130	1713989331
AP_chr10_78924384	1713989332
AP_chr10_78925929	1713989333
AP_chr10_78926988	1713989334
AP_chr10_78927092	1713989335
AP_chr10_78927173	1713989336
AP_chr10_78927266	1713989337
AP_chr10_78928402	1713989338
AP_chr10_78928680	1713989339
AP_chr10_78928868	1713989340
AP_chr10_78929253	1713989341
AP_chr10_78930527	1713989342
AP_chr10_78930782	1713989343
AP_chr10_78931084	1713989344
AP_chr10_78931255	1713989345
AP_chr10_78931966	1713989346
AP_chr10_78932165	1713989347
AP_chr10_78932611	1713989348
AP_chr10_78933367	1713989349
AP_chr10_78934608	1713989350
AP_chr10_78935001	1713989351
AP_chr10_78936380	1713989352
AP_chr10_78936430	1713989353
AP_chr10_78936990	1713989354
AP_chr10_78937160	1713989355
AP_chr10_78937223	1713989356
AP_chr10_78940930	1713989357
AP_chr10_78941384	1713989358
AP_chr10_78942009	1713989359
AP_chr10_78942288	1713989360
AP_chr10_78944552	1713989361
AP_chr10_78944635	1713989362
AP_chr10_78946123	1713989363
AP_chr10_78947453	1713989364
AP_chr10_78947711	1713989365
AP_chr10_78947996	1713989366
AP_chr10_78948099	1713989367
AP_chr10_78948514	1713989368
AP_chr10_78948862	1713989369
AP_chr10_78950143	1713989370
AP_chr10_78950798	1713989371
AP_chr10_78950833	1713989372
AP_chr10_78951035	1713989373
AP_chr10_78951178	1713989374
AP_chr10_78951960	1713989375
AP_chr10_78952634	1713989376
AP_chr10_78953725	1713989377
AP_chr10_78956178	1713989378
AP_chr10_78956463	1713989379
AP_chr10_78956619	1713989380
AP_chr10_78956902	1713989381
AP_chr10_78958114	1713989382
AP_chr10_78958122	1713989383
AP_chr10_78958318	1713989384
AP_chr10_78958560	1713989385
AP_chr10_78958678	1713989386
AP_chr10_78958889	1713989387
AP_chr10_78959275	1713989388
AP_chr10_78960124	1713989389
AP_chr10_78960133	1713989390
AP_chr10_78960914	1713989391
AP_chr10_78960927	1713989392
AP_chr10_78961907	1713989393
AP_chr10_78963128	1713989394
AP_chr10_78964418	1713989395
AP_chr10_78965015	1713989396
AP_chr10_78965808	1713989397
AP_chr10_78967185	1713989398
AP_chr10_78969838	1713989399
AP_chr10_78969912	1713989400
AP_chr10_78970163	1713989401
AP_chr10_78970835	1713989402
AP_chr10_78973808	1713989405
AP_chr10_78973940	1713989406
AP_chr10_78974178	1713989407
AP_chr10_78974373	1713989408
AP_chr10_78974848	1713989409
AP_chr10_78974937	1713989410
AP_chr10_78975447	1713989411
AP_chr10_78975568	1713989412
AP_chr10_78976268	1713989413
AP_chr10_78977585	1713989414
AP_chr10_78978273	1713989415
AP_chr10_78984939	1713989416
AP_chr10_78986218	1713989417
AP_chr10_78986559	1713989418
AP_chr10_78986607	1713989419
AP_chr10_78986609	1713989420
AP_chr10_78986976	1713989421
AP_chr10_78987259	1713989422
AP_chr10_78987690	1713989423
AP_chr10_78988902	1713989425
AP_chr10_78989427	1713989426
AP_chr10_78990224	1713989427
AP_chr10_78990843	1713989428
AP_chr10_78990899	1713989429
AP_chr10_78991536	1713989430
AP_chr10_78991621	1713989431
AP_chr10_78992734	1713989432
AP_chr10_78993631	1713989433
AP_chr10_78993911	1713989434
AP_chr10_78995241	1713989435
AP_chr10_78996516	1713989436
AP_chr10_78997405	1713989437
AP_chr10_78998173	1713989438
AP_chr10_78998880	1713989439
AP_chr10_79004850	1713989440
AP_chr10_79006033	1713989441
AP_chr10_79007159	1713989442
AP_chr10_79008098	1713989443
AP_chr10_79008869	1713989444
AP_chr10_79009616	1713989445
AP_chr10_79010342	1713989446
AP_chr10_79011125	1713989447
AP_chr10_79011398	1713989448
AP_chr10_79012527	1713989449
AP_chr10_79012604	1713989450
AP_chr10_79013040	1713989451
AP_chr10_79013706	1713989452
AP_chr10_79013993	1713989453
AP_chr10_79015306	1713989454
AP_chr10_79015308	1713989455
AP_chr10_79017383	1713989456
AP_chr10_79018145	1713989457
AP_chr10_79018859	1713989458
AP_chr10_79020092	1713989459
AP_chr10_79021100	1713989460
AP_chr10_79023273	1713989461
AP_chr10_79023635	1713989462
AP_chr10_79027125	1713989463
AP_chr10_79027129	1713989464
AP_chr10_79028772	1713989465
AP_chr10_79029265	1713989466
AP_chr10_79029312	1713989467
AP_chr10_79029338	1713989468
AP_chr10_79029360	1713989469
AP_chr10_79029449	1713989470
AP_chr10_79030372	1713989471
AP_chr10_79030678	1713989472
AP_chr10_79032638	1713989473
AP_chr10_79033296	1713989474
AP_chr10_79034827	1713989475
AP_chr10_79035165	1713989476
AP_chr10_79035861	1713989477
AP_chr10_79036287	1713989478
AP_chr10_79037111	1713989479
AP_chr10_79037586	1713989480
AP_chr10_79037805	1713989481
AP_chr10_79039810	1713989482
AP_chr10_79040438	1713989483
AP_chr10_79040861	1713989484
AP_chr10_79041077	1713989485
AP_chr10_79041615	1713989486
AP_chr10_79041840	1713989487
AP_chr10_79042602	1713989488
AP_chr10_79042683	1713989489
AP_chr10_79042788	1713989490
AP_chr10_79043231	1713989491
AP_chr10_79045091	1713989492
AP_chr10_79047342	1713989493
AP_chr10_79047868	1713989494
AP_chr10_79049906	1713989495
AP_chr10_79051024	1713989496
AP_chr10_79051495	1713989497
AP_chr10_79052691	1713989498
AP_chr10_79054156	1713989499
AP_chr10_79055068	1713989500
AP_chr10_79055368	1713989501
AP_chr10_79056565	1713989502
AP_chr10_79059465	1713989503
AP_chr10_79066025	1713989504
AP_chr10_79066168	1713989505
AP_chr10_79066204	1713989506
AP_chr10_79066293	1713989507
AP_chr10_79069031	1713989508
AP_chr10_79071035	1713989509
AP_chr10_79071250	1713989510
AP_chr10_79071285	1713989511
AP_chr10_79071555	1713989512
AP_chr10_79071778	1713989513
AP_chr10_79072569	1713989514
AP_chr10_79075156	1713989515
AP_chr10_79075465	1713989516
AP_chr10_79076530	1713989517
AP_chr10_79077085	1713989518
AP_chr10_79079855	1713989519
AP_chr10_79080452	1713989520
AP_chr10_79081567	1713989521
AP_chr10_79081647	1713989522
AP_chr10_79083100	1713989523
AP_chr10_79083747	1713989524
AP_chr10_79084214	1713989525
AP_chr10_79084814	1713989526
AP_chr10_79084978	1713989527
AP_chr10_79086977	1713989528
AP_chr10_79086989	1713989529
AP_chr10_79087309	1713989530
AP_chr10_79087576	1713989531
AP_chr10_79087583	1713989532
AP_chr10_79088451	1713989533
AP_chr10_79089123	1713989534
AP_chr10_79090086	1713989535
AP_chr10_79090500	1713989536
AP_chr10_79091346	1713989537
AP_chr10_79093377	1713989538
AP_chr10_79093380	1713989539
AP_chr10_79094733	1713989540
AP_chr10_79095034	1713989541
AP_chr10_79096081	1713989542
AP_chr10_79099075	1713989543
AP_chr10_79099468	1713989544
AP_chr10_79099554	1713989545
AP_chr10_79099775	1713989546
AP_chr10_79102890	1713989547
AP_chr10_79102915	1713989548
AP_chr10_79102923	1713989549
AP_chr10_79102973	1713989550
AP_chr10_79103589	1713989551
AP_chr10_79104982	1713989552
AP_chr10_79106564	1713989553
AP_chr10_79107075	1713989554
AP_chr10_79107827	1713989555
AP_chr10_79107910	1713989556
AP_chr10_79110275	1713989557
AP_chr10_79111904	1713989558
AP_chr10_79112873	1713989559
AP_chr10_79115196	1713989560
AP_chr10_79116724	1713989561
AP_chr10_79117262	1713989562
AP_chr10_79117989	1713989563
AP_chr10_79119059	1713989564
AP_chr10_79119806	1713989565
AP_chr10_79120297	1713989566
AP_chr10_79120436	1713989567
AP_chr10_79121668	1713989568
AP_chr10_79123855	1713989569
AP_chr10_79124428	1713989570
AP_chr10_79124710	1713989571
AP_chr10_79124878	1713989572
AP_chr10_79127909	1713989573
AP_chr10_79129691	1713989574
AP_chr10_79130381	1713989575
AP_chr10_79130487	1713989576
AP_chr10_79130603	1713989577
AP_chr10_79130930	1713989578
AP_chr10_79131049	1713989579
AP_chr10_79131051	1713989580
AP_chr10_79131117	1713989581
AP_chr10_79131171	1713989582
AP_chr10_79131721	1713989583
AP_chr10_79132157	1713989584
AP_chr10_79133712	1713989585
AP_chr10_79133767	1713989586
AP_chr10_79134029	1713989587
AP_chr10_79134114	1713989588
AP_chr10_79134134	1713989589
AP_chr10_79134920	1713989590
AP_chr10_79135160	1713989591
AP_chr10_79135526	1713989592
AP_chr10_79135593	1713989593
AP_chr10_79136024	1713989594
AP_chr10_79136027	1713989595
AP_chr10_79136670	1713989596
AP_chr10_79136945	1713989597
AP_chr10_79137413	1713989598
AP_chr10_79137720	1713989599
AP_chr10_79138599	1713989600
AP_chr10_79139625	1713989601
AP_chr10_79139984	1713989602
AP_chr10_79140248	1713989603
AP_chr10_79141157	1713989604
AP_chr10_79141652	1713989605
AP_chr10_79141657	1713989606
AP_chr10_79141947	1713989607
AP_chr10_79141990	1713989608
AP_chr10_79142624	1713989609
AP_chr10_79142902	1713989610
AP_chr10_79143191	1713989611
AP_chr10_79143349	1713989612
AP_chr10_79144159	1713989613
AP_chr10_79144318	1713989614
AP_chr10_79144855	1713989615
AP_chr10_79145211	1713989616
AP_chr10_79145214	1713989617
AP_chr10_79145413	1713989618
AP_chr10_79145657	1713989619
AP_chr10_79145840	1713989620
AP_chr10_79145929	1713989621
AP_chr10_79146166	1713989622
AP_chr10_79146361	1713989623
AP_chr10_79146527	1713989624
AP_chr10_79146650	1713989625
AP_chr10_79146770	1713989626
AP_chr10_79146816	1713989627
AP_chr10_79146955	1713989628
AP_chr10_79146982	1713989629
AP_chr10_79146991	1713989630
AP_chr10_79147339	1713989631
AP_chr10_79147381	1713989632
AP_chr10_79147663	1713989633
AP_chr10_79147667	1713989634
AP_chr10_79147898	1713989635
AP_chr10_79147906	1713989636
AP_chr10_79148077	1713989637
AP_chr10_79148325	1713989638
AP_chr10_79148591	1713989639
AP_chr10_79148609	1713989640
AP_chr10_79148631	1713989641
AP_chr10_79148742	1713989642
AP_chr10_79148777	1713989643
AP_chr10_79149298	1713989644
AP_chr10_79149314	1713989645
AP_chr10_79149433	1713989646
AP_chr10_79149447	1713989647
AP_chr10_79149450	1713989648
AP_chr10_79149596	1713989649
AP_chr10_79149841	1713989650
AP_chr10_79149941	1713989651
AP_chr10_79150032	1713989652
AP_chr10_79150042	1713989653
AP_chr10_79150044	1713989654
AP_chr10_79150068	1713989655
AP_chr10_79150183	1713989656
AP_chr10_79150498	1713989657
AP_chr10_79150649	1713989658
AP_chr10_79150790	1713989659
AP_chr10_79150838	1713989660
AP_chr10_79150859	1713989661
AP_chr10_79150868	1713989662
AP_chr10_79150913	1713989663
AP_chr10_79150917	1713989664
AP_chr10_79150950	1713989665
AP_chr10_79151521	1713989666
AP_chr10_79151641	1713989667
AP_chr10_79151809	1713989668
AP_chr10_79151831	1713989669
AP_chr10_79151855	1713989670
AP_chr10_79151943	1713989671
AP_chr10_79152757	1713989672
AP_chr10_79153015	1713989673
AP_chr10_79153372	1713989674
AP_chr10_79153457	1713989675
AP_chr10_79153513	1713989676
AP_chr10_79153607	1713989677
AP_chr10_79153822	1713989678
AP_chr10_79154084	1713989680
AP_chr10_79154097	1713989681
AP_chr10_79154213	1713989682
AP_chr10_79154234	1713989683
AP_chr10_79154250	1713989684
AP_chr10_79154294	1713989685
AP_chr10_79154359	1713989686
AP_chr10_79154721	1713989687
AP_chr10_79154819	1713989688
AP_chr10_79154960	1713989689
AP_chr10_79155058	1713989690
AP_chr10_79155096	1713989691
AP_chr10_79155180	1713989692
AP_chr10_79155484	1713989693
AP_chr10_79155693	1713989694
AP_chr10_79155928	1713989695
AP_chr10_79155951	1713989696
AP_chr10_79156128	1713989697
AP_chr10_79156763	1713989698
AP_chr10_79157169	1713989699
AP_chr10_79157260	1713989700
AP_chr10_79157267	1713989701
AP_chr10_79157463	1713989702
AP_chr10_79157468	1713989703
AP_chr10_79157877	1713989704
AP_chr10_79157889	1713989705
AP_chr10_79158043	1713989706
AP_chr10_79158254	1713989707
AP_chr10_79158294	1713989708
AP_chr10_79158307	1713989709
AP_chr10_79158364	1713989710
AP_chr10_79158478	1713989711
AP_chr10_79158630	1713989712
AP_chr10_79158754	1713989713
AP_chr10_79158991	1713989714
AP_chr10_79159082	1713989716
AP_chr10_79159233	1713989717
AP_chr10_79159319	1713989718
AP_chr10_79159459	1713989719
AP_chr10_79159501	1713989720
AP_chr10_79159572	1713989721
AP_chr10_79159787	1713989722
AP_chr10_79159908	1713989723
AP_chr10_79160526	1713989724
AP_chr10_79160632	1713989725
AP_chr10_79160777	1713989726
AP_chr10_79160973	1713989727
AP_chr10_79161021	1713989728
AP_chr10_79161110	1713989729
AP_chr10_79161207	1713989730
AP_chr10_79161509	1713989731
AP_chr10_79161758	1713989732
AP_chr10_79161867	1713989733
AP_chr10_79162013	1713989734
AP_chr10_79162064	1713989735
AP_chr10_79162340	1713989736
AP_chr10_79162477	1713989737
AP_chr10_79162630	1713989738
AP_chr10_79162809	1713989739
AP_chr10_79162967	1713989740
AP_chr10_79163199	1713989741
AP_chr10_79163295	1713989742
AP_chr10_79163315	1713989743
AP_chr10_79163322	1713989744
AP_chr10_79163331	1713989745
AP_chr10_79163425	1713989746
AP_chr10_79163446	1713989747
AP_chr10_79163790	1713989749
AP_chr10_79163821	1713989750
AP_chr10_79164115	1713989751
AP_chr10_79164210	1713989752
AP_chr10_79164225	1713989753
AP_chr10_79164261	1713989754
AP_chr10_79164270	1713989755
AP_chr10_79164312	1713989756
AP_chr10_79164359	1713989757
AP_chr10_79164442	1713989758
AP_chr10_79164612	1713989759
AP_chr10_79164876	1713989760
AP_chr10_79164885	1713989761
AP_chr10_79164940	1713989762
AP_chr10_79164947	1713989763
AP_chr10_79164991	1713989764
AP_chr10_79165113	1713989765
AP_chr10_79165154	1713989766
AP_chr10_79165249	1713989767
AP_chr10_79165335	1713989768
AP_chr10_79165423	1713989769
AP_chr10_79165468	1713989770
AP_chr10_79165523	1713989771
AP_chr10_79165571	1713989772
AP_chr10_79165772	1713989773
AP_chr10_79165826	1713989774
AP_chr10_79165960	1713989775
AP_chr10_79166018	1713989776
AP_chr10_79166082	1713989777
AP_chr10_79166178	1713989778
AP_chr10_79166360	1713989779
AP_chr10_79166369	1713989780
AP_chr10_79166393	1713989781
AP_chr10_79166554	1713989782
AP_chr10_79166589	1713989783
AP_chr10_79166603	1713989784
AP_chr10_79167331	1713989785
AP_chr10_79167530	1713989786
AP_chr10_79167580	1713989787
AP_chr10_79167712	1713989788
AP_chr10_79167795	1713989789
AP_chr10_79167883	1713989790
AP_chr10_79167949	1713989791
AP_chr10_79168066	1713989792
AP_chr10_79168118	1713989793
AP_chr10_79168317	1713989794
AP_chr10_79168778	1713989795
AP_chr10_79168827	1713989796
AP_chr10_79168860	1713989797
AP_chr10_79169381	1713989798
AP_chr10_79169522	1713989799
AP_chr10_79169757	1713989800
AP_chr10_79169780	1713989801
AP_chr10_79169836	1713989802
AP_chr10_79169854	1713989803
AP_chr10_79170254	1713989804
AP_chr10_79170307	1713989805
AP_chr10_79170384	1713989806
AP_chr10_79170470	1713989807
AP_chr10_79170927	1713989808
AP_chr10_79171141	1713989809
AP_chr10_79171293	1713989810
AP_chr10_79171481	1713989812
AP_chr10_79171486	1713989813
AP_chr10_79171723	1713989814
AP_chr10_79171746	1713989815
AP_chr10_79171794	1713989816
AP_chr10_79171936	1713989817
AP_chr10_79172154	1713989818
AP_chr10_79172197	1713989819
AP_chr10_79172239	1713989820
AP_chr10_79172241	1713989821
AP_chr10_79172280	1713989822
AP_chr10_79172338	1713989823
AP_chr10_79172341	1713989824
AP_chr10_79172361	1713989825
AP_chr10_79172392	1713989826
AP_chr10_79172771	1713989827
AP_chr10_79172792	1713989828
AP_chr10_79172887	1713989829
AP_chr10_79172998	1713989830
AP_chr10_79173002	1713989831
AP_chr10_79173073	1713989832
AP_chr10_79173273	1713989833
AP_chr10_79173539	1713989834
AP_chr10_79173596	1713989835
AP_chr10_79173619	1713989836
AP_chr10_79174350	1713989837
AP_chr10_79174372	1713989838
AP_chr10_79174412	1713989839
AP_chr10_79174502	1713989840
AP_chr10_79174816	1713989841
AP_chr10_79174957	1713989842
AP_chr10_79175256	1713989843
AP_chr10_79175332	1713989844
AP_chr10_79175354	1713989845
AP_chr10_79175501	1713989846
AP_chr10_79175987	1713989847
AP_chr10_79176063	1713989848
AP_chr10_79176087	1713989849
AP_chr10_79176176	1713989850
AP_chr10_79176327	1713989851
AP_chr10_79176363	1713989852
AP_chr10_79176708	1713989853
AP_chr10_79176766	1713989854
AP_chr10_79176904	1713989855
AP_chr10_79177105	1713989856
AP_chr10_79177208	1713989857
AP_chr10_79177308	1713989858
AP_chr10_79177438	1713989859
AP_chr10_79177903	1713989860
AP_chr10_79177955	1713989861
AP_chr10_79178017	1713989862
AP_chr10_79179074	1713989863
AP_chr10_79179096	1713989864
AP_chr10_79179202	1713989865
AP_chr10_79179481	1713989866
AP_chr10_79179539	1713989867
AP_chr10_79179548	1713989868
AP_chr10_79180127	1713989870
AP_chr10_79181287	1713989871
AP_chr10_79181310	1713989872
AP_chr10_79181434	1713989873
AP_chr10_79181522	1713989874
AP_chr10_79181652	1713989875
AP_chr10_79181886	1713989876
AP_chr10_79182159	1713989877
AP_chr10_79182269	1713989878
AP_chr10_79183065	1713989879
AP_chr10_79183123	1713989880
AP_chr10_79185045	1713989881
AP_chr10_79185369	1713989882
AP_chr10_79186232	1713989884
AP_chr10_79186246	1713989885
AP_chr10_79187664	1713989886
AP_chr10_79188293	1713989887
AP_chr10_79188421	1713989889
AP_chr10_79188484	1713989890
AP_chr10_79189174	1713989891
AP_chr10_79189330	1713989892
AP_chr10_79189639	1713989893
AP_chr10_79189647	1713989894
AP_chr10_79189676	1713989895
AP_chr10_79189722	1713989896
AP_chr10_79189946	1713989897
AP_chr10_79190002	1713989898
AP_chr10_79190389	1713989899
AP_chr10_79190391	1713989900
AP_chr10_79190446	1713989901
AP_chr10_79190623	1713989902
AP_chr10_79191294	1713989903
AP_chr10_79191974	1713989905
AP_chr10_79194611	1713989906
AP_chr10_79196099	1713989907
AP_chr10_79196165	1713989908
AP_chr10_79196316	1713989909
AP_chr10_79196349	1713989910
AP_chr10_79196516	1713989911
AP_chr10_79196567	1713989912
AP_chr10_79196595	1713989913
AP_chr10_79197348	1713989914
AP_chr10_79197465	1713989915
AP_chr10_79197477	1713989916
AP_chr10_79197497	1713989917
AP_chr10_79197656	1713989918
AP_chr10_79197902	1713989919
AP_chr10_79198211	1713989920
AP_chr10_79198835	1713989921
AP_chr10_79199080	1713989922
AP_chr10_79199380	1713989923
AP_chr10_79199747	1713989924
AP_chr10_79200057	1713989925
AP_chr10_79200283	1713989926
AP_chr10_79201293	1713989927
AP_chr10_79201489	1713989928
AP_chr10_79201942	1713989929
AP_chr10_79201956	1713989930
AP_chr10_79202322	1713989931
AP_chr10_79202344	1713989932
AP_chr10_79202983	1713989933
AP_chr10_79203034	1713989934
AP_chr10_79203039	1713989935
AP_chr10_79203057	1713989936
AP_chr10_79203058	1713989937
AP_chr10_79203448	1713989938
AP_chr10_79203641	1713989939
AP_chr10_79203883	1713989941
AP_chr10_79204324	1713989942
AP_chr10_79205139	1713989943
AP_chr10_79206169	1713989944
AP_chr10_79208374	1713989945
AP_chr10_79210469	1713989946
AP_chr10_79210577	1713989947
AP_chr10_79211773	1713989948
AP_chr10_79211784	1713989949
AP_chr10_79212196	1713989950
AP_chr10_79212902	1713989951
AP_chr10_79217427	1713989952
AP_chr10_79219610	1713989953
AP_chr10_79222658	1713989954
AP_chr10_79222806	1713989955
AP_chr10_79222969	1713989956
AP_chr10_79223418	1713989957
AP_chr10_79225527	1713989958
AP_chr10_79229532	1713989959
AP_chr10_79229980	1713989960
AP_chr10_79231553	1713989961
AP_chr10_79232150	1713989962
AP_chr10_79232233	1713989963
AP_chr10_79232339	1713989964
AP_chr10_79232380	1713989965
AP_chr10_79232439	1713989966
AP_chr10_79232536	1713989967
AP_chr10_79232690	1713989968
AP_chr10_79233256	1713989969
AP_chr10_79233810	1713989970
AP_chr10_79234207	1713989971
AP_chr10_79235395	1713989972
AP_chr10_79237257	1713989973
AP_chr10_79239016	1713989974
AP_chr10_79239454	1713989975
AP_chr10_79239472	1713989976
AP_chr10_79240240	1713989977
AP_chr10_79242471	1713989978
AP_chr10_79244129	1713989979
AP_chr10_79247808	1713989980
AP_chr10_79248219	1713989981
AP_chr10_79250613	1713989982
AP_chr10_79251228	1713989983
AP_chr10_79254839	1713989984
AP_chr10_79255576	1713989985
AP_chr10_79255830	1713989986
AP_chr10_79256853	1713989987
AP_chr10_79256932	1713989988
AP_chr10_79262474	1713989989
AP_chr10_79265399	1713989990
AP_chr10_79265777	1713989991
AP_chr10_79268530	1713989992
AP_chr10_79272673	1713989993
AP_chr10_79273591	1713989994
AP_chr10_79275933	1713989995
AP_chr10_79276350	1713989996
AP_chr10_79276424	1713989998
AP_chr10_79277056	1713989999
AP_chr10_79277840	1713990000
AP_chr10_79278059	1713990001
AP_chr10_79278305	1713990002
AP_chr10_79278671	1713990003
AP_chr10_79279437	1713990004
AP_chr10_79279601	1713990005
AP_chr10_79281642	1713990006
AP_chr10_79289890	1713990007
AP_chr10_79290204	1713990008
AP_chr10_79290655	1713990009
AP_chr10_79293191	1713990010
AP_chr10_79295264	1713990011
AP_chr10_79295613	1713990012
AP_chr10_79299638	1713990013
AP_chr10_79304878	1713990014
AP_chr10_79304888	1713990015
AP_chr10_79305848	1713990016
AP_chr10_79305854	1713990017
AP_chr10_79305860	1713990018
AP_chr10_79306909	1713990019
AP_chr10_79310248	1713990020
AP_chr10_79312084	1713990021
AP_chr10_79313398	1713990022
AP_chr10_79315587	1713990023
AP_chr10_79316488	1713990024
AP_chr10_79318015	1713990025
AP_chr10_79318314	1713990026
AP_chr10_79318501	1713990027
AP_chr10_79318571	1713990028
AP_chr10_79318899	1713990029
AP_chr10_79319511	1713990030
AP_chr10_79321105	1713990031
AP_chr10_79322476	1713990032
AP_chr10_79325732	1713990033
AP_chr10_79326112	1713990034
AP_chr10_79326226	1713990035
AP_chr10_79327036	1713990036
AP_chr10_79327516	1713990037
AP_chr10_79328354	1713990038
AP_chr10_79328440	1713990039
AP_chr10_79328996	1713990040
AP_chr10_79331863	1713990041
AP_chr10_79333969	1713990042
AP_chr10_79334336	1713990043
AP_chr10_79339935	1713990044
AP_chr10_79340455	1713990045
AP_chr10_79341666	1713990046
AP_chr10_79342419	1713990047
AP_chr10_79342870	1713990048
AP_chr10_79343088	1713990049
AP_chr10_79343641	1713990050
AP_chr10_79345352	1713990051
AP_chr10_79346962	1713990052
AP_chr10_79347121	1713990053
AP_chr10_79347219	1713990054
AP_chr10_79349766	1713990055
AP_chr10_79351131	1713990056
AP_chr10_79353991	1713990057
AP_chr10_79354598	1713990058
AP_chr10_79355761	1713990059
AP_chr10_79357432	1713990060
AP_chr10_79358055	1713990061
AP_chr10_79358188	1713990062
AP_chr10_79359344	1713990063
AP_chr10_79359825	1713990064
AP_chr10_79362416	1713990065
AP_chr10_79366820	1713990066
AP_chr10_79368992	1713990067
AP_chr10_79369219	1713990068
AP_chr10_79373878	1713990069
AP_chr10_79374408	1713990070
AP_chr10_79379701	1713990071
AP_chr10_79380470	1713990072
AP_chr10_79380525	1713990073
AP_chr10_79381826	1713990074
AP_chr10_79382056	1713990075
AP_chr10_79382672	1713990076
AP_chr10_79383996	1713990077
AP_chr10_79384783	1713990078
AP_chr10_79386352	1713990079
AP_chr10_79388335	1713990080
AP_chr10_79391535	1713990081
AP_chr10_79393097	1713990082
AP_chr10_79394707	1713990083
AP_chr10_79395567	1713990084
AP_chr10_79397266	1713990085
AP_chr10_79397570	1713990086
AP_chr10_79398215	1713990087
AP_chr10_79398400	1713990088
AP_chr10_79399200	1713990089
AP_chr10_79399982	1713990090
AP_chr10_79400240	1713990091
AP_chr10_79400427	1713990092
AP_chr10_79401220	1713990093
AP_chr10_79403958	1713990094
AP_chr10_79404326	1713990095
AP_chr10_79405956	1713990096
AP_chr10_79407460	1713990097
AP_chr10_79408065	1713990098
AP_chr10_79408505	1713990099
AP_chr10_79409736	1713990100
AP_chr10_79409894	1713990101
AP_chr10_79410503	1713990102
AP_chr10_79410959	1713990103
AP_chr10_79415289	1713990104
AP_chr10_79415852	1713990105
AP_chr10_79416128	1713990106
AP_chr10_79416201	1713990107
AP_chr10_79416691	1713990108
AP_chr10_79417760	1713990109
AP_chr10_79419674	1713990110
AP_chr10_79420265	1713990111
AP_chr10_79420671	1713990112
AP_chr10_79420864	1713990113
AP_chr10_79421091	1713990114
AP_chr10_79421562	1713990115
AP_chr10_79423774	1713990116
AP_chr10_79424143	1713990117
AP_chr10_79425463	1713990118
AP_chr10_79427320	1713990119
AP_chr10_79427325	1713990120
AP_chr10_79428992	1713990121
AP_chr10_79432346	1713990122
AP_chr10_79433414	1713990123
AP_chr10_79434220	1713990124
AP_chr10_79435355	1713990125
AP_chr10_79436699	1713990126
AP_chr10_79436783	1713990127
AP_chr10_79440513	1713990128
AP_chr10_79443871	1713990129
AP_chr10_79443914	1713990130
AP_chr10_79443917	1713990131
AP_chr10_79444042	1713990132
AP_chr10_79444069	1713990133
AP_chr10_79445830	1713990134
AP_chr10_79448596	1713990135
AP_chr10_79449674	1713990136
AP_chr10_79453112	1713990137
AP_chr10_79453965	1713990138
AP_chr10_79455405	1713990139
AP_chr10_79455690	1713990140
AP_chr10_79456271	1713990141
AP_chr10_79458533	1713990142
AP_chr10_79462072	1713990143
AP_chr10_79462291	1713990144
AP_chr10_79463794	1713990145
AP_chr10_79464724	1713990146
AP_chr10_79466826	1713990147
AP_chr10_79467117	1713990148
AP_chr10_79467384	1713990149
AP_chr10_79467390	1713990150
AP_chr10_79467400	1713990151
AP_chr10_79467489	1713990152
AP_chr10_79467490	1713990153
AP_chr10_79469652	1713990154
AP_chr10_79471066	1713990155
AP_chr10_79471842	1713990156
AP_chr10_79473365	1713990157
AP_chr10_79473903	1713990158
AP_chr10_79475469	1713990159
AP_chr10_79475593	1713990160
AP_chr10_79481053	1713990161
AP_chr10_79482221	1713990162
AP_chr10_79482373	1713990163
AP_chr10_79482513	1713990164
AP_chr10_79486792	1713990165
AP_chr10_79486886	1713990166
AP_chr10_79487051	1713990167
AP_chr10_79487211	1713990168
AP_chr10_79487239	1713990169
AP_chr10_79487918	1713990170
AP_chr10_79488164	1713990171
AP_chr10_79488292	1713990172
AP_chr10_79488389	1713990173
AP_chr10_79489891	1713990174
AP_chr10_79489999	1713990175
AP_chr10_79490548	1713990176
AP_chr10_79491928	1713990178
AP_chr10_79492367	1713990179
AP_chr10_79492708	1713990180
AP_chr10_79493251	1713990181
AP_chr10_79494445	1713990182
AP_chr10_79495051	1713990183
AP_chr10_79498846	1713990184
AP_chr10_79499506	1713990185
AP_chr10_79502372	1713990186
AP_chr10_79502579	1713990187
AP_chr10_79502636	1713990188
AP_chr10_79503002	1713990189
AP_chr10_79503190	1713990190
AP_chr10_79509157	1713990191
AP_chr10_79512732	1713990192
AP_chr10_79512782	1713990193
AP_chr10_79512938	1713990194
AP_chr10_79514035	1713990195
AP_chr10_79514792	1713990196
AP_chr10_79517533	1713990197
AP_chr10_79517843	1713990198
AP_chr10_79518561	1713990199
AP_chr10_79518648	1713990200
AP_chr10_79521229	1713990201
AP_chr10_79525487	1713990202
AP_chr10_79528130	1713990203
AP_chr10_79529008	1713990204
AP_chr10_79530312	1713990205
AP_chr10_79531405	1713990206
AP_chr10_79532284	1713990207
AP_chr10_79533525	1713990208
AP_chr10_79537515	1713990209
AP_chr10_79537959	1713990210
AP_chr10_79538253	1713990211
AP_chr10_79538940	1713990212
AP_chr10_79539666	1713990213
AP_chr10_79543267	1713990214
AP_chr10_79543390	1713990215
AP_chr10_79544132	1713990216
AP_chr10_79544180	1713990217
AP_chr10_79547102	1713990218
AP_chr10_79554451	1713990219
AP_chr10_79555233	1713990220
AP_chr10_79555589	1713990221
AP_chr10_79557361	1713990222
AP_chr10_79559560	1713990223
AP_chr10_79559629	1713990224
AP_chr10_79562154	1713990225
AP_chr10_79563753	1713990226
AP_chr10_79569648	1713990227
AP_chr10_79569664	1713990228
AP_chr10_79571894	1713990229
AP_chr10_79572452	1713990230
AP_chr10_79577375	1713990231
AP_chr10_79577460	1713990232
AP_chr10_79577757	1713990233
AP_chr10_79578931	1713990234
AP_chr10_79582514	1713990235
AP_chr10_79584008	1713990236
AP_chr10_79588303	1713990237
AP_chr10_79590677	1713990238
AP_chr10_79591050	1713990239
AP_chr10_79591535	1713990240
AP_chr10_79592151	1713990241
AP_chr10_79594252	1713990243
AP_chr10_79596399	1713990244
AP_chr10_79599964	1713990245
AP_chr10_79600340	1713990246
AP_chr10_79600968	1713990247
AP_chr10_79601109	1713990248
AP_chr10_79601444	1713990249
AP_chr10_79605194	1713990250
AP_chr10_79607492	1713990251
AP_chr10_79608008	1713990252
AP_chr10_79608165	1713990253
AP_chr10_79608609	1713990254
AP_chr10_79609792	1713990255
AP_chr10_79611878	1713990256
AP_chr10_79614195	1713990257
AP_chr10_79617338	1713990258
AP_chr10_79617511	1713990259
AP_chr10_79617530	1713990260
AP_chr10_79618787	1713990261
AP_chr10_79619299	1713990262
AP_chr10_79620047	1713990263
AP_chr10_79621161	1713990264
AP_chr10_79621373	1713990265
AP_chr10_79621439	1713990266
AP_chr10_79621808	1713990267
AP_chr10_79621957	1713990268
AP_chr10_79622211	1713990269
AP_chr10_79625756	1713990270
AP_chr10_79626652	1713990271
AP_chr10_79627850	1713990272
AP_chr10_79627954	1713990273
AP_chr10_79628021	1713990274
AP_chr10_79630420	1713990275
AP_chr10_79632740	1713990276
AP_chr10_79634823	1713990277
AP_chr10_79635722	1713990278
AP_chr10_79638009	1713990279
AP_chr10_79638171	1713990280
AP_chr10_79639982	1713990281
AP_chr10_79640508	1713990282
AP_chr10_79641570	1713990283
AP_chr10_79642419	1713990284
AP_chr10_79642799	1713990285
AP_chr10_79644035	1713990286
AP_chr10_79644445	1713990287
AP_chr10_79645342	1713990288
AP_chr10_79645557	1713990289
AP_chr10_79646913	1713990290
AP_chr10_79647261	1713990291
AP_chr10_79651918	1713990292
AP_chr10_79652353	1713990293
AP_chr10_79653729	1713990294
AP_chr10_79655167	1713990295
AP_chr10_79657603	1713990296
AP_chr10_79659247	1713990297
AP_chr10_79665761	1713990298
AP_chr10_79667767	1713990299
AP_chr10_79669967	1713990300
AP_chr10_79674074	1713990301
AP_chr10_79677402	1713990302
AP_chr10_79677483	1713990303
AP_chr10_79677521	1713990304
AP_chr10_79677531	1713990305
AP_chr10_79679497	1713990306
AP_chr10_79680848	1713990307
AP_chr10_79686136	1713990308
AP_chr10_79686718	1713990309
AP_chr10_79687979	1713990310
AP_chr10_79689235	1713990311
AP_chr10_79690963	1713990312
AP_chr10_79692833	1713990313
AP_chr10_79695265	1713990314
AP_chr10_79695337	1713990315
AP_chr10_79695518	1713990316
AP_chr10_79695545	1713990317
AP_chr10_79696080	1713990318
AP_chr10_79696507	1713990319
AP_chr10_79697102	1713990320
AP_chr10_79697147	1713990321
AP_chr10_79698179	1713990322
AP_chr10_79698295	1713990323
AP_chr10_79698726	1713990324
AP_chr10_79699271	1713990325
AP_chr10_79699452	1713990326
AP_chr10_79700275	1713990327
AP_chr10_79700905	1713990328
AP_chr10_79700952	1713990329
AP_chr10_79702519	1713990330
AP_chr10_79703942	1713990331
AP_chr10_79705053	1713990332
AP_chr10_79705061	1713990333
AP_chr10_79706485	1713990334
AP_chr10_79706555	1713990335
AP_chr10_79707035	1713990336
AP_chr10_79707704	1713990337
AP_chr10_79708970	1713990338
AP_chr10_79709624	1713990339
AP_chr10_79710096	1713990340
AP_chr10_79710746	1713990341
AP_chr10_79710784	1713990342
AP_chr10_79711556	1713990343
AP_chr10_79711583	1713990344
AP_chr10_79712633	1713990345
AP_chr10_79712806	1713990346
AP_chr10_79712815	1713990347
AP_chr10_79712820	1713990348
AP_chr10_79713173	1713990349
AP_chr10_79713187	1713990350
AP_chr10_79714052	1713990351
AP_chr10_79714541	1713990352
AP_chr10_79715662	1713990353
AP_chr10_79716181	1713990354
AP_chr10_79716319	1713990355
AP_chr10_79716368	1713990356
AP_chr10_79716860	1713990357
AP_chr10_79717248	1713990358
AP_chr10_79717266	1713990359
AP_chr10_79717386	1713990360
AP_chr10_79717524	1713990361
AP_chr10_79718743	1713990362
AP_chr10_79718931	1713990363
AP_chr10_79719009	1713990364
AP_chr10_79719042	1713990365
AP_chr10_79719124	1713990366
AP_chr10_79719945	1713990367
AP_chr10_79721128	1713990368
AP_chr10_79721397	1713990369
AP_chr10_79722695	1713990370
AP_chr10_79722746	1713990371
AP_chr10_79722817	1713990372
AP_chr10_79723364	1713990373
AP_chr10_79723506	1713990374
AP_chr10_79723679	1713990375
AP_chr10_79724441	1713990376
AP_chr10_79724737	1713990377
AP_chr10_79725879	1713990378
AP_chr10_79726602	1713990379
AP_chr10_79727270	1713990380
AP_chr10_79727885	1713990381
AP_chr10_79728271	1713990382
AP_chr10_79730137	1713990383
AP_chr10_79735238	1713990385
AP_chr10_79735679	1713990386
AP_chr10_79737672	1713990387
AP_chr10_79741950	1713990388
AP_chr10_79745246	1713990389
AP_chr10_79753059	1713990390
AP_chr10_79753568	1713990391
AP_chr10_79755413	1713990392
AP_chr10_79755437	1713990393
AP_chr10_79755711	1713990394
AP_chr10_79758050	1713990395
AP_chr10_79759317	1713990396
AP_chr10_79760114	1713990397
AP_chr10_79760297	1713990398
AP_chr10_79762351	1713990399
AP_chr10_79762661	1713990400
AP_chr10_79763109	1713990401
AP_chr10_79763561	1713990402
AP_chr10_79764414	1713990403
AP_chr10_79764556	1713990404
AP_chr10_79764580	1713990405
AP_chr10_79766461	1713990406
AP_chr10_79766463	1713990407
AP_chr10_79766743	1713990408
AP_chr10_79767090	1713990409
AP_chr10_79769642	1713990410
AP_chr10_79769863	1713990411
AP_chr10_79770753	1713990412
AP_chr10_79771014	1713990413
AP_chr10_79771305	1713990414
AP_chr10_79771448	1713990415
AP_chr10_79771685	1713990416
AP_chr10_79772269	1713990417
AP_chr10_79772354	1713990418
AP_chr10_79772473	1713990419
AP_chr10_79772544	1713990420
AP_chr10_79772705	1713990421
AP_chr10_79772736	1713990422
AP_chr10_79772824	1713990423
AP_chr10_79772892	1713990424
AP_chr10_79772950	1713990425
AP_chr10_79772956	1713990426
AP_chr10_79773024	1713990427
AP_chr10_79773134	1713990428
AP_chr10_79773142	1713990429
AP_chr10_79773379	1713990430
AP_chr10_79773479	1713990431
AP_chr10_79773568	1713990432
AP_chr10_79773753	1713990433
AP_chr10_79773771	1713990434
AP_chr10_79774448	1713990435
AP_chr10_79775303	1713990436
AP_chr10_79776197	1713990437
AP_chr10_79777427	1713990438
AP_chr10_79777835	1713990439
AP_chr10_79777864	1713990440
AP_chr10_79777910	1713990441
AP_chr10_79778263	1713990442
AP_chr10_79778409	1713990443
AP_chr10_79778439	1713990444
AP_chr10_79778526	1713990445
AP_chr10_79778640	1713990446
AP_chr10_79778922	1713990447
AP_chr10_79778924	1713990448
AP_chr10_79779066	1713990449
AP_chr10_79779087	1713990450
AP_chr10_79779307	1713990451
AP_chr10_79779323	1713990452
AP_chr10_79779519	1713990453
AP_chr10_79779533	1713990454
AP_chr10_79779549	1713990455
AP_chr10_79779699	1713990456
AP_chr10_79779768	1713990457
AP_chr10_79779888	1713990458
AP_chr10_79780164	1713990459
AP_chr10_79780173	1713990460
AP_chr10_79780548	1713990461
AP_chr10_79781586	1713990462
AP_chr10_79781637	1713990463
AP_chr10_79782136	1713990464
AP_chr10_79782309	1713990465
AP_chr10_79782733	1713990466
AP_chr10_79783953	1713990467
AP_chr10_79784079	1713990468
AP_chr10_79784864	1713990469
AP_chr10_79784866	1713990470
AP_chr10_79784874	1713990471
AP_chr10_79784894	1713990472
AP_chr10_79785313	1713990473
AP_chr10_79786018	1713990474
AP_chr10_79786335	1713990475
AP_chr10_79786409	1713990476
AP_chr10_79786545	1713990477
AP_chr10_79786864	1713990478
AP_chr10_79788622	1713990479
AP_chr10_79789676	1713990480
AP_chr10_79790892	1713990481
AP_chr10_79790912	1713990482
AP_chr10_79790957	1713990483
AP_chr10_79791005	1713990484
AP_chr10_79791126	1713990485
AP_chr10_79791851	1713990486
AP_chr10_79791866	1713990487
AP_chr10_79792150	1713990488
AP_chr10_79792569	1713990489
AP_chr10_79793359	1713990490
AP_chr10_79793624	1713990491
AP_chr10_79793695	1713990492
AP_chr10_79794080	1713990493
AP_chr10_79794971	1713990494
AP_chr10_79795454	1713990495
AP_chr10_79796013	1713990496
AP_chr10_79796029	1713990497
AP_chr10_79796977	1713990498
AP_chr10_79797176	1713990499
AP_chr10_79798031	1713990500
AP_chr10_79798424	1713990501
AP_chr10_79798443	1713990502
AP_chr10_79798463	1713990503
AP_chr10_79800257	1713990504
AP_chr10_79800800	1713990505
AP_chr10_79802249	1713990506
AP_chr10_79804904	1713990507
AP_chr10_79805236	1713990508
AP_chr10_79807001	1713990509
AP_chr10_79811784	1713990510
AP_chr10_79814520	1713990511
AP_chr10_79815029	1713990512
AP_chr10_79817083	1713990513
AP_chr10_79817914	1713990514
AP_chr10_79820336	1713990515
AP_chr10_79821368	1713990516
AP_chr10_79822031	1713990517
AP_chr10_79825705	1713990518
AP_chr10_79827115	1713990519
AP_chr10_79827174	1713990520
AP_chr10_79827225	1713990521
AP_chr10_79827890	1713990522
AP_chr10_79827953	1713990523
AP_chr10_79827984	1713990524
AP_chr10_79828168	1713990525
AP_chr10_79828221	1713990526
AP_chr10_79828332	1713990527
AP_chr10_79828466	1713990529
AP_chr10_79828581	1713990530
AP_chr10_79828870	1713990531
AP_chr10_79828926	1713990532
AP_chr10_79829948	1713990533
AP_chr10_79834709	1713990534
AP_chr10_79840202	1713990535
AP_chr10_79841831	1713990536
AP_chr10_79845465	1713990537
AP_chr10_79847554	1713990538
AP_chr10_79848345	1713990539
AP_chr10_79848543	1713990540
AP_chr10_79848588	1713990541
AP_chr10_79849849	1713990542
AP_chr10_79850137	1713990543
AP_chr10_79851187	1713990544
AP_chr10_79852134	1713990545
AP_chr10_79852137	1713990546
AP_chr10_79852139	1713990547
AP_chr10_79852820	1713990548
AP_chr10_79867257	1713990549
AP_chr10_79872044	1713990550
AP_chr10_79873362	1713990551
AP_chr10_79875562	1713990552
AP_chr10_79887238	1713990553
AP_chr10_79899021	1713990554
AP_chr10_79904749	1713990555
AP_chr10_79912705	1713990557
AP_chr10_79914285	1713990558
AP_chr10_79920031	1713990560
AP_chr10_79921369	1713990561
AP_chr10_79924011	1713990562
AP_chr10_79924806	1713990563
AP_chr10_79925051	1713990564
AP_chr10_79925654	1713990565
AP_chr10_79926034	1713990566
AP_chr10_79926339	1713990567
AP_chr10_79926647	1713990568
AP_chr10_79926817	1713990569
AP_chr10_79926876	1713990570
AP_chr10_79926952	1713990571
AP_chr10_79927470	1713990572
AP_chr10_79927736	1713990573
AP_chr10_79927797	1713990574
AP_chr10_79932414	1713990575
AP_chr10_79933389	1713990576
AP_chr10_79933925	1713990577
AP_chr10_79934311	1713990578
AP_chr10_79934787	1713990579
AP_chr10_79935690	1713990580
AP_chr10_79936111	1713990581
AP_chr10_79936630	1713990582
AP_chr10_79936879	1713990583
AP_chr10_79937505	1713990584
AP_chr10_79937650	1713990585
AP_chr10_79938188	1713990586
AP_chr10_79938261	1713990587
AP_chr10_79940948	1713990588
AP_chr10_79941165	1713990589
AP_chr10_79941297	1713990590
AP_chr10_79941321	1713990591
AP_chr10_79942067	1713990592
AP_chr10_79944891	1713990593
AP_chr10_79945244	1713990594
AP_chr10_79946986	1713990595
AP_chr10_79947432	1713990596
AP_chr10_79947609	1713990597
AP_chr10_79947804	1713990598
AP_chr10_79948717	1713990599
AP_chr10_79949144	1713990600
AP_chr10_79950041	1713990601
AP_chr10_79950881	1713990602
AP_chr10_79951368	1713990603
AP_chr10_79951782	1713990604
AP_chr10_79953126	1713990605
AP_chr10_79954197	1713990606
AP_chr10_79954441	1713990607
AP_chr10_79955013	1713990608
AP_chr10_79958340	1713990609
AP_chr10_79958935	1713990610
AP_chr10_79961141	1713990611
AP_chr10_79961913	1713990612
AP_chr10_79965190	1713990613
AP_chr10_79967524	1713990614
AP_chr10_79968973	1713990615
AP_chr10_79969100	1713990616
AP_chr10_79969574	1713990617
AP_chr10_79970365	1713990618
AP_chr10_79970503	1713990619
AP_chr10_79971955	1713990620
AP_chr10_79973555	1713990621
AP_chr10_79975073	1713990622
AP_chr10_79975768	1713990623
AP_chr10_79975888	1713990624
AP_chr10_79978045	1713990625
AP_chr10_79978083	1713990626
AP_chr10_79978196	1713990627
AP_chr10_79978417	1713990628
AP_chr10_79978677	1713990629
AP_chr10_79978680	1713990630
AP_chr10_79978888	1713990631
AP_chr10_79979077	1713990632
AP_chr10_79979091	1713990633
AP_chr10_79979111	1713990634
AP_chr10_79979120	1713990635
AP_chr10_79979201	1713990636
AP_chr10_79979236	1713990637
AP_chr10_79979658	1713990638
AP_chr10_79979713	1713990639
AP_chr10_79979893	1713990640
AP_chr10_79980132	1713990641
AP_chr10_79980330	1713990642
AP_chr10_79980405	1713990643
AP_chr10_79980867	1713990644
AP_chr10_79981066	1713990645
AP_chr10_79981091	1713990646
AP_chr10_79981205	1713990647
AP_chr10_79981689	1713990648
AP_chr10_79981724	1713990649
AP_chr10_79981738	1713990650
AP_chr10_79981759	1713990651
AP_chr10_79982207	1713990652
AP_chr10_79982291	1713990653
AP_chr10_79982358	1713990654
AP_chr10_79982425	1713990655
AP_chr10_79983943	1713990656
AP_chr10_79983973	1713990657
AP_chr10_79985698	1713990658
AP_chr10_79990848	1713990659
AP_chr10_79994036	1713990660
AP_chr10_80002461	1713990661
AP_chr10_80005765	1713990662
AP_chr10_80005830	1713990663
AP_chr10_80007053	1713990664
AP_chr10_80007530	1713990665
AP_chr10_80007866	1713990666
AP_chr10_80008128	1713990667
AP_chr10_80009064	1713990668
AP_chr10_80009099	1713990669
AP_chr10_80009116	1713990670
AP_chr10_80009188	1713990671
AP_chr10_80010900	1713990672
AP_chr10_80011567	1713990673
AP_chr10_80014725	1713990674
AP_chr10_80016629	1713990675
AP_chr10_80017477	1713990676
AP_chr10_80026927	1713990677
AP_chr10_80033747	1713990678
AP_chr10_80036254	1713990679
AP_chr10_80037177	1713990680
AP_chr10_80041931	1713990681
AP_chr10_80042497	1713990683
AP_chr10_80049392	1713990685
AP_chr10_80049521	1713990686
AP_chr10_80053258	1713990687
AP_chr10_80059362	1713990688
AP_chr10_80061476	1713990689
AP_chr10_80062284	1713990690
AP_chr10_80062381	1713990691
AP_chr10_80068036	1713990692
AP_chr10_80068286	1713990693
AP_chr10_80069339	1713990694
AP_chr10_80069490	1713990695
AP_chr10_80069624	1713990696
AP_chr10_80069633	1713990697
AP_chr10_80070085	1713990698
AP_chr10_80070367	1713990699
AP_chr10_80073460	1713990700
AP_chr10_80074434	1713990701
AP_chr10_80074503	1713990702
AP_chr10_80074531	1713990703
AP_chr10_80074534	1713990704
AP_chr10_80074580	1713990705
AP_chr10_80074655	1713990707
AP_chr10_80074732	1713990708
AP_chr10_80074746	1713990709
AP_chr10_80074768	1713990710
AP_chr10_80075818	1713990711
AP_chr10_80077653	1713990712
AP_chr10_80077880	1713990713
AP_chr10_80078149	1713990714
AP_chr10_80080396	1713990715
AP_chr10_80080950	1713990716
AP_chr10_80085974	1713990717
AP_chr10_80086272	1713990718
AP_chr10_80086636	1713990719
AP_chr10_80086860	1713990720
AP_chr10_80087199	1713990721
AP_chr10_80087618	1713990722
AP_chr10_80091129	1713990723
AP_chr10_80098794	1713990724
AP_chr10_80102641	1713990726
AP_chr10_80110728	1713990727
AP_chr10_80111854	1713990728
AP_chr10_80112316	1713990729
AP_chr10_80112738	1713990730
AP_chr10_80113693	1713990731
AP_chr10_80114216	1713990732
AP_chr10_80114604	1713990733
AP_chr10_80114989	1713990734
AP_chr10_80115081	1713990735
AP_chr10_80115546	1713990736
AP_chr10_80116243	1713990737
AP_chr10_80116517	1713990738
AP_chr10_80116811	1713990739
AP_chr10_80117744	1713990740
AP_chr10_80118418	1713990741
AP_chr10_80118644	1713990742
AP_chr10_80120039	1713990743
AP_chr10_80120792	1713990744
AP_chr10_80121521	1713990746
AP_chr10_80121839	1713990747
AP_chr10_80124057	1713990748
AP_chr10_80124369	1713990749
AP_chr10_80124595	1713990750
AP_chr10_80124726	1713990751
AP_chr10_80124834	1713990752
AP_chr10_80126607	1713990753
AP_chr10_80126654	1713990754
AP_chr10_80128948	1713990755
AP_chr10_80129100	1713990756
AP_chr10_80129539	1713990757
AP_chr10_80130482	1713990758
AP_chr10_80130779	1713990759
AP_chr10_80130809	1713990760
AP_chr10_80131601	1713990761
AP_chr10_80131603	1713990762
AP_chr10_80131848	1713990763
AP_chr10_80132110	1713990764
AP_chr10_80137702	1713990765
AP_chr10_80138937	1713990766
AP_chr10_80141157	1713990767
AP_chr10_80141457	1713990768
AP_chr10_80142691	1713990769
AP_chr10_80143133	1713990770
AP_chr10_80147640	1713990771
AP_chr10_80148557	1713990772
AP_chr10_80148626	1713990773
AP_chr10_80148920	1713990774
AP_chr10_80152674	1713990775
AP_chr10_80152810	1713990776
AP_chr10_80153790	1713990777
AP_chr10_80155026	1713990778
AP_chr10_80155954	1713990779
AP_chr10_80155969	1713990780
AP_chr10_80158310	1713990781
AP_chr10_80159439	1713990782
AP_chr10_80159758	1713990783
AP_chr10_80162749	1713990784
AP_chr10_80163113	1713990785
AP_chr10_80163613	1713990786
AP_chr10_80163751	1713990787
AP_chr10_80165723	1713990788
AP_chr10_80167355	1713990789
AP_chr10_80168288	1713990790
AP_chr10_80169389	1713990791
AP_chr10_80170303	1713990792
AP_chr10_80172302	1713990793
AP_chr10_80175223	1713990794
AP_chr10_80176563	1713990795
AP_chr10_80176822	1713990796
AP_chr10_80180948	1713990798
AP_chr10_80181163	1713990799
AP_chr10_80181189	1713990800
AP_chr10_80183155	1713990801
AP_chr10_80183671	1713990802
AP_chr10_80184744	1713990803
AP_chr10_80185638	1713990804
AP_chr10_80186179	1713990805
AP_chr10_80186428	1713990806
AP_chr10_80188354	1713990807
AP_chr10_80189236	1713990808
AP_chr10_80189327	1713990809
AP_chr10_80190871	1713990810
AP_chr10_80190978	1713990811
AP_chr10_80191105	1713990812
AP_chr10_80191382	1713990813
AP_chr10_80193330	1713990814
AP_chr10_80193400	1713990815
AP_chr10_80194109	1713990816
AP_chr10_80194440	1713990817
AP_chr10_80194844	1713990818
AP_chr10_80194967	1713990819
AP_chr10_80195195	1713990820
AP_chr10_80195504	1713990821
AP_chr10_80195647	1713990822
AP_chr10_80195973	1713990823
AP_chr10_80196046	1713990824
AP_chr10_80196210	1713990825
AP_chr10_80196239	1713990826
AP_chr10_80196913	1713990827
AP_chr10_80197242	1713990828
AP_chr10_80197806	1713990829
AP_chr10_80198473	1713990830
AP_chr10_80198548	1713990831
AP_chr10_80198660	1713990832
AP_chr10_80198992	1713990833
AP_chr10_80200432	1713990834
AP_chr10_80200741	1713990835
AP_chr10_80201513	1713990837
AP_chr10_80201860	1713990838
AP_chr10_80201931	1713990839
AP_chr10_80203075	1713990840
AP_chr10_80204152	1713990841
AP_chr10_80205871	1713990842
AP_chr10_80207301	1713990843
AP_chr10_80208053	1713990844
AP_chr10_80208314	1713990845
AP_chr10_80208421	1713990846
AP_chr10_80209090	1713990847
AP_chr10_80209251	1713990848
AP_chr10_80209445	1713990849
AP_chr10_80209497	1713990850
AP_chr10_80209633	1713990851
AP_chr10_80209671	1713990852
AP_chr10_80209675	1713990853
AP_chr10_80209786	1713990854
AP_chr10_80209829	1713990855
AP_chr10_80209942	1713990856
AP_chr10_80209950	1713990857
AP_chr10_80210016	1713990858
AP_chr10_80210196	1713990859
AP_chr10_80211092	1713990860
AP_chr10_80211503	1713990861
AP_chr10_80211695	1713990862
AP_chr10_80211794	1713990863
AP_chr10_80212234	1713990864
AP_chr10_80212364	1713990865
AP_chr10_80212436	1713990866
AP_chr10_80212463	1713990867
AP_chr10_80212874	1713990868
AP_chr10_80213068	1713990869
AP_chr10_80213187	1713990870
AP_chr10_80213223	1713990871
AP_chr10_80213299	1713990872
AP_chr10_80213436	1713990873
AP_chr10_80213794	1713990874
AP_chr10_80214059	1713990875
AP_chr10_80214103	1713990876
AP_chr10_80214651	1713990877
AP_chr10_80215569	1713990878
AP_chr10_80215791	1713990879
AP_chr10_80215805	1713990880
AP_chr10_80216152	1713990881
AP_chr10_80216245	1713990882
AP_chr10_80216416	1713990883
AP_chr10_80216420	1713990884
AP_chr10_80216471	1713990885
AP_chr10_80216587	1713990886
AP_chr10_80216618	1713990887
AP_chr10_80216979	1713990888
AP_chr10_80217551	1713990889
AP_chr10_80217919	1713990890
AP_chr10_80217972	1713990891
AP_chr10_80218093	1713990892
AP_chr10_80218628	1713990893
AP_chr10_80220169	1713990894
AP_chr10_80220282	1713990895
AP_chr10_80221168	1713990896
AP_chr10_80221340	1713990897
AP_chr10_80223774	1713990898
AP_chr10_80225081	1713990899
AP_chr10_80225126	1713990900
AP_chr10_80225501	1713990901
AP_chr10_80225565	1713990902
AP_chr10_80226969	1713990903
AP_chr10_80228173	1713990904
AP_chr10_80229140	1713990905
AP_chr10_80229233	1713990906
AP_chr10_80229246	1713990907
AP_chr10_80229259	1713990908
AP_chr10_80229715	1713990909
AP_chr10_80229987	1713990910
AP_chr10_80230159	1713990911
AP_chr10_80230240	1713990912
AP_chr10_80230279	1713990913
AP_chr10_80230293	1713990914
AP_chr10_80230471	1713990915
AP_chr10_80230519	1713990916
AP_chr10_80230559	1713990917
AP_chr10_80230701	1713990918
AP_chr10_80230814	1713990919
AP_chr10_80230924	1713990920
AP_chr10_80231100	1713990921
AP_chr10_80231106	1713990922
AP_chr10_80231157	1713990923
AP_chr10_80231305	1713990924
AP_chr10_80231546	1713990925
AP_chr10_80231749	1713990926
AP_chr10_80232039	1713990927
AP_chr10_80232059	1713990928
AP_chr10_80232072	1713990929
AP_chr10_80232118	1713990930
AP_chr10_80232265	1713990931
AP_chr10_80232429	1713990932
AP_chr10_80232585	1713990933
AP_chr10_80232599	1713990934
AP_chr10_80232678	1713990935
AP_chr10_80233390	1713990936
AP_chr10_80233942	1713990937
AP_chr10_80234660	1713990938
AP_chr10_80234988	1713990939
AP_chr10_80235780	1713990940
AP_chr10_80236021	1713990941
AP_chr10_80236326	1713990942
AP_chr10_80238897	1713990943
AP_chr10_80239098	1713990944
AP_chr10_80239284	1713990945
AP_chr10_80239619	1713990946
AP_chr10_80240016	1713990947
AP_chr10_80240446	1713990948
AP_chr10_80240846	1713990949
AP_chr10_80241612	1713990950
AP_chr10_80243027	1713990951
AP_chr10_80244672	1713990952
AP_chr10_80244769	1713990953
AP_chr10_80245588	1713990954
AP_chr10_80247667	1713990955
AP_chr10_80248464	1713990956
AP_chr10_80249771	1713990957
AP_chr10_80250048	1713990958
AP_chr10_80250702	1713990959
AP_chr10_80251012	1713990960
AP_chr10_80251460	1713990961
AP_chr10_80251724	1713990962
AP_chr10_80252221	1713990963
AP_chr10_80252971	1713990964
AP_chr10_80253541	1713990965
AP_chr10_80254499	1713990966
AP_chr10_80254633	1713990967
AP_chr10_80254866	1713990968
AP_chr10_80255549	1713990969
AP_chr10_80255864	1713990970
AP_chr10_80258295	1713990971
AP_chr10_80258306	1713990972
AP_chr10_80258464	1713990973
AP_chr10_80258475	1713990974
AP_chr10_80258512	1713990975
AP_chr10_80258515	1713990976
AP_chr10_80258655	1713990977
AP_chr10_80258801	1713990978
AP_chr10_80259114	1713990979
AP_chr10_80259287	1713990980
AP_chr10_80259449	1713990981
AP_chr10_80259539	1713990982
AP_chr10_80259545	1713990983
AP_chr10_80259798	1713990984
AP_chr10_80260035	1713990985
AP_chr10_80260207	1713990986
AP_chr10_80260491	1713990987
AP_chr10_80260622	1713990988
AP_chr10_80261113	1713990989
AP_chr10_80261295	1713990990
AP_chr10_80261360	1713990991
AP_chr10_80261437	1713990992
AP_chr10_80261476	1713990993
AP_chr10_80261538	1713990994
AP_chr10_80261634	1713990995
AP_chr10_80261694	1713990996
AP_chr10_80261816	1713990997
AP_chr10_80261877	1713990998
AP_chr10_80262059	1713990999
AP_chr10_80262097	1713991000
AP_chr10_80262168	1713991001
AP_chr10_80262320	1713991002
AP_chr10_80262348	1713991003
AP_chr10_80262359	1713991004
AP_chr10_80262368	1713991005
AP_chr10_80262477	1713991006
AP_chr10_80262578	1713991007
AP_chr10_80262591	1713991008
AP_chr10_80262625	1713991009
AP_chr10_80262647	1713991010
AP_chr10_80262852	1713991011
AP_chr10_80262886	1713991012
AP_chr10_80262895	1713991013
AP_chr10_80262961	1713991014
AP_chr10_80263001	1713991015
AP_chr10_80263165	1713991016
AP_chr10_80263221	1713991017
AP_chr10_80263348	1713991018
AP_chr10_80263526	1713991019
AP_chr10_80263620	1713991020
AP_chr10_80263801	1713991021
AP_chr10_80264112	1713991022
AP_chr10_80264154	1713991023
AP_chr10_80264279	1713991024
AP_chr10_80264312	1713991025
AP_chr10_80264631	1713991026
AP_chr10_80264646	1713991027
AP_chr10_80264658	1713991028
AP_chr10_80264989	1713991029
AP_chr10_80265010	1713991030
AP_chr10_80265547	1713991031
AP_chr10_80266630	1713991032
AP_chr10_80267037	1713991033
AP_chr10_80267181	1713991034
AP_chr10_80267349	1713991035
AP_chr10_80267667	1713991036
AP_chr10_80267979	1713991037
AP_chr10_80268129	1713991038
AP_chr10_80268762	1713991039
AP_chr10_80268911	1713991040
AP_chr10_80268983	1713991041
AP_chr10_80269047	1713991042
AP_chr10_80269461	1713991043
AP_chr10_80269486	1713991044
AP_chr10_80269500	1713991045
AP_chr10_80269531	1713991046
AP_chr10_80269658	1713991047
AP_chr10_80269711	1713991048
AP_chr10_80270058	1713991049
AP_chr10_80270072	1713991050
AP_chr10_80270088	1713991051
AP_chr10_80270126	1713991052
AP_chr10_80270204	1713991053
AP_chr10_80270262	1713991054
AP_chr10_80270435	1713991055
AP_chr10_80270473	1713991056
AP_chr10_80270476	1713991057
AP_chr10_80270486	1713991058
AP_chr10_80270649	1713991059
AP_chr10_80270653	1713991060
AP_chr10_80270751	1713991061
AP_chr10_80270770	1713991062
AP_chr10_80270846	1713991063
AP_chr10_80270856	1713991064
AP_chr10_80270913	1713991065
AP_chr10_80270967	1713991066
AP_chr10_80270997	1713991067
AP_chr10_80271309	1713991068
AP_chr10_80271378	1713991069
AP_chr10_80271505	1713991070
AP_chr10_80271524	1713991071
AP_chr10_80271536	1713991072
AP_chr10_80271710	1713991073
AP_chr10_80271869	1713991074
AP_chr10_80271884	1713991075
AP_chr10_80272014	1713991076
AP_chr10_80272017	1713991077
AP_chr10_80272232	1713991079
AP_chr10_80272287	1713991080
AP_chr10_80272474	1713991081
AP_chr10_80272619	1713991082
AP_chr10_80272650	1713991083
AP_chr10_80272717	1713991084
AP_chr10_80272735	1713991085
AP_chr10_80272753	1713991086
AP_chr10_80272858	1713991087
AP_chr10_80273057	1713991088
AP_chr10_80273169	1713991089
AP_chr10_80273432	1713991090
AP_chr10_80273465	1713991091
AP_chr10_80273749	1713991092
AP_chr10_80273756	1713991093
AP_chr10_80273798	1713991094
AP_chr10_80273847	1713991095
AP_chr10_80273901	1713991096
AP_chr10_80273903	1713991097
AP_chr10_80274095	1713991099
AP_chr10_80274146	1713991100
AP_chr10_80276374	1713991101
AP_chr10_80278914	1713991102
AP_chr10_80279820	1713991103
AP_chr10_80280359	1713991104
AP_chr10_80280577	1713991105
AP_chr10_80280800	1713991106
AP_chr10_80281357	1713991107
AP_chr10_80284657	1713991108
AP_chr10_80287994	1713991109
AP_chr10_80301979	1713991110
AP_chr10_80303860	1713991111
AP_chr10_80304139	1713991112
AP_chr10_80304948	1713991113
AP_chr10_80306132	1713991114
AP_chr10_80312991	1713991115
AP_chr10_80316911	1713991116
AP_chr10_80317990	1713991117
AP_chr10_80320553	1713991118
AP_chr10_80321373	1713991119
AP_chr10_80321940	1713991120
AP_chr10_80324244	1713991121
AP_chr10_80328811	1713991122
AP_chr10_80329433	1713991123
AP_chr10_80331159	1713991124
AP_chr10_80333409	1713991125
AP_chr10_80333721	1713991126
AP_chr10_80334989	1713991127
AP_chr10_80335013	1713991128
AP_chr10_80335084	1713991129
AP_chr10_80335102	1713991130
AP_chr10_80335290	1713991131
AP_chr10_80335298	1713991132
AP_chr10_80335430	1713991133
AP_chr10_80336718	1713991134
AP_chr10_80336944	1713991135
AP_chr10_80337970	1713991136
AP_chr10_80338021	1713991137
AP_chr10_80338181	1713991138
AP_chr10_80340197	1713991139
AP_chr10_80343603	1713991140
AP_chr10_80345768	1713991141
AP_chr10_80346897	1713991142
AP_chr10_80347795	1713991143
AP_chr10_80349267	1713991144
AP_chr10_80354103	1713991145
AP_chr10_80354185	1713991146
AP_chr10_80355001	1713991147
AP_chr10_80382610	1713991148
AP_chr10_80397013	1713991149
AP_chr10_80398251	1713991150
AP_chr10_80398745	1713991151
AP_chr10_80398763	1713991152
AP_chr10_80410369	1713991153
AP_chr10_80422222	1713991154
AP_chr10_80434847	1713991156
AP_chr10_80435432	1713991157
AP_chr10_80446465	1713991158
AP_chr10_80471933	1713991161
AP_chr10_80472450	1713991162
AP_chr10_80473021	1713991163
AP_chr10_80478350	1713991164
AP_chr10_80479307	1713991165
AP_chr10_80481578	1713991167
AP_chr10_80482174	1713991168
AP_chr10_80482580	1713991169
AP_chr10_80483257	1713991170
AP_chr10_80486651	1713991171
AP_chr10_80491819	1713991172
AP_chr10_80495707	1713991173
AP_chr10_80495874	1713991174
AP_chr10_80496205	1713991175
AP_chr10_80497991	1713991176
AP_chr10_80498800	1713991177
AP_chr10_80499741	1713991178
AP_chr10_80499995	1713991179
AP_chr10_80501127	1713991180
AP_chr10_80501466	1713991181
AP_chr10_80502324	1713991182
AP_chr10_80502656	1713991184
AP_chr10_80503160	1713991185
AP_chr10_80503239	1713991186
AP_chr10_80503428	1713991187
AP_chr10_80503509	1713991188
AP_chr10_80503581	1713991189
AP_chr10_80503950	1713991190
AP_chr10_80504329	1713991191
AP_chr10_80504336	1713991192
AP_chr10_80504365	1713991193
AP_chr10_80505137	1713991194
AP_chr10_80506357	1713991195
AP_chr10_80508310	1713991196
AP_chr10_80508571	1713991197
AP_chr10_80508801	1713991198
AP_chr10_80508910	1713991199
AP_chr10_80508929	1713991200
AP_chr10_80509756	1713991201
AP_chr10_80509908	1713991202
AP_chr10_80509950	1713991203
AP_chr10_80510015	1713991204
AP_chr10_80510810	1713991206
AP_chr10_80511131	1713991207
AP_chr10_80512028	1713991208
AP_chr10_80513721	1713991210
AP_chr10_80514084	1713991211
AP_chr10_80514246	1713991212
AP_chr10_80514781	1713991213
AP_chr10_80515080	1713991214
AP_chr10_80515466	1713991215
AP_chr10_80516493	1713991216
AP_chr10_80518363	1713991217
AP_chr10_80519170	1713991218
AP_chr10_80520459	1713991219
AP_chr10_80520751	1713991220
AP_chr10_80521427	1713991221
AP_chr10_80525247	1713991223
AP_chr10_80526726	1713991224
AP_chr10_80527039	1713991225
AP_chr10_80527568	1713991226
AP_chr10_80528184	1713991227
AP_chr10_80530816	1713991228
AP_chr10_80531275	1713991229
AP_chr10_80532769	1713991230
AP_chr10_80536651	1713991231
AP_chr10_80537672	1713991232
AP_chr10_80537819	1713991233
AP_chr10_80538320	1713991234
AP_chr10_80540090	1713991235
AP_chr10_80541014	1713991236
AP_chr10_80542170	1713991237
AP_chr10_80543083	1713991238
AP_chr10_80543085	1713991239
AP_chr10_80543088	1713991240
AP_chr10_80545150	1713991241
AP_chr10_80546202	1713991242
AP_chr10_80546262	1713991243
AP_chr10_80550381	1713991244
AP_chr10_80550415	1713991245
AP_chr10_80552000	1713991246
AP_chr10_80552498	1713991247
AP_chr10_80554059	1713991248
AP_chr10_80555513	1713991249
AP_chr10_80555520	1713991250
AP_chr10_80557235	1713991251
AP_chr10_80557319	1713991252
AP_chr10_80557920	1713991253
AP_chr10_80558688	1713991254
AP_chr10_80559621	1713991255
AP_chr10_80560172	1713991256
AP_chr10_80560875	1713991257
AP_chr10_80562045	1713991258
AP_chr10_80562458	1713991259
AP_chr10_80568207	1713991260
AP_chr10_80568660	1713991261
AP_chr10_80569326	1713991262
AP_chr10_80572238	1713991263
AP_chr10_80575303	1713991264
AP_chr10_80575422	1713991265
AP_chr10_80577329	1713991266
AP_chr10_80583001	1713991267
AP_chr10_80583109	1713991268
AP_chr10_80583170	1713991269
AP_chr10_80583214	1713991270
AP_chr10_80583220	1713991271
AP_chr10_80583359	1713991272
AP_chr10_80583430	1713991273
AP_chr10_80584039	1713991274
AP_chr10_80584985	1713991275
AP_chr10_80585099	1713991276
AP_chr10_80585203	1713991277
AP_chr10_80585295	1713991278
AP_chr10_80586531	1713991279
AP_chr10_80587046	1713991280
AP_chr10_80587100	1713991281
AP_chr10_80587129	1713991282
AP_chr10_80587409	1713991283
AP_chr10_80588006	1713991284
AP_chr10_80588207	1713991285
AP_chr10_80589486	1713991286
AP_chr10_80593147	1713991287
AP_chr10_80593408	1713991288
AP_chr10_80594942	1713991289
AP_chr10_80596632	1713991290
AP_chr10_80598397	1713991291
AP_chr10_80598423	1713991292
AP_chr10_80598885	1713991293
AP_chr10_80602211	1713991294
AP_chr10_78428290	1713988455
AP_chr10_78428430	1713994092
AP_chr10_78428501	1713994093
AP_chr10_78430186	1713994094
AP_chr10_78442559	1713994095
AP_chr10_78447282	1713994096
AP_chr10_78464480	1713994097
AP_chr10_78464752	1713994098
AP_chr10_78472072	1713994099
AP_chr10_78478091	1713988596
AP_chr10_78478170	1713988597
AP_chr10_78480747	1713994102
AP_chr10_78481430	1713994103
AP_chr10_78482268	1713988630
AP_chr10_78486976	1713994105
AP_chr10_78487834	1713994106
AP_chr10_78488253	1713988675
AP_chr10_78488870	1713988678
AP_chr10_78491682	1713994109
AP_chr10_78506755	1713994110
AP_chr10_78510653	1713994111
AP_chr10_78512138	1713994112
AP_chr10_78517577	1713994113
AP_chr10_78518740	1713988753
AP_chr10_78519085	1713994115
AP_chr10_78520292	1713994116
AP_chr10_78526402	1713988795
AP_chr10_78531321	1713994118
AP_chr10_78533697	1713994119
AP_chr10_78534594	1713988819
AP_chr10_78534637	1713994121
AP_chr10_78537236	1713994122
AP_chr10_78537852	1713994123
AP_chr10_78549324	1713994124
AP_chr10_78550747	1713994125
AP_chr10_78551119	1713988868
AP_chr10_78553670	1713994127
AP_chr10_78554282	1713994128
AP_chr10_78554331	1713994129
AP_chr10_78554863	1713994130
AP_chr10_78556161	1713994131
AP_chr10_78556588	1713994132
AP_chr10_78557787	1713994133
AP_chr10_78559018	1713994134
AP_chr10_78559288	1713988906
AP_chr10_78559756	1713994136
AP_chr10_78559931	1713988914
AP_chr10_78562959	1713994138
AP_chr10_78568294	1713994139
AP_chr10_78570434	1713994140
AP_chr10_78570706	1713994141
AP_chr10_78572051	1713988995
AP_chr10_78580316	1713994143
AP_chr10_78588593	1713994144
AP_chr10_78590614	1713994145
AP_chr10_78596236	1713994146
AP_chr10_78601337	1713994147
AP_chr10_78601737	1713994148
AP_chr10_78605930	1713994149
AP_chr10_78606246	1713994150
AP_chr10_78606916	1713994151
AP_chr10_78607043	1713994152
AP_chr10_78607886	1713994153
AP_chr10_78608878	1713994154
AP_chr10_78619816	1713994155
AP_chr10_78626626	1713994156
AP_chr10_78627794	1713989055
AP_chr10_78628832	1713994158
AP_chr10_78628981	1713994159
AP_chr10_78629442	1713994160
AP_chr10_78636222	1713994161
AP_chr10_78651903	1713994162
AP_chr10_78676665	1713994163
AP_chr10_78686766	1713994164
AP_chr10_78700600	1713994165
AP_chr10_78700866	1713994166
AP_chr10_78710527	1713994167
AP_chr10_78718075	1713994168
AP_chr10_78718365	1713994169
AP_chr10_78718828	1713994170
AP_chr10_78719112	1713994171
AP_chr10_78721496	1713994172
AP_chr10_78722738	1713994173
AP_chr10_78727428	1713994174
AP_chr10_78728745	1713994175
AP_chr10_78734393	1713994176
AP_chr10_78734760	1713994177
AP_chr10_78739097	1713994178
AP_chr10_78743534	1713994179
AP_chr10_78750561	1713994180
AP_chr10_78757419	1713994181
AP_chr10_78767310	1713994182
AP_chr10_78797264	1713994183
AP_chr10_78798417	1713994184
AP_chr10_78816872	1713989182
AP_chr10_78817888	1713994186
AP_chr10_78819079	1713989202
AP_chr10_78821454	1713994188
AP_chr10_78822122	1713994189
AP_chr10_78830860	1713994190
AP_chr10_78838548	1713994191
AP_chr10_78840328	1713994192
AP_chr10_78842744	1713994193
AP_chr10_78858918	1713994194
AP_chr10_78859622	1713994195
AP_chr10_78886997	1713994196
AP_chr10_78887045	1713994197
AP_chr10_78887064	1713994198
AP_chr10_78887109	1713994199
AP_chr10_78888197	1713994200
AP_chr10_78893164	1713994201
AP_chr10_78903731	1713994202
AP_chr10_78904943	1713994203
AP_chr10_78907490	1713994204
AP_chr10_78922257	1713994205
AP_chr10_78922333	1713994206
AP_chr10_78923207	1713994207
AP_chr10_78923464	1713994208
AP_chr10_78930194	1713994209
AP_chr10_78945969	1713994210
AP_chr10_78947915	1713994211
AP_chr10_78957548	1713994212
AP_chr10_78963629	1713994213
AP_chr10_78965040	1713994214
AP_chr10_78967219	1713994215
AP_chr10_78970903	1713994216
AP_chr10_78973179	1713989403
AP_chr10_78973228	1713989404
AP_chr10_78980421	1713994219
AP_chr10_78983705	1713994220
AP_chr10_78988381	1713994221
AP_chr10_78988641	1713994222
AP_chr10_78993370	1713994223
AP_chr10_78994346	1713994224
AP_chr10_78999341	1713994225
AP_chr10_79008264	1713994226
AP_chr10_79012992	1713994227
AP_chr10_79014765	1713994228
AP_chr10_79024931	1713994229
AP_chr10_79026065	1713994230
AP_chr10_79037418	1713994231
AP_chr10_79037774	1713994232
AP_chr10_79044251	1713994233
AP_chr10_79054809	1713994234
AP_chr10_79061033	1713994235
AP_chr10_79065826	1713994236
AP_chr10_79073645	1713994237
AP_chr10_79092578	1713994238
AP_chr10_79111657	1713994239
AP_chr10_79118813	1713994240
AP_chr10_79121094	1713994241
AP_chr10_79129807	1713994242
AP_chr10_79133099	1713994243
AP_chr10_79137549	1713994244
AP_chr10_79139548	1713994245
AP_chr10_79140663	1713994246
AP_chr10_79145741	1713994247
AP_chr10_79146856	1713994248
AP_chr10_79147995	1713994249
AP_chr10_79148297	1713994250
AP_chr10_79148385	1713994251
AP_chr10_79153847	1713989679
AP_chr10_79155259	1713994253
AP_chr10_79156265	1713994254
AP_chr10_79156522	1713994255
AP_chr10_79158610	1713994256
AP_chr10_79159015	1713989715
AP_chr10_79159745	1713994258
AP_chr10_79160268	1713994259
AP_chr10_79161904	1713994260
AP_chr10_79163041	1713994261
AP_chr10_79163475	1713989748
AP_chr10_79165285	1713994263
AP_chr10_79166451	1713994264
AP_chr10_79168989	1713994265
AP_chr10_79171445	1713989811
AP_chr10_79171547	1713994267
AP_chr10_79173037	1713994268
AP_chr10_79175055	1713994269
AP_chr10_79175719	1713994270
AP_chr10_79175867	1713994271
AP_chr10_79177790	1713994272
AP_chr10_79180065	1713989869
AP_chr10_79181403	1713994274
AP_chr10_79181459	1713994275
AP_chr10_79182031	1713994276
AP_chr10_79184817	1713994277
AP_chr10_79185140	1713994278
AP_chr10_79185519	1713989883
AP_chr10_79188359	1713994280
AP_chr10_79188612	1713994281
AP_chr10_79189052	1713994282
AP_chr10_79191407	1713989904
AP_chr10_79192634	1713994284
AP_chr10_79195249	1713994285
AP_chr10_79198191	1713994286
AP_chr10_79203769	1713989940
AP_chr10_79217531	1713994288
AP_chr10_79223064	1713994289
AP_chr10_79224412	1713994290
AP_chr10_79232657	1713994291
AP_chr10_79240083	1713994292
AP_chr10_79241263	1713994293
AP_chr10_79245482	1713994294
AP_chr10_79257351	1713994295
AP_chr10_79261849	1713994296
AP_chr10_79264352	1713994297
AP_chr10_79271268	1713994298
AP_chr10_79276375	1713989997
AP_chr10_79277182	1713994300
AP_chr10_79288283	1713994301
AP_chr10_79302695	1713994302
AP_chr10_79304037	1713994303
AP_chr10_79330494	1713994304
AP_chr10_79331473	1713994305
AP_chr10_79342608	1713994306
AP_chr10_79343885	1713994307
AP_chr10_79350442	1713994308
AP_chr10_79359149	1713994309
AP_chr10_79361504	1713994310
AP_chr10_79363225	1713994311
AP_chr10_79367828	1713994312
AP_chr10_79368769	1713994313
AP_chr10_79368956	1713994314
AP_chr10_79374625	1713994315
AP_chr10_79390063	1713994316
AP_chr10_79410842	1713994317
AP_chr10_79432222	1713994318
AP_chr10_79441950	1713994319
AP_chr10_79444910	1713994320
AP_chr10_79447939	1713994321
AP_chr10_79477376	1713994322
AP_chr10_79483055	1713994323
AP_chr10_79491372	1713990177
AP_chr10_79493635	1713994325
AP_chr10_79503801	1713994326
AP_chr10_79504192	1713994327
AP_chr10_79506005	1713994328
AP_chr10_79515977	1713994329
AP_chr10_79518196	1713994330
AP_chr10_79519700	1713994331
AP_chr10_79538908	1713994332
AP_chr10_79540470	1713994333
AP_chr10_79551393	1713994334
AP_chr10_79551980	1713994335
AP_chr10_79553228	1713994336
AP_chr10_79553307	1713994337
AP_chr10_79557456	1713994338
AP_chr10_79559354	1713994339
AP_chr10_79561585	1713994340
AP_chr10_79563017	1713994341
AP_chr10_79590836	1713994342
AP_chr10_79592809	1713990242
AP_chr10_79601049	1713994344
AP_chr10_79621012	1713994345
AP_chr10_79627992	1713994346
AP_chr10_79628433	1713994347
AP_chr10_79636396	1713994348
AP_chr10_79656529	1713994349
AP_chr10_79657538	1713994350
AP_chr10_79673017	1713994351
AP_chr10_79694778	1713994352
AP_chr10_79705540	1713994353
AP_chr10_79706086	1713994354
AP_chr10_79719293	1713994355
AP_chr10_79726664	1713994356
AP_chr10_79726856	1713994357
AP_chr10_79731634	1713990384
AP_chr10_79744460	1713994359
AP_chr10_79749183	1713994360
AP_chr10_79772487	1713994361
AP_chr10_79779021	1713994362
AP_chr10_79782223	1713994363
AP_chr10_79784793	1713994364
AP_chr10_79791429	1713994365
AP_chr10_79791773	1713994366
AP_chr10_79816115	1713994367
AP_chr10_79817786	1713994368
AP_chr10_79825046	1713994369
AP_chr10_79825201	1713994370
AP_chr10_79828381	1713990528
AP_chr10_79847268	1713994372
AP_chr10_79849147	1713994373
AP_chr10_79851632	1713994374
AP_chr10_79852111	1713994375
AP_chr10_79852170	1713994376
AP_chr10_79852220	1713994377
AP_chr10_79861467	1713994378
AP_chr10_79872225	1713994379
AP_chr10_79890288	1713994380
AP_chr10_79905379	1713994381
AP_chr10_79907330	1713994382
AP_chr10_79917847	1713994383
AP_chr10_79919149	1713990559
AP_chr10_79919561	1713994385
AP_chr10_79921229	1713994386
AP_chr10_79928579	1713994387
AP_chr10_79931123	1713994388
AP_chr10_79940773	1713994389
AP_chr10_79945643	1713994390
AP_chr10_79955748	1713994391
AP_chr10_79957243	1713994392
AP_chr10_79959288	1713994393
AP_chr10_79964469	1713994394
AP_chr10_79968523	1713994395
AP_chr10_79971085	1713994396
AP_chr10_79971996	1713994397
AP_chr10_79972021	1713994398
AP_chr10_79976935	1713994399
AP_chr10_79979409	1713994400
AP_chr10_79980096	1713994401
AP_chr10_79980295	1713994402
AP_chr10_79998126	1713994403
AP_chr10_80003724	1713994404
AP_chr10_80011501	1713994405
AP_chr10_80036808	1713994406
AP_chr10_80042048	1713990682
AP_chr10_80045722	1713990684
AP_chr10_80069518	1713994409
AP_chr10_80069699	1713994410
AP_chr10_80070255	1713994411
AP_chr10_80073111	1713994412
AP_chr10_80074626	1713990706
AP_chr10_80075525	1713994414
AP_chr10_80077755	1713994415
AP_chr10_80077813	1713994416
AP_chr10_80077860	1713994417
AP_chr10_80100260	1713990725
AP_chr10_80113799	1713994419
AP_chr10_80115863	1713994420
AP_chr10_80120828	1713994421
AP_chr10_80121331	1713990745
AP_chr10_80143339	1713994423
AP_chr10_80166219	1713994424
AP_chr10_80171707	1713994425
AP_chr10_80177464	1713990797
AP_chr10_80182642	1713994427
AP_chr10_80191155	1713994428
AP_chr10_80194382	1713994429
AP_chr10_80200875	1713990836
AP_chr10_80210679	1713994431
AP_chr10_80211631	1713994432
AP_chr10_80213711	1713994433
AP_chr10_80213871	1713994434
AP_chr10_80214464	1713994435
AP_chr10_80223815	1713994436
AP_chr10_80224202	1713994437
AP_chr10_80226856	1713994438
AP_chr10_80231236	1713994439
AP_chr10_80231483	1713994440
AP_chr10_80232006	1713994441
AP_chr10_80234697	1713994442
AP_chr10_80240653	1713994443
AP_chr10_80243053	1713994444
AP_chr10_80245633	1713994445
AP_chr10_80250946	1713994446
AP_chr10_80257980	1713994447
AP_chr10_80260138	1713994448
AP_chr10_80260352	1713994449
AP_chr10_80262400	1713994450
AP_chr10_80263766	1713994451
AP_chr10_80272031	1713991078
AP_chr10_80273961	1713991098
AP_chr10_80276394	1713994454
AP_chr10_80303799	1713994455
AP_chr10_80304566	1713994456
AP_chr10_80313189	1713994457
AP_chr10_80316483	1713994458
AP_chr10_80323469	1713994459
AP_chr10_80330151	1713994460
AP_chr10_80330433	1713994461
AP_chr10_80340297	1713994462
AP_chr10_80349505	1713994463
AP_chr10_80415546	1713994464
AP_chr10_80417236	1713994465
AP_chr10_80431743	1713991155
AP_chr10_80455892	1713994467
AP_chr10_80464123	1713991160
AP_chr10_80464165	1713994469
AP_chr10_80464940	1713994470
AP_chr10_80469248	1713994471
AP_chr10_80480310	1713991166
AP_chr10_80482627	1713994473
AP_chr10_80493316	1713994474
AP_chr10_80502165	1713994475
AP_chr10_80502254	1713994476
AP_chr10_80502381	1713991183
AP_chr10_80506595	1713994478
AP_chr10_80510083	1713991205
AP_chr10_80512275	1713991209
AP_chr10_80524750	1713991222
AP_chr10_80525718	1713994482
AP_chr10_80537244	1713994483
AP_chr10_80543201	1713994484
AP_chr10_80545564	1713994485
AP_chr10_80550504	1713994486
AP_chr10_80551029	1713994487
AP_chr10_80553140	1713994488
AP_chr10_80562366	1713994489
AP_chr10_80566067	1713994490
AP_chr10_80568041	1713994491
