# Supplementary material for: Genome-wide next-generation DNA and RNA sequencing reveals a mutation that perturbs splicing of the phosphatidylinositol glycan anchor biosynthesis class H gene (PIGH) and causes arthrogryposis in Belgian Blue cattle
Source: BMC Genomics. 2015 Apr 18;16(1):316. doi: 10.1186/s12864-015-1528-y (PMC4404575; doi:10.1186/s12864-015-1528-y)
Supplement: Additional file 7: — List of genomic positions, flanking sequences and corresponding sequence variations of the IBD disease haplotype. [file 12864_2015_1528_MOESM7_ESM.txt]

TYPE: CONT
HANDLE: UAG_GIGA_ULG
NAME: Wanbo Li
FAX: 324334198
TEL: 324334159
EMAIL: li.wanbo.ulg@gmail.com
LAB: Unit of Animal Genomics
INST: GIGA, University of Liege
ADDR: 
||
TYPE: PUB
HANDLE: UAG_GIGA_ULG
PMID: 
TITLE: Genome-wide next-generation DNA and RNA sequencing reveals a mutation that perturbs splicing of the phosphatidylinositol glycan anchor biosynthesis class H gene (PIGH) and causes arthrogryposis in Belgian Blue cattle
AUTHORS: 
YEAR: 
STATUS: 2
||
TYPE: METHOD
HANDLE: UAG_GIGA_ULG
ID: whole-genome sequencing
METHOD_CLASS: Sequence
TEMPLATE_TYPE: DIPLOID
METHOD:
||
TYPE: SNPASSAY
HANDLE: UAG_GIGA_ULG
BATCH: Arthrogryposis_IBD
SAMPLESIZE:	2
MOLTYPE: Genomic
METHOD: whole-genome sequencing
ORGANISM: Bos taurus
||
SNP:	AP_chr10_78424435
LENGTH:	?
5'_FLANK:	GGTTTGAAAAAAGTTCAAATCAACT
OBSERVED:	T/C
3'_FLANK:	GATTTGGGAAGTTCTTCTCTTAGAA
||
SNP:	AP_chr10_78424477
LENGTH:	?
5'_FLANK:	CTCTTAGAATTGCCTGGTGATTCCA
OBSERVED:	G/C
3'_FLANK:	AAGGGTTCATAAATGTAAGTCTTCC
||
SNP:	AP_chr10_78424927
LENGTH:	?
5'_FLANK:	CTACCAGGCTCCTCTGTCCATGGGA
OBSERVED:	C/T
3'_FLANK:	TTTCCAGGAAAGAATATTGGAGTGG
||
SNP:	AP_chr10_78424941
LENGTH:	?
5'_FLANK:	TGTCCATGGGACTTTCCAGGAAAGA
OBSERVED:	A/G
3'_FLANK:	TATTGGAGTGGGGTGCCATTTGCTT
||
SNP:	AP_chr10_78426503
LENGTH:	?
5'_FLANK:	GTTTATACAAACTGTTTCTGTGATA
OBSERVED:	A/C
3'_FLANK:	GGGTTCTTTAGAAACTCTTTTTCTA
||
SNP:	AP_chr10_78427250
LENGTH:	?
5'_FLANK:	AGTGATTGATCTGTTTATTATTGAT
OBSERVED:	G/A
3'_FLANK:	TAATTTTATTCTCACAATAATATTT
||
SNP:	AP_chr10_78427722
LENGTH:	?
5'_FLANK:	AATTTCTTAGTGTGAAGAGATAAAC
OBSERVED:	A/G
3'_FLANK:	TTTCTATAAGAGCTACAGTGTCATT
||
SNP:	AP_chr10_78427991
LENGTH:	?
5'_FLANK:	ATTTCAGGTATAGCTAATTTACAAT
OBSERVED:	T/A
3'_FLANK:	TTGTGTTAGTTTCTGGTGTGCAGCA
||
SNP:	AP_chr10_78428084
LENGTH:	?
5'_FLANK:	TATTCTTTTCCATTATAGTTTAAAC
OBSERVED:	G/A
3'_FLANK:	AGATATTGAATATACTTCCCTGTGC
||
SNP:	AP_chr10_78428133
LENGTH:	?
5'_FLANK:	GCTATAGAGTAGAATTTTGTTGTTT
OBSERVED:	G/A
3'_FLANK:	TCCATTTTATATATAGTAATTTGCA
||
SNP:	AP_chr10_78428332
LENGTH:	?
5'_FLANK:	ATATTTGTCTTTGATTTACTTCACT
OBSERVED:	T/C
3'_FLANK:	AGTACGATATTCTGTAGGTCCAACC
||
SNP:	AP_chr10_78428358
LENGTH:	?
5'_FLANK:	AGTACGATATTCTGTAGGTCCAACC
OBSERVED:	G/A
3'_FLANK:	TTTTGCTGCAAGCGGCATTATTTCA
||
SNP:	AP_chr10_78428394
LENGTH:	?
5'_FLANK:	AGCGGCATTATTTCATTCTTTTTTA
OBSERVED:	C/T
3'_FLANK:	GGCTGAATAGTATTCCATTGTGTGT
||
SNP:	AP_chr10_78428453
LENGTH:	?
5'_FLANK:	GTGTATGGATTATATATGTGTGTGT
OBSERVED:	G/A
3'_FLANK:	TATAGATATATGCACACCACACCTT
||
SNP:	AP_chr10_78428462
LENGTH:	?
5'_FLANK:	TTATATATGTGTGTGTGTATAGATA
OBSERVED:	T/A
3'_FLANK:	ATGCACACCACACCTTCTCTATCTG
||
SNP:	AP_chr10_78428475
LENGTH:	?
5'_FLANK:	TGTGTATAGATATATGCACACCACA
OBSERVED:	C/T
3'_FLANK:	CTTCTCTATCTGTTGTCATCTGTCA
||
SNP:	AP_chr10_78428481
LENGTH:	?
5'_FLANK:	TAGATATATGCACACCACACCTTCT
OBSERVED:	C/T
3'_FLANK:	TATCTGTTGTCATCTGTCAAGGACA
||
SNP:	AP_chr10_78429062
LENGTH:	?
5'_FLANK:	ATGATTGAGCGACTGAGCATGCATG
OBSERVED:	T/C
3'_FLANK:	ACTTCTGACTGGTGTGAGGTGTTAC
||
SNP:	AP_chr10_78429276
LENGTH:	?
5'_FLANK:	GTATTTTGGAAATTAAGCCCTTGTC
OBSERVED:	A/G
3'_FLANK:	GTCTCATAATTTGCAAATATTTTCT
||
SNP:	AP_chr10_78429719
LENGTH:	?
5'_FLANK:	CCATTATTTAAAAGGTCACAAACTT
OBSERVED:	A/G
3'_FLANK:	CAATTTTGCTAAAGCACAATCATCA
||
SNP:	AP_chr10_78430163
LENGTH:	?
5'_FLANK:	TGAATGAATTTCACACATGGGGCAA
OBSERVED:	A/G
3'_FLANK:	CTGTAGCCTGACTTCTGAATTCGTT
||
SNP:	AP_chr10_78430452
LENGTH:	?
5'_FLANK:	CCATGGGGTCTTCCCAACCCAGGGA
OBSERVED:	T/A
3'_FLANK:	TGGATCCAGGTCTCCCACATCACAG
||
SNP:	AP_chr10_78430626
LENGTH:	?
5'_FLANK:	ATTCTTTACCAGCTGAGCTACCAAC
OBSERVED:	A/G
3'_FLANK:	AAGCCCCACTTAAGCTTAGTGACTC
||
SNP:	AP_chr10_78430639
LENGTH:	?
5'_FLANK:	TGAGCTACCAACAAAGCCCCACTTA
OBSERVED:	A/C
3'_FLANK:	GCTTAGTGACTCACAAAAAATACTG
||
SNP:	AP_chr10_78430770
LENGTH:	?
5'_FLANK:	TCGCTTCAGTCATGTCCGACTCTGT
OBSERVED:	G/C
3'_FLANK:	CGACCCCATAGACGGCAGCCCACCA
||
SNP:	AP_chr10_78430789
LENGTH:	?
5'_FLANK:	CTCTGTGCGACCCCATAGACGGCAG
OBSERVED:	C/G
3'_FLANK:	CCACCAGGCTCCCCTGTCCCTGGAA
||
SNP:	AP_chr10_78430806
LENGTH:	?
5'_FLANK:	GACGGCAGCCCACCAGGCTCCCCTG
OBSERVED:	T/C
3'_FLANK:	CCCTGGAATTCTCCAGGCAAGAACA
||
SNP:	AP_chr10_78430867
LENGTH:	?
5'_FLANK:	TTGCCATTTCCTTCTTCAATGCATG
OBSERVED:	A/C
3'_FLANK:	AAGTGAAAGGTGAAAGTGAAGTCGC
||
SNP:	AP_chr10_78430904
LENGTH:	?
5'_FLANK:	GAAAGTGAAGTCGCTCAGTCGTGTC
OBSERVED:	T/C
3'_FLANK:	GACTCTTAGCGACCGCATAGACTGC
||
SNP:	AP_chr10_78430919
LENGTH:	?
5'_FLANK:	CAGTCGTGTCTGACTCTTAGCGACC
OBSERVED:	G/C
3'_FLANK:	CATAGACTGCAGCCTACCAGGCTCC
||
SNP:	AP_chr10_78430973
LENGTH:	?
5'_FLANK:	GCCCATGGGATTTTCCAGGCAAGAG
OBSERVED:	A/T
3'_FLANK:	ACTGGAATGGGGTGCCATTGCCTTT
||
SNP:	AP_chr10_78431165
LENGTH:	?
5'_FLANK:	GGTTTGCTCCATACTCTTTCCACAC
OBSERVED:	G/C
3'_FLANK:	TGTTTCAGCCATTTTACCACAGAAG
||
SNP:	AP_chr10_78431209
LENGTH:	?
5'_FLANK:	ACAGAAGAAAGAACATAAAAAGATG
OBSERVED:	T/G
3'_FLANK:	GTGGTCTTTTGCTTCATCTAAGAGA
||
SNP:	AP_chr10_78431317
LENGTH:	?
5'_FLANK:	TCTCCTGACCTAAAATATTGCTAAG
OBSERVED:	C/T
3'_FLANK:	CTACTGTAGAGATTTGTGTTTATAT
||
SNP:	AP_chr10_78431516
LENGTH:	?
5'_FLANK:	TTTCACCAGAAGGGATCAAATCACC
OBSERVED:	G/A
3'_FLANK:	TTGTTTGACTTCACCGCGTGACTGA
||
SNP:	AP_chr10_78431532
LENGTH:	?
5'_FLANK:	CAAATCACCGTTGTTTGACTTCACC
OBSERVED:	G/A
3'_FLANK:	CGTGACTGACCCAGGGCTCGTCCTT
||
SNP:	AP_chr10_78431573
LENGTH:	?
5'_FLANK:	GCTCGTCCTTGAGTAATGGTCAGCT
OBSERVED:	A/C
3'_FLANK:	GGCCAATTCTGCATTGTCTGTCTGT
||
SNP:	AP_chr10_78431731
LENGTH:	?
5'_FLANK:	TAACAGGAAATACTCCACACCACAC
OBSERVED:	T/A
3'_FLANK:	GAAATGAAAGAAGAGGGGTGCCGTG
||
SNP:	AP_chr10_78432378
LENGTH:	?
5'_FLANK:	ACTGCTTTACTCATTAACCACAGTC
OBSERVED:	G/A
3'_FLANK:	AGTGTTAACCTTTCCAGACATAAAT
||
SNP:	AP_chr10_78432559
LENGTH:	?
5'_FLANK:	AAATTCTTCATCCTCTCCTGAACCT
OBSERVED:	G/T
3'_FLANK:	TGCCCTCTGCCATTTAACTTTGCCA
||
SNP:	AP_chr10_78432768
LENGTH:	?
5'_FLANK:	CTCAGGATGGGGCCAAGGGTTGTGT
OBSERVED:	A/G
3'_FLANK:	AGCAGAGCCCAGTCACCCCAGTCAC
||
SNP:	AP_chr10_78433134
LENGTH:	?
5'_FLANK:	TTCTTTACCATTAGTGCCACCTAAC
OBSERVED:	T/A
3'_FLANK:	CCCAGTTGATTCAAAAAAATAGGAG
||
SNP:	AP_chr10_78433498
LENGTH:	?
5'_FLANK:	TGAAACAGAAAGGTTATACCTAGTC
OBSERVED:	T/C
3'_FLANK:	TAGATTCTGCTTTTCCACCTCCCAT
||
SNP:	AP_chr10_78433547
LENGTH:	?
5'_FLANK:	ATCAGCTCTTAACCCACTTTCCCAT
OBSERVED:	C/T
3'_FLANK:	GCAGTGAAACTGTGAAACTTCTCTT
||
SNP:	AP_chr10_78436327
LENGTH:	?
5'_FLANK:	ATCTAAAAGTAATTCACCGCTGTTT
OBSERVED:	G/C
3'_FLANK:	CTTTAAACTCCCTCTTTCCCCAGTA
||
SNP:	AP_chr10_78436411
LENGTH:	?
5'_FLANK:	GTCCAGTAACAGAAGCTGGCATCCT
OBSERVED:	C/T
3'_FLANK:	AGTGCTGCCCTTAGTTTCTTTCTTC
||
SNP:	AP_chr10_78436415
LENGTH:	?
5'_FLANK:	AGTAACAGAAGCTGGCATCCTCAGT
OBSERVED:	G/A
3'_FLANK:	CTGCCCTTAGTTTCTTTCTTCCATC
||
SNP:	AP_chr10_78436704
LENGTH:	?
5'_FLANK:	CATCATCCCCCTGCCTTGTGGTTCC
OBSERVED:	T/C
3'_FLANK:	ATTGTCAGGAATCACAAGAAAGTTC
||
SNP:	AP_chr10_78436814
LENGTH:	?
5'_FLANK:	AACCAGAAGAAGCCGTAAAGAGCTA
OBSERVED:	G/C
3'_FLANK:	TTGCAGTTACTCAAAGACATCCTAT
||
SNP:	AP_chr10_78437354
LENGTH:	?
5'_FLANK:	CTAGCTGTCTTAGAGCAATAAGCTT
OBSERVED:	C/A
3'_FLANK:	TCAAGCTTCCCCTGTCTCTAATGAC
||
SNP:	AP_chr10_78438835
LENGTH:	?
5'_FLANK:	AGCACAAGCTGGAATCAAGATTGCC
OBSERVED:	G/A
3'_FLANK:	GGAGAAATATCAATAACTTCAGATA
||
SNP:	AP_chr10_78439947
LENGTH:	?
5'_FLANK:	GAAAGCAGAGAGACAGGCAGAGGAA
OBSERVED:	T/C
3'_FLANK:	ATGCATTGGGGTGGGGGTGGGGGAA
||
SNP:	AP_chr10_78440946
LENGTH:	?
5'_FLANK:	TAAGCCAGAAAGAAAAACACCAGTA
OBSERVED:	T/A
3'_FLANK:	AGTATACTAACACATATATATGGAA
||
SNP:	AP_chr10_78440978
LENGTH:	?
5'_FLANK:	CTAACACATATATATGGAATTTAGA
OBSERVED:	A/G
3'_FLANK:	AGATGGTAACGATAATCCTGTATGC
||
SNP:	AP_chr10_78441588
LENGTH:	?
5'_FLANK:	TTCTTCCTACACTATAGGAGATCAC
OBSERVED:	C/T
3'_FLANK:	TCTGTCCCTCCTATTGTGTGAGCGA
||
SNP:	AP_chr10_78442638
LENGTH:	?
5'_FLANK:	ACAAGAAATTAGTTCAAAGCAGGCC
OBSERVED:	A/G
3'_FLANK:	GTGTTGAAAGCACCCCTGGTGGATG
||
SNP:	AP_chr10_78442689
LENGTH:	?
5'_FLANK:	GCAGAAGCAAATAACAGATTTTCTC
OBSERVED:	T/C
3'_FLANK:	AGAGGAAGAACTTCAACCCCAGTCT
||
SNP:	AP_chr10_78442797
LENGTH:	?
5'_FLANK:	AAACATAGATCTAAGTGGAGTTCCC
OBSERVED:	C/A
3'_FLANK:	AAAACAATAAAACAGAAAATGGAAG
||
SNP:	AP_chr10_78442860
LENGTH:	?
5'_FLANK:	AAGAACACAGGCTGAAAACTTTCCA
OBSERVED:	G/A
3'_FLANK:	ATTTGGAATTGCAACAAACCCGAAG
||
SNP:	AP_chr10_78443367
LENGTH:	?
5'_FLANK:	GCTGGTTCCCATGTGCTCAGAGCTC
OBSERVED:	C/G
3'_FLANK:	CTGGATGGGTCAGGTCCTTTTCTCC
||
SNP:	AP_chr10_78443750
LENGTH:	?
5'_FLANK:	CCAGGAGGCATAATTAAAACAGAGC
OBSERVED:	G/A
3'_FLANK:	CTAATAACTCTGCCCATCAAAGCCC
||
SNP:	AP_chr10_78443871
LENGTH:	?
5'_FLANK:	CCAGAGCTGGCCTGGCCTCCAGGCC
OBSERVED:	A/G
3'_FLANK:	TGAGCACGGATGCCGCTCCCTGCCC
||
SNP:	AP_chr10_78444091
LENGTH:	?
5'_FLANK:	CTGGACTCGCCTGGGGGTCTTGACC
OBSERVED:	G/A
3'_FLANK:	TCCTCGAAGGCAACGCTGACCTCAG
||
SNP:	AP_chr10_78444143
LENGTH:	?
5'_FLANK:	ATGAAGGACGGTCATCCATACGCCA
OBSERVED:	A/G
3'_FLANK:	CAAGGCAGGCAAACCTGGAATGTCT
||
SNP:	AP_chr10_78444957
LENGTH:	?
5'_FLANK:	AGAACCCTTGGCTGGCTGGGACCTA
OBSERVED:	G/A
3'_FLANK:	CCCAGGGCTAGGCAGTGTCAGCCAG
||
SNP:	AP_chr10_78445310
LENGTH:	?
5'_FLANK:	AGCAGCCTGCCTTTGTCATCCGTGT
OBSERVED:	C/T
3'_FLANK:	GCCGGCTGTGTCGCCGCCACAGCTT
||
SNP:	AP_chr10_78445407
LENGTH:	?
5'_FLANK:	ATTGACTGGACCATATGTCTTAGGA
OBSERVED:	G/A
3'_FLANK:	TCTTTGCCAGTAGATCTATCGTATA
||
SNP:	AP_chr10_78446123
LENGTH:	?
5'_FLANK:	TTCCTAAGCTGGCTATTTTCTCTTC
OBSERVED:	C/T
3'_FLANK:	CACCTCAGCCCCTAATGGACTTCCC
||
SNP:	AP_chr10_78446333
LENGTH:	?
5'_FLANK:	AGGAGCCTGGCAGGCTATAGTCCAT
OBSERVED:	G/C
3'_FLANK:	GGGTTACAAAGAGTCAGACATGAGT
||
SNP:	AP_chr10_78446378
LENGTH:	?
5'_FLANK:	ATGAGTGACTAAGTCTTCAACCCCT
OBSERVED:	C/A
3'_FLANK:	ACACTAGTTCCATCAACTTTCTGCC
||
SNP:	AP_chr10_78446449
LENGTH:	?
5'_FLANK:	CCAGAGGCTACCCCTCAGGCTGCAG
OBSERVED:	T/C
3'_FLANK:	ACCCAGGATCCCTTGCCCTCTGGTC
||
SNP:	AP_chr10_78446457
LENGTH:	?
5'_FLANK:	TACCCCTCAGGCTGCAGTACCCAGG
OBSERVED:	A/C
3'_FLANK:	TCCCTTGCCCTCTGGTCCACAGTTG
||
SNP:	AP_chr10_78446576
LENGTH:	?
5'_FLANK:	CTGTTCTCTCCTTGCGTCAGTCCCA
OBSERVED:	C/T
3'_FLANK:	GGTTCCAGCAGGGGCTGAGCAGTCA
||
SNP:	AP_chr10_78446616
LENGTH:	?
5'_FLANK:	CTGAGCAGTCATTCTTCCCTGACCA
OBSERVED:	T/C
3'_FLANK:	AGCTCTTACAGGCCTAGAGATGGTG
||
SNP:	AP_chr10_78446693
LENGTH:	?
5'_FLANK:	GGGAGCCTCAACATGCAAGGATGGC
OBSERVED:	C/T
3'_FLANK:	AGCTTGTCCCACAGGCCTCTAATGA
||
SNP:	AP_chr10_78446909
LENGTH:	?
5'_FLANK:	GAAACAGAACCTAATATAAAAGGTT
OBSERVED:	A/G
3'_FLANK:	ACGACTTGTAAAAGCAGCAGGGATT
||
SNP:	AP_chr10_78446944
LENGTH:	?
5'_FLANK:	AAAAGCAGCAGGGATTCATTCCCAT
OBSERVED:	G/A
3'_FLANK:	GGGAGAGAAAGGGGAGGAGATGACC
||
SNP:	AP_chr10_78447349
LENGTH:	?
5'_FLANK:	GAGCTAGGTTTGTTTTTATTTGTAA
OBSERVED:	G/T
3'_FLANK:	TTGGTGATTTATGGCCCCCCAAAAG
||
SNP:	AP_chr10_78447363
LENGTH:	?
5'_FLANK:	TTTATTTGTAAGTTGGTGATTTATG
OBSERVED:	G/C
3'_FLANK:	CCCCCCAAAAGATTAAGCTTTCTAA
||
SNP:	AP_chr10_78447382
LENGTH:	?
5'_FLANK:	TTTATGGCCCCCCAAAAGATTAAGC
OBSERVED:	T/A
3'_FLANK:	TTCTAATTTTACCAGCATGTTGGAG
||
SNP:	AP_chr10_78447414
LENGTH:	?
5'_FLANK:	TTTTACCAGCATGTTGGAGATGATA
OBSERVED:	G/A
3'_FLANK:	CAGTGAGAGTCCCAGCAAGAAGCAG
||
SNP:	AP_chr10_78447529
LENGTH:	?
5'_FLANK:	CAGGCATGCTGAGGCACCCAGAAGC
OBSERVED:	T/C
3'_FLANK:	GCTACCACCTCTAGGCTTCTGACCA
||
SNP:	AP_chr10_78447530
LENGTH:	?
5'_FLANK:	AGGCATGCTGAGGCACCCAGAAGCT
OBSERVED:	G/A
3'_FLANK:	CTACCACCTCTAGGCTTCTGACCAG
||
SNP:	AP_chr10_78447561
LENGTH:	?
5'_FLANK:	ACCTCTAGGCTTCTGACCAGAGCCC
OBSERVED:	G/C
3'_FLANK:	GTGAGAGACGCCCCCATGGACCAAG
||
SNP:	AP_chr10_78447626
LENGTH:	?
5'_FLANK:	ACTGAGCAAGGAACTCAGCTCTACT
OBSERVED:	C/G
3'_FLANK:	CCAAAATTCCAGAGGATAGGCAGTA
||
SNP:	AP_chr10_78447634
LENGTH:	?
5'_FLANK:	AGGAACTCAGCTCTACTCCCAAAAT
OBSERVED:	T/C
3'_FLANK:	CCAGAGGATAGGCAGTAGAAAATGC
||
SNP:	AP_chr10_78447780
LENGTH:	?
5'_FLANK:	AGGCTATTTATCATGAAACATAAAA
OBSERVED:	C/A
3'_FLANK:	AACAACAACAACAAAACAAAATTTG
||
SNP:	AP_chr10_78447895
LENGTH:	?
5'_FLANK:	AGAATATAAACTCAATTAAAGACTT
OBSERVED:	C/T
3'_FLANK:	GGTGTCATTTTAAATCGATGGCTAG
||
SNP:	AP_chr10_78448484
LENGTH:	?
5'_FLANK:	ATTTTATGCAAGCCAAAGCCCTTCT
OBSERVED:	T/C
3'_FLANK:	GTTGGCCTATGGGTACCTGCGGCCT
||
SNP:	AP_chr10_78448543
LENGTH:	?
5'_FLANK:	ACCAAGCTTTTTCCATAAGGAATTG
OBSERVED:	G/A
3'_FLANK:	TTCCCAAGAACTGCATCTAAAAAAT
||
SNP:	AP_chr10_78448605
LENGTH:	?
5'_FLANK:	GATTATCTTCCTGTGTTAGAGAAGA
OBSERVED:	G/A
3'_FLANK:	CCAAAAGACATCAAAATCTTATGAC
||
SNP:	AP_chr10_78448629
LENGTH:	?
5'_FLANK:	AGCCAAAAGACATCAAAATCTTATG
OBSERVED:	A/G
3'_FLANK:	CCAAGAGACATAAAATGAGCAGATG
||
SNP:	AP_chr10_78448845
LENGTH:	?
5'_FLANK:	CTTGAGTAGGATACCTGACCAAACA
OBSERVED:	T/C
3'_FLANK:	CTTTCTCTAGGCTTAAATTCTATAC
||
SNP:	AP_chr10_78448978
LENGTH:	?
5'_FLANK:	CTTTCTTGGCCTAATCAGTATAAAA
OBSERVED:	C/A
3'_FLANK:	AATACTTTATTATGAAGCATCTTTT
||
SNP:	AP_chr10_78449153
LENGTH:	?
5'_FLANK:	TAAATAAACGGAGAAGGCAATGGCA
OBSERVED:	C/T
3'_FLANK:	CCCACTCCAGTACTCTTGCCTGGAA
||
SNP:	AP_chr10_78449198
LENGTH:	?
5'_FLANK:	CTGGAAAATCCCATGGATGGAGGAG
OBSERVED:	T/C
3'_FLANK:	CTAGTGGGCTATAGTCCATGGGGTC
||
SNP:	AP_chr10_78449201
LENGTH:	?
5'_FLANK:	GAAAATCCCATGGATGGAGGAGTCT
OBSERVED:	A/G
3'_FLANK:	GTGGGCTATAGTCCATGGGGTCGCT
||
SNP:	AP_chr10_78449207
LENGTH:	?
5'_FLANK:	CCCATGGATGGAGGAGTCTAGTGGG
OBSERVED:	C/T
3'_FLANK:	TATAGTCCATGGGGTCGCTAAGAGT
||
SNP:	AP_chr10_78449333
LENGTH:	?
5'_FLANK:	GTTCTTGCCTGGAGAATCCCAGGGA
OBSERVED:	T/C
3'_FLANK:	GGGGGAGCCTGGTGGGCTGCTGTCT
||
SNP:	AP_chr10_78449572
LENGTH:	?
5'_FLANK:	TTGGCTTATCTTCTCTCTGGCTTGC
OBSERVED:	A/G
3'_FLANK:	CTGCACTCATCCGAATTGCCCTCTG
||
SNP:	AP_chr10_78449764
LENGTH:	?
5'_FLANK:	GTGATTGAGGAGGGTGATAAAGTTT
OBSERVED:	C/A
3'_FLANK:	AATGAGTCATTATGGAACCAAACCG
||
SNP:	AP_chr10_78449915
LENGTH:	?
5'_FLANK:	TGGTTGGATTTATCTAGAGTTGGGA
OBSERVED:	T/C
3'_FLANK:	TGTCAGGGTGCTAACTGTCAGTGGA
||
SNP:	AP_chr10_78450172
LENGTH:	?
5'_FLANK:	GAAGGCGATGGCACTCCCACCCCAG
OBSERVED:	C/T
3'_FLANK:	ACTCTTGCCTGGAAAATCCCACAGA
||
SNP:	AP_chr10_78450224
LENGTH:	?
5'_FLANK:	GGAGGAGCCTGTGGGGCTGCCGTCT
OBSERVED:	G/A
3'_FLANK:	TGGGGTCGCACAGAGTCGGACACGA
||
SNP:	AP_chr10_78450317
LENGTH:	?
5'_FLANK:	TCCAAATTTAAGGCAGGATGAAGGG
OBSERVED:	G/A
3'_FLANK:	GAGGGAGGCAGGTAACCTGGTTCAG
||
SNP:	AP_chr10_78450407
LENGTH:	?
5'_FLANK:	GAGAGGAGTGAGGGGTCTGGACTGA
OBSERVED:	G/A
3'_FLANK:	CTGTTAGATGACCTGTCCTTGTGAA
||
SNP:	AP_chr10_78450431
LENGTH:	?
5'_FLANK:	AGCTGTTAGATGACCTGTCCTTGTG
OBSERVED:	A/G
3'_FLANK:	ATCTTGAGGTCAATTAGCCTAATGT
||
SNP:	AP_chr10_78450597
LENGTH:	?
5'_FLANK:	CAGATGACTCAAGTGCTAAGAATCC
OBSERVED:	A/C
3'_FLANK:	CCTGCCAATGCAAGAGACTCAGGTT
||
SNP:	AP_chr10_78453374
LENGTH:	?
5'_FLANK:	AAGATAGTGAAGGACAGAAAAGCCT
OBSERVED:	G/T
3'_FLANK:	GTGTGCTGCAGTCCATGGGATCACA
||
SNP:	AP_chr10_78453459
LENGTH:	?
5'_FLANK:	AATTTCTACTTCCCAGGGGCTATTT
OBSERVED:	G/T
3'_FLANK:	CTGATGCTGAATCTAAATGAGGTGC
||
SNP:	AP_chr10_78453869
LENGTH:	?
5'_FLANK:	CCAAAGCCTTTGACTGTGTGGATCA
OBSERVED:	C/T
3'_FLANK:	AATAAACTGTGATCTTAAAATTCTG
||
SNP:	AP_chr10_78454340
LENGTH:	?
5'_FLANK:	ACTTTATTTTTTTGGGCTCCAAAAT
OBSERVED:	C/T
3'_FLANK:	AGATGGTGATTGCAGCCATGAAATT
||
SNP:	AP_chr10_78454458
LENGTH:	?
5'_FLANK:	TTACTTTGACAACAAAGGTCTGTCT
OBSERVED:	G/A
3'_FLANK:	GTCAAGGCTTTGGTTTTTCCAGTAG
||
SNP:	AP_chr10_78454514
LENGTH:	?
5'_FLANK:	TATGGATGTGAGAGTTGGACTGTGA
OBSERVED:	G/A
3'_FLANK:	GAAGGCTGAGTGCCGAAGAGTTGAT
||
SNP:	AP_chr10_78454534
LENGTH:	?
5'_FLANK:	TGTGAGGAAGGCTGAGTGCCGAAGA
OBSERVED:	G/A
3'_FLANK:	TTGATGCTTTTGAACTGTGGTGTTG
||
SNP:	AP_chr10_78454747
LENGTH:	?
5'_FLANK:	GCTGGGAAGGATTAGGGGCAGGAGG
OBSERVED:	A/C
3'_FLANK:	GAAGGGGATGACAGGGGATGAGATG
||
SNP:	AP_chr10_78454820
LENGTH:	?
5'_FLANK:	ATGGACATGAGTTTGGGTGGACTCC
OBSERVED:	G/A
3'_FLANK:	GGAGTTGGGGATGGACAGGGAGGCC
||
SNP:	AP_chr10_78455063
LENGTH:	?
5'_FLANK:	TCCAGCTGCATATTAGCTAGTAGGA
OBSERVED:	G/A
3'_FLANK:	CTGGCTGCATACTCTCAGCTAAAAG
||
SNP:	AP_chr10_78456019
LENGTH:	?
5'_FLANK:	ATTTAAGATCTGACCCTAGAATCTG
OBSERVED:	A/G
3'_FLANK:	ACATCACCTGTTCACTTCACTGCTT
||
SNP:	AP_chr10_78458137
LENGTH:	?
5'_FLANK:	CTCATCATTCTGTTCCAACTCAAAT
OBSERVED:	G/A
3'_FLANK:	CCATGCTTAGAAAGACCTGCCCCCC
||
SNP:	AP_chr10_78461069
LENGTH:	?
5'_FLANK:	CATCTCTCCAGGGAATTTTGTTGCA
OBSERVED:	G/A
3'_FLANK:	AGAAATGGGATGGTTGCTGGTCGGG
||
SNP:	AP_chr10_78462692
LENGTH:	?
5'_FLANK:	AAGGGGACTGTCATAGTGATCCAGG
OBSERVED:	C/T
3'_FLANK:	AACTCTCGAACAATCCAAAGGCCAG
||
SNP:	AP_chr10_78462722
LENGTH:	?
5'_FLANK:	CTCGAACAATCCAAAGGCCAGGTTT
OBSERVED:	G/C
3'_FLANK:	TTATTAATTCCTGAACTTCCCAAAG
||
SNP:	AP_chr10_78463149
LENGTH:	?
5'_FLANK:	ATGTGTGAATTAAGAGATCAGATCT
OBSERVED:	T/A
3'_FLANK:	GGATGAGCCCTGGGAGACGCTGGCT
||
SNP:	AP_chr10_78464271
LENGTH:	?
5'_FLANK:	GCCTTATGTGCTAACCCCTGCCAGC
OBSERVED:	T/C
3'_FLANK:	TCCTTTTAATTAGTCACTAAGTTAA
||
SNP:	AP_chr10_78464279
LENGTH:	?
5'_FLANK:	TGCTAACCCCTGCCAGCTTCCTTTT
OBSERVED:	A/C
3'_FLANK:	ATTAGTCACTAAGTTAATCACCAGT
||
SNP:	AP_chr10_78465671
LENGTH:	?
5'_FLANK:	AAGTACATTCCTGTGTCCTCCAATA
OBSERVED:	T/C
3'_FLANK:	AAACCAGTTCCCTCTATTATCCTCT
||
SNP:	AP_chr10_78465723
LENGTH:	?
5'_FLANK:	AGTATTCTATGCTTCTCCTTCATCA
OBSERVED:	T/A
3'_FLANK:	ATTTATCATAAGTGTATTACATTTT
||
SNP:	AP_chr10_78465781
LENGTH:	?
5'_FLANK:	TGTCTTTTGGTTTAATGTACGTCTT
OBSERVED:	C/T
3'_FLANK:	CCTAGAAGAATTTAGGGTAAGGACA
||
SNP:	AP_chr10_78465806
LENGTH:	?
5'_FLANK:	CCCTAGAAGAATTTAGGGTAAGGAC
OBSERVED:	A/G
3'_FLANK:	GGGGGACCTTATGTATTTTGTACAA
||
SNP:	AP_chr10_78465951
LENGTH:	?
5'_FLANK:	AAGGCTGAAATCTTTCCAGTGGGCC
OBSERVED:	C/A
3'_FLANK:	GAGTCCAAGCACACTGTCCACCCTG
||
SNP:	AP_chr10_78466280
LENGTH:	?
5'_FLANK:	TGATCTCTAACTTCCAGTCTCCAGA
OBSERVED:	G/A
3'_FLANK:	TGGTGAGAAATAAACTTTGTTGTTT
||
SNP:	AP_chr10_78466642
LENGTH:	?
5'_FLANK:	GGAGAACTATCTATACCTTGACACT
OBSERVED:	G/T
3'_FLANK:	TCCAAACTCGTGGTAACCCTACTGC
||
SNP:	AP_chr10_78466644
LENGTH:	?
5'_FLANK:	AGAACTATCTATACCTTGACACTGT
OBSERVED:	C/T
3'_FLANK:	CAAACTCGTGGTAACCCTACTGCTG
||
SNP:	AP_chr10_78466651
LENGTH:	?
5'_FLANK:	TCTATACCTTGACACTGTCCAAACT
OBSERVED:	C/T
3'_FLANK:	GTGGTAACCCTACTGCTGTCTCCAC
||
SNP:	AP_chr10_78467526
LENGTH:	?
5'_FLANK:	CAAAAACCATGATCTAGAAGACTTC
OBSERVED:	G/A
3'_FLANK:	AATAGGCAGGAACTGTCAATAAGCC
||
SNP:	AP_chr10_78468436
LENGTH:	?
5'_FLANK:	ACATCCAAGATAGAGAAAAATCAGA
OBSERVED:	T/C
3'_FLANK:	CTATTCATAGAATAATTTCTGGCAC
||
SNP:	AP_chr10_78468765
LENGTH:	?
5'_FLANK:	GGCCACTTAAGAAGAGTCCTTTGCC
OBSERVED:	T/G
3'_FLANK:	GTCAAGGAATTTAAATGTTATTTTT
||
SNP:	AP_chr10_78469904
LENGTH:	?
5'_FLANK:	GAGCTCAGGCTCAGTAGTTGTAACA
OBSERVED:	G/C
3'_FLANK:	TGGGGCTTAGCTGCCCCATGGCATA
||
SNP:	AP_chr10_78470369
LENGTH:	?
5'_FLANK:	CCAGTCTATGGTATTTTTGTTAAAG
OBSERVED:	A/C
3'_FLANK:	AGCCCAAGCTGACTATGACAGGGGA
||
SNP:	AP_chr10_78472563
LENGTH:	?
5'_FLANK:	CCCTTGCCATGGCCTCCCAGTGAAC
OBSERVED:	T/C
3'_FLANK:	GAGGACACTTTCTACCGCTTGGCTT
||
SNP:	AP_chr10_78473408
LENGTH:	?
5'_FLANK:	GGCATGCTGAGTCACTGCTTGTCCC
OBSERVED:	A/C
3'_FLANK:	GTCTCTCTGGGTGAGTGCCACCTTT
||
SNP:	AP_chr10_78473513
LENGTH:	?
5'_FLANK:	GCCGCCCCCACCAGCCCTGGCCAGC
OBSERVED:	T/C
3'_FLANK:	TGACAAGTCCATGAGAAGTCTGTCA
||
SNP:	AP_chr10_78473737
LENGTH:	?
5'_FLANK:	CTACAGGATAAAATATCAATAGCCC
OBSERVED:	A/G
3'_FLANK:	AAGAGTCCCTGGTGGTTCAGACCAT
||
SNP:	AP_chr10_78474470
LENGTH:	?
5'_FLANK:	TGGAGGAAGGGTCTGGAAAAAGATA
OBSERVED:	C/T
3'_FLANK:	CAAGTGTCCTGAGAGAAATGTGGAG
||
SNP:	AP_chr10_78474867
LENGTH:	?
5'_FLANK:	TAGATCTCTGGGTTGGGAAGATCCC
OBSERVED:	C/T
3'_FLANK:	TGGAGAAGGGAATGCTGGCAACCCA
||
SNP:	AP_chr10_78476100
LENGTH:	?
5'_FLANK:	CGTGCAGAATAGAGGGCTGACCCAG
OBSERVED:	T/G
3'_FLANK:	CACAATCAGCCTGAGAGTTAACTGA
||
SNP:	AP_chr10_78476208
LENGTH:	?
5'_FLANK:	TATTATCATCCTCACTTATTTCCTT
OBSERVED:	G/A
3'_FLANK:	TGAAACCAACAGCTAGGAGCAAAAT
||
SNP:	AP_chr10_78476609
LENGTH:	?
5'_FLANK:	CATGGGGTCACAGAGTCAGACACAA
OBSERVED:	T/C
3'_FLANK:	TTAGTGAATGAAGAACAGCAACAGG
||
SNP:	AP_chr10_78477035
LENGTH:	?
5'_FLANK:	CTTGGCTGTTCATTCAAAGGAAAAC
OBSERVED:	C/T
3'_FLANK:	GTGGCTTAACAATTACAGAAAATCA
||
SNP:	AP_chr10_78478347
LENGTH:	?
5'_FLANK:	TGAGCTGAAGCTTACTTCTTTGTCA
OBSERVED:	C/A
3'_FLANK:	CTGTGAATGACTCTTCTTCATCTTG
||
SNP:	AP_chr10_78478723
LENGTH:	?
5'_FLANK:	CTCCTGTGTCTCCTGCATTGGCAGG
OBSERVED:	T/G
3'_FLANK:	GGATTCTTTACCACTGTGCCACCTG
||
SNP:	AP_chr10_78479107
LENGTH:	?
5'_FLANK:	TAACAAGAAAAGATAAGATTAATAC
OBSERVED:	T/A
3'_FLANK:	GACTTTGATATTTACAATTGAGCTA
||
SNP:	AP_chr10_78479671
LENGTH:	?
5'_FLANK:	GTGAGGTAGAGGAAGCTGAGGATGG
OBSERVED:	G/A
3'_FLANK:	GGAAGAATGCGACAGAAGCATGGTA
||
SNP:	AP_chr10_78479715
LENGTH:	?
5'_FLANK:	CATGGTAGGTTGACTCAGTGGACAG
OBSERVED:	T/C
3'_FLANK:	AGACGAATCCAGGAGGGAGTTTGCC
||
SNP:	AP_chr10_78479719
LENGTH:	?
5'_FLANK:	GTAGGTTGACTCAGTGGACAGTAGA
OBSERVED:	C/A
3'_FLANK:	GAATCCAGGAGGGAGTTTGCCTGAT
||
SNP:	AP_chr10_78479741
LENGTH:	?
5'_FLANK:	AGACGAATCCAGGAGGGAGTTTGCC
OBSERVED:	T/C
3'_FLANK:	GATGCAGTAGTGGCAAATGAGTCCA
||
SNP:	AP_chr10_78479756
LENGTH:	?
5'_FLANK:	GGAGTTTGCCTGATGCAGTAGTGGC
OBSERVED:	A/G
3'_FLANK:	AATGAGTCCAGGCAGCTCTGTGAGG
||
SNP:	AP_chr10_78479770
LENGTH:	?
5'_FLANK:	GCAGTAGTGGCAAATGAGTCCAGGC
OBSERVED:	A/G
3'_FLANK:	GCTCTGTGAGGAGGCCTTGAGGGGC
||
SNP:	AP_chr10_78480126
LENGTH:	?
5'_FLANK:	TCACCAGTGAAGTCTGTATCCTGCC
OBSERVED:	A/G
3'_FLANK:	ACTCTTAAAAGTGACCGGTCACGGG
||
SNP:	AP_chr10_78480488
LENGTH:	?
5'_FLANK:	CTGCTGCTGCTAAGTCGCTTCAGTC
OBSERVED:	G/T
3'_FLANK:	TGTCTGACTCTGTGCGACCCCATAG
||
SNP:	AP_chr10_78480493
LENGTH:	?
5'_FLANK:	GCTGCTAAGTCGCTTCAGTCGTGTC
OBSERVED:	T/C
3'_FLANK:	GACTCTGTGCGACCCCATAGGCAGC
||
SNP:	AP_chr10_78480597
LENGTH:	?
5'_FLANK:	GGTTGCCATTTCCTTCTCCAATGCA
OBSERVED:	T/G
3'_FLANK:	GAAAGTGAAAAGTGAAAGTGAAGTC
||
SNP:	AP_chr10_78480666
LENGTH:	?
5'_FLANK:	CCTAGCGACCCCATGGACTGCAGCC
OBSERVED:	T/C
3'_FLANK:	ACCAGGCCCCTCCGTCCATGGGATT
||
SNP:	AP_chr10_78480888
LENGTH:	?
5'_FLANK:	ATAATATAAATACCACAATAAATAT
OBSERVED:	T/G
3'_FLANK:	ACATATTGCCTTGAAAAAGAGTTGA
||
SNP:	AP_chr10_78480889
LENGTH:	?
5'_FLANK:	TAATATAAATACCACAATAAATATT
OBSERVED:	A/G
3'_FLANK:	CATATTGCCTTGAAAAAGAGTTGAA
||
SNP:	AP_chr10_78480947
LENGTH:	?
5'_FLANK:	TGTGGAAGTGGGCATTTGAAGGCTA
OBSERVED:	G/C
3'_FLANK:	TTAGTTACTGTGAAGTAATGGAAGG
||
SNP:	AP_chr10_78481089
LENGTH:	?
5'_FLANK:	CGTGATCTTTTGCAGCCTTAAATCC
OBSERVED:	C/T
3'_FLANK:	GGGTCCTGTTTTTCTGCCTTTGAGA
||
SNP:	AP_chr10_78481231
LENGTH:	?
5'_FLANK:	TTCTGTGTCTCTGCTGGAAATTCTT
OBSERVED:	T/C
3'_FLANK:	TGCTTGTTTCTCATCTGCAGTTATA
||
SNP:	AP_chr10_78481358
LENGTH:	?
5'_FLANK:	AAGGTGCCATTTCTGAAGGATTTGC
OBSERVED:	G/A
3'_FLANK:	ATTTCTGTTTAAAGTCTTTGCATAC
||
SNP:	AP_chr10_78481379
LENGTH:	?
5'_FLANK:	TTGCGATTTCTGTTTAAAGTCTTTG
OBSERVED:	C/A
3'_FLANK:	ATACAGATTATGCTTTCTCTTTGAT
||
SNP:	AP_chr10_78481729
LENGTH:	?
5'_FLANK:	AGTAAAGTAGCAATAAGCATCTGTA
OBSERVED:	A/G
3'_FLANK:	CACCATATCCCACTAAAAGCAGTCA
||
SNP:	AP_chr10_78481758
LENGTH:	?
5'_FLANK:	CATATCCCACTAAAAGCAGTCAGGG
OBSERVED:	G/A
3'_FLANK:	CGTTTGGATGAAAGACTGATTTCGG
||
SNP:	AP_chr10_78481800
LENGTH:	?
5'_FLANK:	TGATTTCGGGTCTGGTACAGGAGAT
OBSERVED:	A/G
3'_FLANK:	TGTCAGGTGAGCCTGAAACATATTG
||
SNP:	AP_chr10_78481827
LENGTH:	?
5'_FLANK:	GTCAGGTGAGCCTGAAACATATTGT
OBSERVED:	A/C
3'_FLANK:	AACAGAGAGCAGGGAGGGGTATCAA
||
SNP:	AP_chr10_78481834
LENGTH:	?
5'_FLANK:	GAGCCTGAAACATATTGTAAACAGA
OBSERVED:	G/T
3'_FLANK:	AGCAGGGAGGGGTATCAAGGAGCAC
||
SNP:	AP_chr10_78481843
LENGTH:	?
5'_FLANK:	ACATATTGTAAACAGAGAGCAGGGA
OBSERVED:	G/A
3'_FLANK:	GGGTATCAAGGAGCACTAGGGTCAT
||
SNP:	AP_chr10_78481856
LENGTH:	?
5'_FLANK:	AGAGAGCAGGGAGGGGTATCAAGGA
OBSERVED:	G/C
3'_FLANK:	CACTAGGGTCATGTCAGCAGGATCA
||
SNP:	AP_chr10_78481858
LENGTH:	?
5'_FLANK:	AGAGCAGGGAGGGGTATCAAGGAGC
OBSERVED:	A/G
3'_FLANK:	CTAGGGTCATGTCAGCAGGATCAAA
||
SNP:	AP_chr10_78482170
LENGTH:	?
5'_FLANK:	TAAGTTGCTTGAGTCGTGTCCGACT
OBSERVED:	T/C
3'_FLANK:	TGTGCGCCCCAATAGACAGCAGCCC
||
SNP:	AP_chr10_78482180
LENGTH:	?
5'_FLANK:	GAGTCGTGTCCGACTTTGTGCGCCC
OBSERVED:	C/T
3'_FLANK:	AATAGACAGCAGCCCAGCAGGCTCC
||
SNP:	AP_chr10_78482181
LENGTH:	?
5'_FLANK:	AGTCGTGTCCGACTTTGTGCGCCCC
OBSERVED:	A/G
3'_FLANK:	ATAGACAGCAGCCCAGCAGGCTCCC
||
SNP:	AP_chr10_78482352
LENGTH:	?
5'_FLANK:	ACCCTGTGGACTGCAGCCCACCAGG
OBSERVED:	C/T
3'_FLANK:	TCCTCCATCCATGGGATTCTCCAGG
||
SNP:	AP_chr10_78482406
LENGTH:	?
5'_FLANK:	GAGTACTGGAGTGGGGTGCCATTGC
OBSERVED:	C/T
3'_FLANK:	TTCTCCGCAATAATTGCATAAATAC
||
SNP:	AP_chr10_78482668
LENGTH:	?
5'_FLANK:	AATAAATGAAAAAAGAAATGGTGGA
OBSERVED:	A/G
3'_FLANK:	TGAGAACATCACCATTTGCAACCCC
||
SNP:	AP_chr10_78482756
LENGTH:	?
5'_FLANK:	CTGCTCACTTCACAAAAAGGGAGAC
OBSERVED:	A/G
3'_FLANK:	TGCAAACATTATGTGCCTCCTGATG
||
SNP:	AP_chr10_78482963
LENGTH:	?
5'_FLANK:	AACATTACAGGGTAAAAGGCTCAGA
OBSERVED:	T/G
3'_FLANK:	TCTTAGAAAGAAAATTTATAAAAAT
||
SNP:	AP_chr10_78483279
LENGTH:	?
5'_FLANK:	TGCCCACTCTAGTATTCTTGCCTGG
OBSERVED:	A/G
3'_FLANK:	GAATTCCATGGACAGAAGAGTTTGG
||
SNP:	AP_chr10_78483373
LENGTH:	?
5'_FLANK:	CCCACTAACATACACATACATACCC
OBSERVED:	T/C
3'_FLANK:	GAGAAAACAAAACTATGCTGCCTGT
||
SNP:	AP_chr10_78483488
LENGTH:	?
5'_FLANK:	ACCTGCCTTGTCTCAGGTTATGCAT
OBSERVED:	A/G
3'_FLANK:	GGTTTGCCTCCAGCCAGTTGTACAT
||
SNP:	AP_chr10_78483541
LENGTH:	?
5'_FLANK:	CCAGGCTAACAGTGTCGGCCCTGGG
OBSERVED:	T/C
3'_FLANK:	CCTCACCCCCCACAGGGCTTGAATG
||
SNP:	AP_chr10_78483573
LENGTH:	?
5'_FLANK:	CCCCCACAGGGCTTGAATGGTTGTC
OBSERVED:	C/T
3'_FLANK:	CCAGGCAGACTCTGCCATCCTCCTG
||
SNP:	AP_chr10_78483905
LENGTH:	?
5'_FLANK:	GTGGCAGAGGCGGTAATGGAAGGCC
OBSERVED:	G/A
3'_FLANK:	AGAGCACTGCCCCTCCCTTCCTGCT
||
SNP:	AP_chr10_78484199
LENGTH:	?
5'_FLANK:	GTTCAGGCTTCCCTGGTGGTTCAGA
OBSERVED:	T/C
3'_FLANK:	GGTAAAGAATCTGCCTGCAATGCAG
||
SNP:	AP_chr10_78484330
LENGTH:	?
5'_FLANK:	AATCCCCATGGACAGAAGAGCCTGG
OBSERVED:	C/A
3'_FLANK:	GGGCTACAGTTCACGGGGTCGCAAA
||
SNP:	AP_chr10_78484352
LENGTH:	?
5'_FLANK:	TGGCGGGCTACAGTTCACGGGGTCG
OBSERVED:	C/A
3'_FLANK:	AAAGAGTTGGACACGACTGAGCGAC
||
SNP:	AP_chr10_78484487
LENGTH:	?
5'_FLANK:	AAAGGTTAGAAACTTGCACTCTCAG
OBSERVED:	T/C
3'_FLANK:	CTCAGCAATGAGGCTGTCACACCCC
||
SNP:	AP_chr10_78484530
LENGTH:	?
5'_FLANK:	CACACCCCAAAGGGTCTGCTAGGCA
OBSERVED:	A/G
3'_FLANK:	TATTTCCACTTTATTAAAGTAGCTA
||
SNP:	AP_chr10_78485137
LENGTH:	?
5'_FLANK:	CCCTCTCCAATGCATGAAAGTGAAA
OBSERVED:	G/A
3'_FLANK:	GTGAAAGTGAAGTCGTTCAGTCGTG
||
SNP:	AP_chr10_78485180
LENGTH:	?
5'_FLANK:	CAGTCGTGTCTGACTCTTAGCGACC
OBSERVED:	G/T
3'_FLANK:	CATGGACTGCAGCCCACCAGGCTCC
||
SNP:	AP_chr10_78485877
LENGTH:	?
5'_FLANK:	CTTGGGAAATTTAGATTACAGTGAC
OBSERVED:	A/G
3'_FLANK:	CTATCTGGGACTATCACATTCTAAG
||
SNP:	AP_chr10_78485987
LENGTH:	?
5'_FLANK:	CAAAGAGGACCAGGACGCGAGAAGA
OBSERVED:	C/T
3'_FLANK:	GATGGCTTACTTCTGAGCATGTGGT
||
SNP:	AP_chr10_78486059
LENGTH:	?
5'_FLANK:	ACCGAGCTCCACTCCAACTTACTCA
OBSERVED:	G/T
3'_FLANK:	AGTCTGTGCTTCAACAAGATCCTGG
||
SNP:	AP_chr10_78486071
LENGTH:	?
5'_FLANK:	TCCAACTTACTCAGAGTCTGTGCTT
OBSERVED:	C/G
3'_FLANK:	AACAAGATCCTGGATGACTGGAATA
||
SNP:	AP_chr10_78486148
LENGTH:	?
5'_FLANK:	GGAGTAGAGTGTAGCCCAGTGATTC
OBSERVED:	C/G
3'_FLANK:	CCAAGTGTGGTCTCCAGAGACCAGC
||
SNP:	AP_chr10_78486301
LENGTH:	?
5'_FLANK:	GACCCCATAGACGGCAGCCCACCAG
OBSERVED:	A/G
3'_FLANK:	CTCCCCCGTCCCCAGGATTCTCCAG
||
SNP:	AP_chr10_78486307
LENGTH:	?
5'_FLANK:	ATAGACGGCAGCCCACCAGACTCCC
OBSERVED:	C/G
3'_FLANK:	CGTCCCCAGGATTCTCCAGGCAAGA
||
SNP:	AP_chr10_78486308
LENGTH:	?
5'_FLANK:	TAGACGGCAGCCCACCAGACTCCCC
OBSERVED:	C/T
3'_FLANK:	GTCCCCAGGATTCTCCAGGCAAGAA
||
SNP:	AP_chr10_78486315
LENGTH:	?
5'_FLANK:	CAGCCCACCAGACTCCCCCGTCCCC
OBSERVED:	A/G
3'_FLANK:	GGATTCTCCAGGCAAGAACACTGGA
||
SNP:	AP_chr10_78486402
LENGTH:	?
5'_FLANK:	AAAGTGAAAGTGAAGTCGCTCAGTC
OBSERVED:	A/G
3'_FLANK:	TGTCCGACCCTCAGCAACCCCATGG
||
SNP:	AP_chr10_78486900
LENGTH:	?
5'_FLANK:	GTGCTTTATTGTATCTGCTCAGAAG
OBSERVED:	C/T
3'_FLANK:	AGACCTGGGAATGGAAGGCCCAGGT
||
SNP:	AP_chr10_78486953
LENGTH:	?
5'_FLANK:	CCCAGCATAAGAATAAACAGGGACA
OBSERVED:	C/T
3'_FLANK:	GAGCCACCAGGAAGCGGGACTCTGG
||
SNP:	AP_chr10_78487021
LENGTH:	?
5'_FLANK:	GTGGGGGAGATGGGGGGATGGGCAC
OBSERVED:	G/A
3'_FLANK:	GGCAAAACAACCGTGGTACAAAACA
||
SNP:	AP_chr10_78487141
LENGTH:	?
5'_FLANK:	CTTCTGTCCATGAAATTCTCCAGGC
OBSERVED:	A/G
3'_FLANK:	AGAATACTGGAATAGGTAGCCATTC
||
SNP:	AP_chr10_78487199
LENGTH:	?
5'_FLANK:	CAGGGGCTCTTCCTGACCCAGGGAT
OBSERVED:	A/G
3'_FLANK:	GAACCCGGGTCTCCTGCATTACAGG
||
SNP:	AP_chr10_78487260
LENGTH:	?
5'_FLANK:	ACGGTCTGAGCCACCAAGGAAGCCC
OBSERVED:	G/A
3'_FLANK:	CAATAACTAATATAGACAGAATAAG
||
SNP:	AP_chr10_78487296
LENGTH:	?
5'_FLANK:	TATAGACAGAATAAGGATAGGAACA
OBSERVED:	G/T
3'_FLANK:	TCTCCAAATCCGAGAATCGCTGGCT
||
SNP:	AP_chr10_78487325
LENGTH:	?
5'_FLANK:	CCAAATCCGAGAATCGCTGGCTCTC
OBSERVED:	A/C
3'_FLANK:	GAAAACAATCCAGCCTACCCCTAAC
||
SNP:	AP_chr10_78487365
LENGTH:	?
5'_FLANK:	CTACCCCTAACTGTGGTCAGTCTCG
OBSERVED:	C/G
3'_FLANK:	GCTTACATGTCTCTAGACTCAGGAC
||
SNP:	AP_chr10_78487374
LENGTH:	?
5'_FLANK:	ACTGTGGTCAGTCTCGCGCTTACAT
OBSERVED:	G/C
3'_FLANK:	TCTCTAGACTCAGGACTCCATGTAT
||
SNP:	AP_chr10_78487444
LENGTH:	?
5'_FLANK:	GCCACTGATATTAAGGAAAAGGCCC
OBSERVED:	G/A
3'_FLANK:	ATAGTGTCCGTTTGTGTCTTCAGCA
||
SNP:	AP_chr10_78487469
LENGTH:	?
5'_FLANK:	GATAGTGTCCGTTTGTGTCTTCAGC
OBSERVED:	A/G
3'_FLANK:	AGTCTTTTTTTCAATTATCTCATAT
||
SNP:	AP_chr10_78487481
LENGTH:	?
5'_FLANK:	TTGTGTCTTCAGCAAGTCTTTTTTT
OBSERVED:	C/A
3'_FLANK:	AATTATCTCATATGCCAAACATAAT
||
SNP:	AP_chr10_78487499
LENGTH:	?
5'_FLANK:	TTTTTTTCAATTATCTCATATGCCA
OBSERVED:	A/G
3'_FLANK:	ACATAATGCCATGAACATGTCAGGC
||
SNP:	AP_chr10_78487684
LENGTH:	?
5'_FLANK:	GTTATAGCTCTTAGACAAATCAGTG
OBSERVED:	T/C
3'_FLANK:	TACAGCTCAGTGTTACAGCTCTATT
||
SNP:	AP_chr10_78488130
LENGTH:	?
5'_FLANK:	TGCATTCTAGTGGAAGAGACAGGCA
OBSERVED:	T/C
3'_FLANK:	CGATCTCTCAATTAAGTGTATACTT
||
SNP:	AP_chr10_78488344
LENGTH:	?
5'_FLANK:	AGTCATGAGGCAGAGCTTGGCAAGC
OBSERVED:	G/T
3'_FLANK:	TAAGGATCAGAAAGAAGAACCAAGG
||
SNP:	AP_chr10_78488415
LENGTH:	?
5'_FLANK:	GACGGAGGTGTGGCATTAGATAGCA
OBSERVED:	C/T
3'_FLANK:	GGGAGTGGAGGGCAGAGACCAGGCC
||
SNP:	AP_chr10_78489180
LENGTH:	?
5'_FLANK:	CCTCCAAAGAAATCCCAGGGCTGAT
OBSERVED:	T/C
3'_FLANK:	TCCTTCAGAATGGACTGGTTGGATC
||
SNP:	AP_chr10_78489247
LENGTH:	?
5'_FLANK:	GACTCTCCAGAGTCTTCTCCAACAC
OBSERVED:	T/C
3'_FLANK:	ACAGCTCAAAAGCATCAATTCTTCA
||
SNP:	AP_chr10_78491665
LENGTH:	?
5'_FLANK:	CAACAGGCTTTGTTCCCGGTCTTTC
OBSERVED:	C/A
3'_FLANK:	TCTGACTGGACAGACTCTCCCCTCA
||
SNP:	AP_chr10_78492723
LENGTH:	?
5'_FLANK:	AGAAATAACTTAAATGGCCATCAGA
OBSERVED:	G/A
3'_FLANK:	TGGCTAAATAAAATGTGGTTTATCC
||
SNP:	AP_chr10_78492808
LENGTH:	?
5'_FLANK:	GCAGATTTCTTTTTAAAGTGCCATA
OBSERVED:	C/T
3'_FLANK:	GTACTGACATGGGAAACTCTTCAAG
||
SNP:	AP_chr10_78494101
LENGTH:	?
5'_FLANK:	TGATGCAGGCACGCTTTCACTGCTG
OBSERVED:	G/A
3'_FLANK:	ATCATTACTTACAAGCAGAGAACAC
||
SNP:	AP_chr10_78494171
LENGTH:	?
5'_FLANK:	TTATAGAGTTGTGTCTCTGAGCAGA
OBSERVED:	G/C
3'_FLANK:	GCCCCCCAATAGGACTCTTGGGGTC
||
SNP:	AP_chr10_78494767
LENGTH:	?
5'_FLANK:	TTCTTTTCTGGGCTGCTACTCTAAC
OBSERVED:	A/G
3'_FLANK:	TTTTAAACTCAGCAGGGACTGAAAC
||
SNP:	AP_chr10_78494859
LENGTH:	?
5'_FLANK:	AGATGGCTGCCGGACTCCTGGGCCC
OBSERVED:	G/A
3'_FLANK:	TTCCGGGATTCCACTCCTGGCTCCC
||
SNP:	AP_chr10_78495063
LENGTH:	?
5'_FLANK:	CTCTTTGGGGGAGGCAGGAAGATGT
OBSERVED:	A/T
3'_FLANK:	GAAAAATGTGCCCCTGACAGGCCTC
||
SNP:	AP_chr10_78496138
LENGTH:	?
5'_FLANK:	CTATCACAGTGGCCGGTGGTTCCTC
OBSERVED:	G/A
3'_FLANK:	TGGTGGCAGAGGCACTGTAGTCGAG
||
SNP:	AP_chr10_78496313
LENGTH:	?
5'_FLANK:	GGAGGCCTGGCAAGGGCTTCAGAGC
OBSERVED:	C/T
3'_FLANK:	TTCTAGACCAGCCAGGCGGGTGGCA
||
SNP:	AP_chr10_78496400
LENGTH:	?
5'_FLANK:	AGAAATCCTCACTCTGGCTCCCTCA
OBSERVED:	C/T
3'_FLANK:	CACAGTCTCTGATCCCTGTGGCTGT
||
SNP:	AP_chr10_78496688
LENGTH:	?
5'_FLANK:	AAAGAGTCTAAACCAGAATACCCTC
OBSERVED:	G/T
3'_FLANK:	ACAGGAGCAGTCACCAGCAGCTTCC
||
SNP:	AP_chr10_78498695
LENGTH:	?
5'_FLANK:	GGCAGCCACTAACTACTTACTGTCT
OBSERVED:	A/G
3'_FLANK:	TGAATTTGTCTGGGCTTCCCAGGTG
||
SNP:	AP_chr10_78500549
LENGTH:	?
5'_FLANK:	GTCTGACACTGTTTCCACTGTTTCC
OBSERVED:	G/C
3'_FLANK:	CATCTATTTGCCATGAAGTGATGGG
||
SNP:	AP_chr10_78504323
LENGTH:	?
5'_FLANK:	TGGGATCTATCCTACAAACGCCCCT
OBSERVED:	C/T
3'_FLANK:	GCCAGACGGAGCTACGTACCAGTAG
||
SNP:	AP_chr10_78504664
LENGTH:	?
5'_FLANK:	TGGCTTACATCTCAGTGGCCAGGAC
OBSERVED:	A/G
3'_FLANK:	GTGTTACATGTCCCCCCTGCCTGCT
||
SNP:	AP_chr10_78505125
LENGTH:	?
5'_FLANK:	GGCCTGCAATAAATATTAGCTACTT
OBSERVED:	T/C
3'_FLANK:	CAGCTGCTATTATTTACTGAATGTC
||
SNP:	AP_chr10_78505218
LENGTH:	?
5'_FLANK:	CAAAAGAGTGAGGGAAATAAATGAG
OBSERVED:	C/T
3'_FLANK:	TCAGGAGGGGTCCCCAGCCCCACTG
||
SNP:	AP_chr10_78505598
LENGTH:	?
5'_FLANK:	GGCTTTCAGCGCTCAATTAGGCCAC
OBSERVED:	A/G
3'_FLANK:	GTGGTGGAATCGACAGAAATTCTGG
||
SNP:	AP_chr10_78506446
LENGTH:	?
5'_FLANK:	AAGTAGGCAAAAAATACATTTTGAG
OBSERVED:	G/A
3'_FLANK:	TAACAAGTAAGATATGTACCACTTA
||
SNP:	AP_chr10_78506487
LENGTH:	?
5'_FLANK:	GTACCACTTAAATGAAAATAAATAT
OBSERVED:	A/G
3'_FLANK:	CATATTTAATATACATATATTAAAT
||
SNP:	AP_chr10_78507041
LENGTH:	?
5'_FLANK:	ACATACAAAAATATTTACACACATG
OBSERVED:	T/A
3'_FLANK:	ATACACACACATATCTATTTCTTAG
||
SNP:	AP_chr10_78507051
LENGTH:	?
5'_FLANK:	ATATTTACACACATGTATACACACA
OBSERVED:	C/T
3'_FLANK:	ATATCTATTTCTTAGGGAATTAGAA
||
SNP:	AP_chr10_78507610
LENGTH:	?
5'_FLANK:	GAGCACAGTGTGAAAACAAATAAAA
OBSERVED:	T/C
3'_FLANK:	GAGCAGCTTCACAGTGGAGAAAGCT
||
SNP:	AP_chr10_78507856
LENGTH:	?
5'_FLANK:	TATACACAGGATGGATAAACAGCAA
OBSERVED:	T/G
3'_FLANK:	TCCCCACCATATAACACAGGGACCT
||
SNP:	AP_chr10_78508379
LENGTH:	?
5'_FLANK:	TTGGGCTTTCTCCAGGAAGCAGAAT
OBSERVED:	G/C
3'_FLANK:	ATTTTCCTAAATATTGATATAACAG
||
SNP:	AP_chr10_78508444
LENGTH:	?
5'_FLANK:	CTTACTGAAGGGCAGAGTTCAAGAC
OBSERVED:	T/G
3'_FLANK:	GGAGGGGTTCGGGGGTGGGGGGTTC
||
SNP:	AP_chr10_78508784
LENGTH:	?
5'_FLANK:	TCTAACGGGGATGGTTAGATGCTTC
OBSERVED:	A/G
3'_FLANK:	CTGTGATGATATCAAGTCTGTCATA
||
SNP:	AP_chr10_78509226
LENGTH:	?
5'_FLANK:	CATTACAGATAAGACTGGAGTGTCT
OBSERVED:	T/C
3'_FLANK:	CCAAATCCCGCTGAGGGCCCCAGGA
||
SNP:	AP_chr10_78509651
LENGTH:	?
5'_FLANK:	AAGAAGTATTCGATTACTAGAAGTC
OBSERVED:	T/C
3'_FLANK:	TGCATTAATACGTTTATAAGCCAAT
||
SNP:	AP_chr10_78510088
LENGTH:	?
5'_FLANK:	AAATGCATTGAACCATTTGATGACC
OBSERVED:	C/G
3'_FLANK:	CTACGCAGAGGTTGGGTATCAGTGA
||
SNP:	AP_chr10_78510196
LENGTH:	?
5'_FLANK:	CTGCTGCACACACAGACTTTGACCC
OBSERVED:	T/C
3'_FLANK:	ACTTGTACCAAAATCACCTTCTATG
||
SNP:	AP_chr10_78510322
LENGTH:	?
5'_FLANK:	AAATTGTGCTAGTCACCCAGTTGCC
OBSERVED:	G/A
3'_FLANK:	TGATTAGGCCTTTAGTTTCCTTGAA
||
SNP:	AP_chr10_78510764
LENGTH:	?
5'_FLANK:	AACCATTGCTTCTTCAGCCCCACTT
OBSERVED:	T/G
3'_FLANK:	GTCTTCTCTGTCAAATATTTTCTAT
||
SNP:	AP_chr10_78511407
LENGTH:	?
5'_FLANK:	CAAGGCAAGAATCCTCTTTGCTGAA
OBSERVED:	T/C
3'_FLANK:	GAACTCCAAAGGAGAACAAAAATGA
||
SNP:	AP_chr10_78511912
LENGTH:	?
5'_FLANK:	TTGAAAGGGAATTTGAATCCTGATC
OBSERVED:	A/G
3'_FLANK:	CCATGGCTCCAAAGCACACGCTCTT
||
SNP:	AP_chr10_78512654
LENGTH:	?
5'_FLANK:	CAACAGGCTTCACGAGAAGCATTTA
OBSERVED:	T/C
3'_FLANK:	CCTGCAGCCTGGTCGTTTCCCACAC
||
SNP:	AP_chr10_78512721
LENGTH:	?
5'_FLANK:	GCCAGCCCCTCTCCATCTACTATAG
OBSERVED:	A/G
3'_FLANK:	ACACTATAAGAGGTATAGCCCAAGG
||
SNP:	AP_chr10_78512981
LENGTH:	?
5'_FLANK:	TACCATTTTGTGTAACCTTAGTACA
OBSERVED:	C/T
3'_FLANK:	CAGTCAAAATCAGGAAATTAATATT
||
SNP:	AP_chr10_78514788
LENGTH:	?
5'_FLANK:	ACTCTGAATATTCGTTGAAAGAACT
OBSERVED:	G/A
3'_FLANK:	TTACTGAAATTGAACTCCAATACTT
||
SNP:	AP_chr10_78515435
LENGTH:	?
5'_FLANK:	GGATTAGTGACTTGAGCCAGCTGTC
OBSERVED:	G/A
3'_FLANK:	GCTATTCTTCCTTATAGCTATTTTT
||
SNP:	AP_chr10_78515595
LENGTH:	?
5'_FLANK:	TACACAGGAAAAGCCTGGCAGATAC
OBSERVED:	A/G
3'_FLANK:	TTCTTAACCAAGTGATCAGTGAGAA
||
SNP:	AP_chr10_78515622
LENGTH:	?
5'_FLANK:	TCTTAACCAAGTGATCAGTGAGAAC
OBSERVED:	G/A
3'_FLANK:	TTACTAGTATTAGGATAAGTCAAAG
||
SNP:	AP_chr10_78515680
LENGTH:	?
5'_FLANK:	GAGCTGATAGGATAAGTGAGACACA
OBSERVED:	T/C
3'_FLANK:	CCCTTCTGCACTAGTCCTACCAAGA
||
SNP:	AP_chr10_78515899
LENGTH:	?
5'_FLANK:	TTCAGAACTGGATCTTTTCCTTATT
OBSERVED:	T/G
3'_FLANK:	AGGAAACTGGAAAAACTTGATTGAA
||
SNP:	AP_chr10_78516297
LENGTH:	?
5'_FLANK:	GCTCCAAAATCACTGCAGATGGTGA
OBSERVED:	T/C
3'_FLANK:	TGCAGCCATGAAATTAAAAGATGCT
||
SNP:	AP_chr10_78516303
LENGTH:	?
5'_FLANK:	AAATCACTGCAGATGGTGATTGCAG
OBSERVED:	C/T
3'_FLANK:	CATGAAATTAAAAGATGCTTACTCC
||
SNP:	AP_chr10_78516445
LENGTH:	?
5'_FLANK:	TTTTCCTGTGGTCATGTATGCATGT
OBSERVED:	A/G
3'_FLANK:	AGAGTTGGACTGTGAAGAAAGCTGA
||
SNP:	AP_chr10_78516549
LENGTH:	?
5'_FLANK:	TCCCTTGGACTGCAAGGAGATCCAA
OBSERVED:	T/C
3'_FLANK:	CAGTCCATTCTGAAGGAGATCAGCC
||
SNP:	AP_chr10_78516979
LENGTH:	?
5'_FLANK:	CACATCAACTATTAGCTTTCAAATG
OBSERVED:	A/G
3'_FLANK:	TTTAGGGAAAAAAGTTCTTAATGTA
||
SNP:	AP_chr10_78517226
LENGTH:	?
5'_FLANK:	CATTTTCCCCCCACAGGCCATAATT
OBSERVED:	C/T
3'_FLANK:	CTCAGATTAAAGGCCCCATTAATCG
||
SNP:	AP_chr10_78517627
LENGTH:	?
5'_FLANK:	TAAGGCAATCTTTGACTGGAGAGGA
OBSERVED:	G/T
3'_FLANK:	ATCATTTCTCTTTGCCAAGGCCTCA
||
SNP:	AP_chr10_78517670
LENGTH:	?
5'_FLANK:	AGGCCTCAAATCAGTAAAATTCTTC
OBSERVED:	C/T
3'_FLANK:	TTTATAAGACAATGACTGAAATGTT
||
SNP:	AP_chr10_78517729
LENGTH:	?
5'_FLANK:	GAAAAGACACACATCAGTCAAGAGT
OBSERVED:	A/G
3'_FLANK:	TTTTTTTCCACAAAATCCTGCCATT
||
SNP:	AP_chr10_78517826
LENGTH:	?
5'_FLANK:	GTTTCACAGCCCTTTTCTTTAATGA
OBSERVED:	A/G
3'_FLANK:	ATCACTTTTGAATGGTGTCAAATGT
||
SNP:	AP_chr10_78517922
LENGTH:	?
5'_FLANK:	GGCTGCACAGAAGAGGATAAGAATA
OBSERVED:	T/A
3'_FLANK:	GGCTATTTATATACCCTTACATAGG
||
SNP:	AP_chr10_78517926
LENGTH:	?
5'_FLANK:	GCACAGAAGAGGATAAGAATATGGC
OBSERVED:	T/A
3'_FLANK:	ATTTATATACCCTTACATAGGATTT
||
SNP:	AP_chr10_78517931
LENGTH:	?
5'_FLANK:	GAAGAGGATAAGAATATGGCTATTT
OBSERVED:	A/T
3'_FLANK:	TATACCCTTACATAGGATTTATATA
||
SNP:	AP_chr10_78518041
LENGTH:	?
5'_FLANK:	TGCCAATGCAGAAGATGCCTAAGCC
OBSERVED:	A/C
3'_FLANK:	TGGGTTCTATCCCTGGGTAGGGAAG
||
SNP:	AP_chr10_78518110
LENGTH:	?
5'_FLANK:	TGGCTACCAACTCTAGTATTCTTGC
OBSERVED:	C/T
3'_FLANK:	TGGAGAATTCCATGGACAGAGGATC
||
SNP:	AP_chr10_78518123
LENGTH:	?
5'_FLANK:	TAGTATTCTTGCCTGGAGAATTCCA
OBSERVED:	T/C
3'_FLANK:	GGACAGAGGATCTGGCAAGCTATAA
||
SNP:	AP_chr10_78518156
LENGTH:	?
5'_FLANK:	GGATCTGGCAAGCTATAAGAAGATA
OBSERVED:	T/C
3'_FLANK:	AAAGGATAAAGGTCCAAGGATAAGC
||
SNP:	AP_chr10_78518207
LENGTH:	?
5'_FLANK:	TGTGTGGACACCATCTACTCACTGT
OBSERVED:	C/T
3'_FLANK:	GAGCTCTTGGAGGGGACCTGCCTCT
||
SNP:	AP_chr10_78518209
LENGTH:	?
5'_FLANK:	TGTGGACACCATCTACTCACTGTCG
OBSERVED:	A/C
3'_FLANK:	GCTCTTGGAGGGGACCTGCCTCTTT
||
SNP:	AP_chr10_78518286
LENGTH:	?
5'_FLANK:	GGATGCCATCCAATTATAACATTTT
OBSERVED:	A/C
3'_FLANK:	TTGGTAATGTGGGGCTCTGAGAGGT
||
SNP:	AP_chr10_78518512
LENGTH:	?
5'_FLANK:	CTCCTAGAATCCAATGCATACATTC
OBSERVED:	A/C
3'_FLANK:	CAGGTAAAGGAAGCTACTGAGTGTC
||
SNP:	AP_chr10_78518523
LENGTH:	?
5'_FLANK:	CAATGCATACATTCACAGGTAAAGG
OBSERVED:	A/C
3'_FLANK:	AGCTACTGAGTGTCTCTGTCACACA
||
SNP:	AP_chr10_78518595
LENGTH:	?
5'_FLANK:	TCAACCTAATGACATGTATTGTATT
OBSERVED:	C/T
3'_FLANK:	CAGTCCCCGAGATTTTGCTCCCTCA
||
SNP:	AP_chr10_78518604
LENGTH:	?
5'_FLANK:	TGACATGTATTGTATTCCAGTCCCC
OBSERVED:	G/A
3'_FLANK:	AGATTTTGCTCCCTCAGCCTAATAC
||
SNP:	AP_chr10_78518687
LENGTH:	?
5'_FLANK:	CACACGGTAGCCCTTGGCATTTAGC
OBSERVED:	T/C
3'_FLANK:	TAAGCTGCTCCTCAGCAGGTGAGCT
||
SNP:	AP_chr10_78518704
LENGTH:	?
5'_FLANK:	CATTTAGCTTAAGCTGCTCCTCAGC
OBSERVED:	A/T
3'_FLANK:	GGTGAGCTGGGCTGGAAGCAGATCA
||
SNP:	AP_chr10_78518726
LENGTH:	?
5'_FLANK:	AGCAGGTGAGCTGGGCTGGAAGCAG
OBSERVED:	A/G
3'_FLANK:	TCAAGTGGCTCTGTAGCTTCTTTCC
||
SNP:	AP_chr10_78518879
LENGTH:	?
5'_FLANK:	ACAGCTGGTCCAAACCTATTCCTCC
OBSERVED:	A/G
3'_FLANK:	TGCTTTCCTCTTGCCTTCTGTTCCA
||
SNP:	AP_chr10_78518890
LENGTH:	?
5'_FLANK:	AAACCTATTCCTCCATGCTTTCCTC
OBSERVED:	T/C
3'_FLANK:	TGCCTTCTGTTCCATTTTTGTCCCT
||
SNP:	AP_chr10_78518917
LENGTH:	?
5'_FLANK:	GCCTTCTGTTCCATTTTTGTCCCTG
OBSERVED:	T/C
3'_FLANK:	TTACAGTATACAGGCAGAGTGGCCT
||
SNP:	AP_chr10_78518986
LENGTH:	?
5'_FLANK:	GCCCGGGCCCACTTAGCAGAGCTTA
OBSERVED:	A/G
3'_FLANK:	CACAGCCTGGGGCTTGAGGCTGGCA
||
SNP:	AP_chr10_78519074
LENGTH:	?
5'_FLANK:	CCACAGCCACCTAGAGCTGAGCTGC
OBSERVED:	A/G
3'_FLANK:	TTGGTGGTTGAAGAACTTGGGTCTT
||
SNP:	AP_chr10_78519111
LENGTH:	?
5'_FLANK:	AGAACTTGGGTCTTAGCAGTTTTAC
OBSERVED:	C/T
3'_FLANK:	GTCAAATGTGGTTTCTGTTATCCTT
||
SNP:	AP_chr10_78519138
LENGTH:	?
5'_FLANK:	TCAAATGTGGTTTCTGTTATCCTTC
OBSERVED:	G/A
3'_FLANK:	AATTATTACTCTTTGAATGTGCTTC
||
SNP:	AP_chr10_78519146
LENGTH:	?
5'_FLANK:	GGTTTCTGTTATCCTTCGAATTATT
OBSERVED:	A/T
3'_FLANK:	CTCTTTGAATGTGCTTCTTAAGGTT
||
SNP:	AP_chr10_78519824
LENGTH:	?
5'_FLANK:	ACCAAATATAGGAATCAATTAGATC
OBSERVED:	T/C
3'_FLANK:	CCTTCCTTCATGCCTGTGAGCAATG
||
SNP:	AP_chr10_78520016
LENGTH:	?
5'_FLANK:	AGTAAATGAGTGAATATCTGCAAAA
OBSERVED:	C/T
3'_FLANK:	GCTTAGGACAGTATACCATAAAGTA
||
SNP:	AP_chr10_78520212
LENGTH:	?
5'_FLANK:	CTGGTGACTCAGCTGGTAAAGAATC
OBSERVED:	C/T
3'_FLANK:	GCCTGCAATGAAGGAGATCTGGGTT
||
SNP:	AP_chr10_78520336
LENGTH:	?
5'_FLANK:	TATGGACTATATAGTCCATGGGGTC
OBSERVED:	G/A
3'_FLANK:	CAAAGAGTTGGACACAAATGAGCAA
||
SNP:	AP_chr10_78520347
LENGTH:	?
5'_FLANK:	TAGTCCATGGGGTCGCAAAGAGTTG
OBSERVED:	G/T
3'_FLANK:	ACACAAATGAGCAACTTTCACTTCC
||
SNP:	AP_chr10_78521092
LENGTH:	?
5'_FLANK:	CAACTTCAGATCCAGCCTTAGCATT
OBSERVED:	G/A
3'_FLANK:	GTTCCAGACAGGGTGGCTTCCCTGT
||
SNP:	AP_chr10_78521114
LENGTH:	?
5'_FLANK:	ATTGGTTCCAGACAGGGTGGCTTCC
OBSERVED:	C/G
3'_FLANK:	TGTCCTGTCAAACTAGGAAAAAGAG
||
SNP:	AP_chr10_78521167
LENGTH:	?
5'_FLANK:	ATAAAGAAACTGATGTGTTAGGAAA
OBSERVED:	T/G
3'_FLANK:	CAAATATGCCATTTCAGTTTGAGGC
||
SNP:	AP_chr10_78521294
LENGTH:	?
5'_FLANK:	GGTTATAAAAATGAAATGAAAAAAA
OBSERVED:	C/T
3'_FLANK:	AGATATGTCTTAGTACATTCAGTCT
||
SNP:	AP_chr10_78521318
LENGTH:	?
5'_FLANK:	ACAGATATGTCTTAGTACATTCAGT
OBSERVED:	C/T
3'_FLANK:	TGAAATAAGGAAATACCACACCAGG
||
SNP:	AP_chr10_78521345
LENGTH:	?
5'_FLANK:	GAAATAAGGAAATACCACACCAGGT
OBSERVED:	T/G
3'_FLANK:	GGTTATAAACAGCAAAAACTCCATT
||
SNP:	AP_chr10_78521357
LENGTH:	?
5'_FLANK:	TACCACACCAGGTTGGTTATAAACA
OBSERVED:	G/A
3'_FLANK:	CAAAAACTCCATTGCTCACTGTCTG
||
SNP:	AP_chr10_78522481
LENGTH:	?
5'_FLANK:	GTTGACACATAAAATTATTGATGAC
OBSERVED:	T/C
3'_FLANK:	GAAGATGAAGCTGTGTCTTTAAGCA
||
SNP:	AP_chr10_78522482
LENGTH:	?
5'_FLANK:	TTGACACATAAAATTATTGATGACT
OBSERVED:	G/A
3'_FLANK:	AAGATGAAGCTGTGTCTTTAAGCAG
||
SNP:	AP_chr10_78522489
LENGTH:	?
5'_FLANK:	ATAAAATTATTGATGACTGAAGATG
OBSERVED:	A/C
3'_FLANK:	AGCTGTGTCTTTAAGCAGACTGGGG
||
SNP:	AP_chr10_78523065
LENGTH:	?
5'_FLANK:	CAACCCACTCTAATATTCTTGCCTG
OBSERVED:	A/G
3'_FLANK:	GAAATCCCATGGACAAAGGAGCCTG
||
SNP:	AP_chr10_78523146
LENGTH:	?
5'_FLANK:	TCAGCACAACTCAGCAACTAAACAA
OBSERVED:	C/T
3'_FLANK:	AGATTGTCAACATCTCAGTCATTAT
||
SNP:	AP_chr10_78523198
LENGTH:	?
5'_FLANK:	ATCTTCATCTATCCCAAATTCTGAG
OBSERVED:	T/G
3'_FLANK:	ACACAATTTAGAAGGACTAAAGACA
||
SNP:	AP_chr10_78523324
LENGTH:	?
5'_FLANK:	AAGGAGAAATGTGTGCATGCTCTGG
OBSERVED:	A/G
3'_FLANK:	TTACAGTCCCGGCATTATACACTGA
||
SNP:	AP_chr10_78523368
LENGTH:	?
5'_FLANK:	ACACTGAAACCCTGTCCTGAGACCT
OBSERVED:	G/C
3'_FLANK:	AACTCTTCTGATTCCTTCCCTTTAG
||
SNP:	AP_chr10_78523425
LENGTH:	?
5'_FLANK:	AGCAAGGAAACATCTTCAGTACTAA
OBSERVED:	T/C
3'_FLANK:	GTACTGACTTCTTCCAACCCTTAGT
||
SNP:	AP_chr10_78523525
LENGTH:	?
5'_FLANK:	CTTTGTCACCAGCCAAGCTAGTTTC
OBSERVED:	T/C
3'_FLANK:	GACGAGTTAGCCCTTGATTCTGATG
||
SNP:	AP_chr10_78523581
LENGTH:	?
5'_FLANK:	CCTAGAAAACTGTGAATGAGGGTCA
OBSERVED:	C/T
3'_FLANK:	AGTGGACCACATCACCCCTGCTCTG
||
SNP:	AP_chr10_78523650
LENGTH:	?
5'_FLANK:	ATGGCACTCAACACAGCACAAGGCA
OBSERVED:	G/C
3'_FLANK:	GCATGGATTCTGACTCCTAACATTT
||
SNP:	AP_chr10_78523707
LENGTH:	?
5'_FLANK:	GAGTTCTCTCTCTGACAGTCAAACT
OBSERVED:	A/G
3'_FLANK:	TATTTCCTTCCCTCTTTCAGCCCAG
||
SNP:	AP_chr10_78523845
LENGTH:	?
5'_FLANK:	AACAAGTCAGGCATAAAGAGTGTTC
OBSERVED:	A/C
3'_FLANK:	AGAAACTCTACAATTGAAATTCTTT
||
SNP:	AP_chr10_78524158
LENGTH:	?
5'_FLANK:	AAATACCTAACCTAGTAAAGACCTC
OBSERVED:	A/G
3'_FLANK:	GCCCTCTCCTTCAAGCAAACCTCTT
||
SNP:	AP_chr10_78524519
LENGTH:	?
5'_FLANK:	CTTGGACAAGTTATCTAATCTCTCC
OBSERVED:	G/A
3'_FLANK:	TGTCTCGGTTTTCTCATCTGTACAT
||
SNP:	AP_chr10_78524522
LENGTH:	?
5'_FLANK:	GGACAAGTTATCTAATCTCTCCGTG
OBSERVED:	T/C
3'_FLANK:	CTCGGTTTTCTCATCTGTACATGGG
||
SNP:	AP_chr10_78524648
LENGTH:	?
5'_FLANK:	TTGTAGAGATATCATTAAAAGAGCC
OBSERVED:	C/T
3'_FLANK:	AAGATACTGGAGGATAATTCTGCAA
||
SNP:	AP_chr10_78524650
LENGTH:	?
5'_FLANK:	GTAGAGATATCATTAAAAGAGCCCA
OBSERVED:	A/G
3'_FLANK:	GATACTGGAGGATAATTCTGCAAGG
||
SNP:	AP_chr10_78524937
LENGTH:	?
5'_FLANK:	TGCCAGGGGAGGTTGTCCAGATGAT
OBSERVED:	G/A
3'_FLANK:	TATGGCACTTCTGCTACAGGGAGGA
||
SNP:	AP_chr10_78526232
LENGTH:	?
5'_FLANK:	GTCAGGGCATAGACATAGGTGGGGC
OBSERVED:	A/G
3'_FLANK:	AGCCACTTCCTTCAGGGAGAAATGA
||
SNP:	AP_chr10_78526513
LENGTH:	?
5'_FLANK:	CCAGGGTGTTGAGGACCAACAGCTC
OBSERVED:	A/G
3'_FLANK:	GGCACTACTCCAAAGGTATTAATGC
||
SNP:	AP_chr10_78527407
LENGTH:	?
5'_FLANK:	TGCCAGGCCTCCCTATCCATCACCA
OBSERVED:	G/A
3'_FLANK:	CTGCCAGGGTCCATCCAAACCTATG
||
SNP:	AP_chr10_78527429
LENGTH:	?
5'_FLANK:	CCAGCTGCCAGGGTCCATCCAAACC
OBSERVED:	T/C
3'_FLANK:	ATGTATACTGTGTCAGTGATGCCAT
||
SNP:	AP_chr10_78527435
LENGTH:	?
5'_FLANK:	GCCAGGGTCCATCCAAACCTATGTA
OBSERVED:	T/C
3'_FLANK:	ACTGTGTCAGTGATGCCATCCAACC
||
SNP:	AP_chr10_78527906
LENGTH:	?
5'_FLANK:	CCATACATCAACATGAATCTGCCAC
OBSERVED:	T/G
3'_FLANK:	GGTGTACACGTGTTCCCAATCCTGA
||
SNP:	AP_chr10_78528250
LENGTH:	?
5'_FLANK:	GGTGTCATCTGCATATCTGAGGTGA
OBSERVED:	T/C
3'_FLANK:	TGATATCTCTCCCAGCAATCTTGAT
||
SNP:	AP_chr10_78528303
LENGTH:	?
5'_FLANK:	CAGCTTGTGCTTCCTCCAGCTTAGC
OBSERVED:	A/G
3'_FLANK:	TTTCTCATGATGTACTCTGCATATA
||
SNP:	AP_chr10_78528734
LENGTH:	?
5'_FLANK:	AGCGTGTGAGATGAGTGCAATTGTG
OBSERVED:	C/T
3'_FLANK:	GGTAGTTTGAGCATTCTTTGGCATT
||
SNP:	AP_chr10_78529682
LENGTH:	?
5'_FLANK:	GCAAAGGATATAATCAATCTGATTT
OBSERVED:	C/T
3'_FLANK:	GGTGTCGACCATCTGGTGATGTCCA
||
SNP:	AP_chr10_78529735
LENGTH:	?
5'_FLANK:	TGTAGAGTCTCCTCCTGTGTTGATC
OBSERVED:	A/G
3'_FLANK:	AAGAGGGTGTTTGCTATGACCTGTG
||
SNP:	AP_chr10_78530288
LENGTH:	?
5'_FLANK:	GATATTAAAAGACGCTTACTCCTTG
OBSERVED:	A/G
3'_FLANK:	AAGGAGGGTTATGACCAATCTAGAT
||
SNP:	AP_chr10_78530577
LENGTH:	?
5'_FLANK:	GAGGGATTGGGGGCAGGAGGAAAAG
OBSERVED:	G/T
3'_FLANK:	GGATGACAGAGGATGAGATGGCTGG
||
SNP:	AP_chr10_78530582
LENGTH:	?
5'_FLANK:	ATTGGGGGCAGGAGGAAAAGGGGAT
OBSERVED:	G/A
3'_FLANK:	ACAGAGGATGAGATGGCTGGATGGC
||
SNP:	AP_chr10_78530599
LENGTH:	?
5'_FLANK:	AAGGGGATGACAGAGGATGAGATGG
OBSERVED:	C/T
3'_FLANK:	TGGATGGCATCACTGACTCGATGGA
||
SNP:	AP_chr10_78531249
LENGTH:	?
5'_FLANK:	CATTCACTTCTCCATGGAATCTCCC
OBSERVED:	C/T
3'_FLANK:	GACCCAGCGATCGAACCCTGGTCTC
||
SNP:	AP_chr10_78531519
LENGTH:	?
5'_FLANK:	ATGGCAACCCATTCCAGTATTCTTC
OBSERVED:	C/T
3'_FLANK:	GCAGAATATCCCATGGACAAAGGAA
||
SNP:	AP_chr10_78531618
LENGTH:	?
5'_FLANK:	CAACTAAACAATAAAACAACATTAT
OBSERVED:	A/G
3'_FLANK:	TGATGTGACATTGTACACGAGGTAG
||
SNP:	AP_chr10_78531864
LENGTH:	?
5'_FLANK:	AGAGGAAAACAGTAAGTGGAAAAGA
OBSERVED:	C/T
3'_FLANK:	GAGATCTCTTCAAGAAAATTAGAGA
||
SNP:	AP_chr10_78532116
LENGTH:	?
5'_FLANK:	TGAAGTCAAGTGGGCCTTAGGAAGC
OBSERVED:	G/A
3'_FLANK:	TCACTATGAACAAAGCTAGTGGAGG
||
SNP:	AP_chr10_78532179
LENGTH:	?
5'_FLANK:	AGTTGAACTATTTCAAATCCTAAAA
OBSERVED:	T/G
3'_FLANK:	ATGATGCTGTGAAAGTGTTGCAGTC
||
SNP:	AP_chr10_78532821
LENGTH:	?
5'_FLANK:	AGATTGCCGGGAGAGATATGGATAA
OBSERVED:	C/T
3'_FLANK:	CTCAGATATGCAGATGACACCACCA
||
SNP:	AP_chr10_78533182
LENGTH:	?
5'_FLANK:	CAAAGCTATGGTTTTTCCAGTAGTC
OBSERVED:	G/A
3'_FLANK:	TGTATGGATGTGAGGGTTGGACCAT
||
SNP:	AP_chr10_78533300
LENGTH:	?
5'_FLANK:	CCTTGGACTGCAAGTAGATCCAACT
OBSERVED:	A/G
3'_FLANK:	GTCAACCCTAAAGGAAATCAGTCCT
||
SNP:	AP_chr10_78534888
LENGTH:	?
5'_FLANK:	TCAGCCAGCATTACCACACAGAAAA
OBSERVED:	A/G
3'_FLANK:	CTTCTGCTTCCAGAGAAGGAGCCAA
||
SNP:	AP_chr10_78535005
LENGTH:	?
5'_FLANK:	GGAGGAAAGGTCGGTCAACATAGCA
OBSERVED:	G/T
3'_FLANK:	ATAAATACTCAGGGTAAATATTGTC
||
SNP:	AP_chr10_78535222
LENGTH:	?
5'_FLANK:	TACCCCTTTGGAGTCTGCGTTTTGC
OBSERVED:	G/T
3'_FLANK:	TCTGCTTCACCAGGCTGTGGTGGGT
||
SNP:	AP_chr10_78535434
LENGTH:	?
5'_FLANK:	CTATAGTTCATGGGGTCACAGAATC
OBSERVED:	A/G
3'_FLANK:	GACATGACTGAAGCAATCAACGTAG
||
SNP:	AP_chr10_78536387
LENGTH:	?
5'_FLANK:	CAAATAAATTTCTAGAAATTGTACT
OBSERVED:	G/A
3'_FLANK:	ATGTATAATAGAGCACGCTAGTGGT
||
SNP:	AP_chr10_78536837
LENGTH:	?
5'_FLANK:	GGGGCTATTTTCTTGCTTTTGAAAT
OBSERVED:	A/G
3'_FLANK:	TGTCCCTGGCCTTTGCATTTCCTTT
||
SNP:	AP_chr10_78536996
LENGTH:	?
5'_FLANK:	TCCCACATTTCCATCTCAGGAAGGA
OBSERVED:	C/T
3'_FLANK:	ATCACCCTGACTCCACCTTGTTGTT
||
SNP:	AP_chr10_78537723
LENGTH:	?
5'_FLANK:	GATTTTTTTTGACCAAAAGAAGCAA
OBSERVED:	C/T
3'_FLANK:	AACAATTGTTGTGGGGGTCTGTGGC
||
SNP:	AP_chr10_78537732
LENGTH:	?
5'_FLANK:	TGACCAAAAGAAGCAACAACAATTG
OBSERVED:	T/A
3'_FLANK:	TGTGGGGGTCTGTGGCTTCTTGGAA
||
SNP:	AP_chr10_78537736
LENGTH:	?
5'_FLANK:	CAAAAGAAGCAACAACAATTGTTGT
OBSERVED:	G/T
3'_FLANK:	GGGGTCTGTGGCTTCTTGGAACCCA
||
SNP:	AP_chr10_78537737
LENGTH:	?
5'_FLANK:	AAAAGAAGCAACAACAATTGTTGTG
OBSERVED:	G/C
3'_FLANK:	GGGTCTGTGGCTTCTTGGAACCCAG
||
SNP:	AP_chr10_78537738
LENGTH:	?
5'_FLANK:	AAAGAAGCAACAACAATTGTTGTGG
OBSERVED:	G/C
3'_FLANK:	GGTCTGTGGCTTCTTGGAACCCAGC
||
SNP:	AP_chr10_78537739
LENGTH:	?
5'_FLANK:	AAGAAGCAACAACAATTGTTGTGGG
OBSERVED:	G/A
3'_FLANK:	GTCTGTGGCTTCTTGGAACCCAGCT
||
SNP:	AP_chr10_78538337
LENGTH:	?
5'_FLANK:	TTAATCATGACACTTAAAAAAAGTC
OBSERVED:	G/A
3'_FLANK:	TAACAGCAACCATTAGCATAGCCTC
||
SNP:	AP_chr10_78538620
LENGTH:	?
5'_FLANK:	TCAGATCCTGGGTTTCAGTTATAAA
OBSERVED:	T/C
3'_FLANK:	AACACGGCTGGTAGACTTAGCAGAT
||
SNP:	AP_chr10_78538754
LENGTH:	?
5'_FLANK:	TTCCATAATAGATCTACCACATGAT
OBSERVED:	C/T
3'_FLANK:	CAGCTTCTGGGTACATATCTAAAGG
||
SNP:	AP_chr10_78539061
LENGTH:	?
5'_FLANK:	TCATATCCATTTATATGTGGAATTT
OBSERVED:	T/A
3'_FLANK:	AAAAAACAGAGAGTAAAATGCTAGT
||
SNP:	AP_chr10_78540573
LENGTH:	?
5'_FLANK:	CTTTTGAAGTTGCTCAGTCGTGTCC
OBSERVED:	A/G
3'_FLANK:	ACTCTTTGCAACCCCATGGACTGTC
||
SNP:	AP_chr10_78541553
LENGTH:	?
5'_FLANK:	CACTTTCATTCGTTGGAGAAGGAAA
OBSERVED:	T/A
3'_FLANK:	GGCAACCCACTCCAGTCTTCTTGCC
||
SNP:	AP_chr10_78542329
LENGTH:	?
5'_FLANK:	CTCTGTGACTCCATGGACCATGGCC
OBSERVED:	T/C
3'_FLANK:	GCCAGGCTCCTATGTCCATGGGATT
||
SNP:	AP_chr10_78542347
LENGTH:	?
5'_FLANK:	CATGGCCTGCCAGGCTCCTATGTCC
OBSERVED:	A/G
3'_FLANK:	TGGGATTCTCCAGGCAAGCATACTG
||
SNP:	AP_chr10_78543855
LENGTH:	?
5'_FLANK:	TGCCTCAACAAGAGAGCCCGATTCC
OBSERVED:	T/C
3'_FLANK:	GCAACTACTGAAGACCGTGCACTTT
||
SNP:	AP_chr10_78543914
LENGTH:	?
5'_FLANK:	CAGGCCATGAGAGTGTTCATGCACC
OBSERVED:	A/G
3'_FLANK:	CAACACAAGATCCATGTGATGCAAT
||
SNP:	AP_chr10_78544675
LENGTH:	?
5'_FLANK:	CTACTGTGCAAATGCAGCTCGTTTT
OBSERVED:	A/G
3'_FLANK:	TAATTTGGGACAGAATTTGCATTGC
||
SNP:	AP_chr10_78545422
LENGTH:	?
5'_FLANK:	CCTTTCTATCTGGTGTCTTAACCTC
OBSERVED:	G/T
3'_FLANK:	CTAAGAATCAGTTTTACCATCTATG
||
SNP:	AP_chr10_78545478
LENGTH:	?
5'_FLANK:	GAAATAATAATAGTACCTGCTTCTC
OBSERVED:	A/G
3'_FLANK:	AGGTGGTTGTTAAGACTAAAGTGGG
||
SNP:	AP_chr10_78545625
LENGTH:	?
5'_FLANK:	CAATAATTCTTATGCTTAATATATT
OBSERVED:	T/C
3'_FLANK:	GTGTAGCTAAGATCTTTGCCTTTGC
||
SNP:	AP_chr10_78546319
LENGTH:	?
5'_FLANK:	ATTCAGGTACCACCATTTGTTAACT
OBSERVED:	G/A
3'_FLANK:	AGTGAACTGTAGAAAGTTTCATCTC
||
SNP:	AP_chr10_78546393
LENGTH:	?
5'_FLANK:	TTAAATGCAGATAATAAAATTTTGT
OBSERVED:	G/A
3'_FLANK:	GGGTAATTCTGAAGAATATAAGAAT
||
SNP:	AP_chr10_78546415
LENGTH:	?
5'_FLANK:	TGTGGGGTAATTCTGAAGAATATAA
OBSERVED:	G/C
3'_FLANK:	AATATGTGTGAATCACCTTGCACAC
||
SNP:	AP_chr10_78546699
LENGTH:	?
5'_FLANK:	TTCTTCCCTTGGTGCTTCCAAAATA
OBSERVED:	G/C
3'_FLANK:	TAGCCTGAGGAGATCAAGCCTAAGT
||
SNP:	AP_chr10_78547946
LENGTH:	?
5'_FLANK:	ACATGAATATCCATTTCCCCTTACT
OBSERVED:	C/T
3'_FLANK:	GTGACTGGGGAAAATCCACAGGGTA
||
SNP:	AP_chr10_78548789
LENGTH:	?
5'_FLANK:	CTCATGACATGGATGTTTGCTTCCC
OBSERVED:	T/C
3'_FLANK:	TGCATTTAGCAAGCCCTAGAATGGT
||
SNP:	AP_chr10_78548813
LENGTH:	?
5'_FLANK:	CTTGCATTTAGCAAGCCCTAGAATG
OBSERVED:	G/A
3'_FLANK:	TAACTGGAGAAGGCAATGGCACCCC
||
SNP:	AP_chr10_78548872
LENGTH:	?
5'_FLANK:	ACTCTTGCCTGGAAAATCCCATGGA
OBSERVED:	T/C
3'_FLANK:	GGAGGAGCCTGGTAGGCTGCAGTCC
||
SNP:	AP_chr10_78549689
LENGTH:	?
5'_FLANK:	GTTTCCAGCTACCAATCTGAAGTCC
OBSERVED:	A/C
3'_FLANK:	TGAATTGTACAGTCTGGAATGAAGG
||
SNP:	AP_chr10_78549692
LENGTH:	?
5'_FLANK:	TCCAGCTACCAATCTGAAGTCCATG
OBSERVED:	A/C
3'_FLANK:	ATTGTACAGTCTGGAATGAAGGTGT
||
SNP:	AP_chr10_78549784
LENGTH:	?
5'_FLANK:	ACCTCTGGGTGGACCACCCTGAGCC
OBSERVED:	T/C
3'_FLANK:	GGGCCTTCTGGGAAGCATCTTGCCT
||
SNP:	AP_chr10_78550215
LENGTH:	?
5'_FLANK:	ACCATCAATTATCTGCCAATTTTTT
OBSERVED:	T/C
3'_FLANK:	CCTGTGGGCAGAGGATAAATTTAGA
||
SNP:	AP_chr10_78550247
LENGTH:	?
5'_FLANK:	GGCAGAGGATAAATTTAGAGGGACA
OBSERVED:	A/T
3'_FLANK:	TGGGAGCAAAAACATAATAATGATA
||
SNP:	AP_chr10_78550370
LENGTH:	?
5'_FLANK:	TTCTTCCCATATCTTCATCTTCATA
OBSERVED:	A/G
3'_FLANK:	CATAAGAAATCAGCACCACCAAGGA
||
SNP:	AP_chr10_78550559
LENGTH:	?
5'_FLANK:	CGAAAATGTGCATGACCCCCTGAAA
OBSERVED:	A/T
3'_FLANK:	GTAGGACACTTAACCCTATGGAATC
||
SNP:	AP_chr10_78550850
LENGTH:	?
5'_FLANK:	CTGGGAAAGCCATATAAAGTATTAA
OBSERVED:	A/T
3'_FLANK:	GGAAAAGAAAATAGCAATTTGAAGA
||
SNP:	AP_chr10_78550885
LENGTH:	?
5'_FLANK:	AATAGCAATTTGAAGAAGTAGTCAA
OBSERVED:	A/G
3'_FLANK:	AGCTCTCAAAATCAAAGGAGTTCAC
||
SNP:	AP_chr10_78550995
LENGTH:	?
5'_FLANK:	AACCTCATACAGGCAGTGGTGGATG
OBSERVED:	A/G
3'_FLANK:	TCATGGTAGACTGGTCATGGGAGCT
||
SNP:	AP_chr10_78551044
LENGTH:	?
5'_FLANK:	CTGAAACCCCTGGACAACTGCTGGG
OBSERVED:	T/C
3'_FLANK:	TCCAGTCTGGCTGCTGCATCAACAC
||
SNP:	AP_chr10_78551071
LENGTH:	?
5'_FLANK:	CCAGTCTGGCTGCTGCATCAACACA
OBSERVED:	T/C
3'_FLANK:	CAAAGACTCTAAGACAACACAAAAG
||
SNP:	AP_chr10_78551099
LENGTH:	?
5'_FLANK:	AAGACTCTAAGACAACACAAAAGGA
OBSERVED:	G/T
3'_FLANK:	GAGCCTAGAGGGTGCAAATGGCCCT
||
SNP:	AP_chr10_78551441
LENGTH:	?
5'_FLANK:	GAAATAAACATGAATACATAGCCAT
OBSERVED:	C/T
3'_FLANK:	CTTTTCTTGTCTGGTCCCAGTAGCT
||
SNP:	AP_chr10_78551449
LENGTH:	?
5'_FLANK:	CATGAATACATAGCCATCCTTTTCT
OBSERVED:	T/C
3'_FLANK:	GTCTGGTCCCAGTAGCTTATTCTGG
||
SNP:	AP_chr10_78551598
LENGTH:	?
5'_FLANK:	AAATAGTAAGACTCACTAATGTTTG
OBSERVED:	A/G
3'_FLANK:	TAACCACCCAAAGGTGTTAAACTGG
||
SNP:	AP_chr10_78551719
LENGTH:	?
5'_FLANK:	ACAAAATACTGTTGCTGCTTCTTCC
OBSERVED:	G/A
3'_FLANK:	CTCATGGCAAGTGCCACCCTGAACC
||
SNP:	AP_chr10_78552074
LENGTH:	?
5'_FLANK:	ACTCCTTCCCACCATCTCTGGCTGG
OBSERVED:	C/T
3'_FLANK:	CAACTTCCAGCACAAGATTCCTTGA
||
SNP:	AP_chr10_78552077
LENGTH:	?
5'_FLANK:	CCTTCCCACCATCTCTGGCTGGCCA
OBSERVED:	A/C
3'_FLANK:	CTTCCAGCACAAGATTCCTTGAAAG
||
SNP:	AP_chr10_78552369
LENGTH:	?
5'_FLANK:	ATTCTTCCACTCATTTGAGCTCTAA
OBSERVED:	C/T
3'_FLANK:	GTTTATTGAGCATCTATTAAGTGCC
||
SNP:	AP_chr10_78554715
LENGTH:	?
5'_FLANK:	TGAAGATAATGTGGGCCAGGCTGGA
OBSERVED:	A/G
3'_FLANK:	CAGCTAATTGACTTAGCTACTTACT
||
SNP:	AP_chr10_78555365
LENGTH:	?
5'_FLANK:	CACTCCAAAACCATCTTTAGTCTAG
OBSERVED:	G/A
3'_FLANK:	GCAAATTTTCTCCCCATTAAAGATA
||
SNP:	AP_chr10_78555490
LENGTH:	?
5'_FLANK:	TGGGTGGAAATGGCAAAGGGCTTCA
OBSERVED:	A/G
3'_FLANK:	GCTTAATAATCATGTTAAATAGTGG
||
SNP:	AP_chr10_78555605
LENGTH:	?
5'_FLANK:	CCCACTTGGGCTGCCTGGCAGGTAG
OBSERVED:	G/A
3'_FLANK:	GCTACGCAGCCTGGATTGGCCTCTT
||
SNP:	AP_chr10_78556301
LENGTH:	?
5'_FLANK:	CTGTGGGCCAAAAATCTGGAAGCAG
OBSERVED:	C/T
3'_FLANK:	TTAGCCAGGTAGTTCTGATTTAGAG
||
SNP:	AP_chr10_78556471
LENGTH:	?
5'_FLANK:	CTGTCCCTTCCATGAGGCTTCTCGC
OBSERVED:	A/G
3'_FLANK:	ACATGATGTTTGGCCTTTTCCAAAG
||
SNP:	AP_chr10_78556754
LENGTH:	?
5'_FLANK:	AGAGGTTTCAATTTAACTGAATTGG
OBSERVED:	A/G
3'_FLANK:	TTGCAGTATTTTTTTTCTTAGCTCT
||
SNP:	AP_chr10_78557509
LENGTH:	?
5'_FLANK:	GATGATGATATACACATCACTCGGG
OBSERVED:	T/A
3'_FLANK:	GTGAGGTTTCCATCATCACAGATGG
||
SNP:	AP_chr10_78557762
LENGTH:	?
5'_FLANK:	GTGAGGGCTAAGCAGGGGTGACTCT
OBSERVED:	G/A
3'_FLANK:	AAGAGAGGTGAGGAATATTTATAAT
||
SNP:	AP_chr10_78558065
LENGTH:	?
5'_FLANK:	AGTTCACTGCGCTCCAAATGGACAC
OBSERVED:	T/C
3'_FLANK:	GTGAGTGAAATGGTGGTTAGACAGG
||
SNP:	AP_chr10_78558316
LENGTH:	?
5'_FLANK:	CTTCCCTGGTGGCTCAGATGGTTAA
OBSERVED:	G/C
3'_FLANK:	CGTCTGTCTGCAATGCAGGAAACCC
||
SNP:	AP_chr10_78558355
LENGTH:	?
5'_FLANK:	TGCAGGAAACCCAGGTTCGATCCCT
OBSERVED:	G/A
3'_FLANK:	GGTCGGGAAGATCCCCTGCAGAAGG
||
SNP:	AP_chr10_78558374
LENGTH:	?
5'_FLANK:	ATCCCTGGGTCGGGAAGATCCCCTG
OBSERVED:	C/G
3'_FLANK:	AGAAGGAAATGGCAATCCACTCCAG
||
SNP:	AP_chr10_78558405
LENGTH:	?
5'_FLANK:	GAAATGGCAATCCACTCCAGTACTA
OBSERVED:	C/T
3'_FLANK:	TGCCTGGAAAATCCCATAGACAGAG
||
SNP:	AP_chr10_78558438
LENGTH:	?
5'_FLANK:	AAAATCCCATAGACAGAGGAGCCTG
OBSERVED:	G/A
3'_FLANK:	TGGACTGCAGTCCATGGGGTCAAAA
||
SNP:	AP_chr10_78558445
LENGTH:	?
5'_FLANK:	CATAGACAGAGGAGCCTGGTGGACT
OBSERVED:	G/A
3'_FLANK:	CAGTCCATGGGGTCAAAAGAGTTGG
||
SNP:	AP_chr10_78558468
LENGTH:	?
5'_FLANK:	CTGCAGTCCATGGGGTCAAAAGAGT
OBSERVED:	T/C
3'_FLANK:	GGACACAACTGAGCGACTTCACTTT
||
SNP:	AP_chr10_78558475
LENGTH:	?
5'_FLANK:	CCATGGGGTCAAAAGAGTTGGACAC
OBSERVED:	A/G
3'_FLANK:	ACTGAGCGACTTCACTTTCACTTTC
||
SNP:	AP_chr10_78558679
LENGTH:	?
5'_FLANK:	TCCAGCTTTGGTATCTGCAATAGGA
OBSERVED:	A/G
3'_FLANK:	GTCATGACAGACTTCATGGGTATAA
||
SNP:	AP_chr10_78558855
LENGTH:	?
5'_FLANK:	AGCATCAGCTGGGAAAGATTGAAGG
OBSERVED:	T/C
3'_FLANK:	AGGAGGAGAAGGGGATGACAGAGGA
||
SNP:	AP_chr10_78558881
LENGTH:	?
5'_FLANK:	AGGAGGAGAAGGGGATGACAGAGGA
OBSERVED:	T/C
3'_FLANK:	GGGATGGTTGGATGGCATCACCAAC
||
SNP:	AP_chr10_78558885
LENGTH:	?
5'_FLANK:	GGAGAAGGGGATGACAGAGGATGGG
OBSERVED:	A/T
3'_FLANK:	TGGTTGGATGGCATCACCAACTCAA
||
SNP:	AP_chr10_78558904
LENGTH:	?
5'_FLANK:	GATGGGATGGTTGGATGGCATCACC
OBSERVED:	A/G
3'_FLANK:	ACTCAATGGACATGAGTTTGGGTGG
||
SNP:	AP_chr10_78558908
LENGTH:	?
5'_FLANK:	GGATGGTTGGATGGCATCACCAACT
OBSERVED:	C/T
3'_FLANK:	AATGGACATGAGTTTGGGTGGACTC
||
SNP:	AP_chr10_78558948
LENGTH:	?
5'_FLANK:	TGGGTGGACTCCAGGAGTTGGTGAT
OBSERVED:	G/A
3'_FLANK:	GACAGGGAGGTCTGGCATGCTGTGG
||
SNP:	AP_chr10_78558959
LENGTH:	?
5'_FLANK:	CAGGAGTTGGTGATGGACAGGGAGG
OBSERVED:	T/C
3'_FLANK:	CTGGCATGCTGTGGTTCATGGGGTT
||
SNP:	AP_chr10_78559118
LENGTH:	?
5'_FLANK:	CAACAGATTTCCCTGAACTTTATAA
OBSERVED:	A/G
3'_FLANK:	GATAAAATATTTGCTTAGCAAATTT
||
SNP:	AP_chr10_78559140
LENGTH:	?
5'_FLANK:	TAAAGATAAAATATTTGCTTAGCAA
OBSERVED:	A/T
3'_FLANK:	TTTTTTTCAACTATGACCAGGTTCT
||
SNP:	AP_chr10_78559152
LENGTH:	?
5'_FLANK:	ATTTGCTTAGCAAATTTTTTTCAAC
OBSERVED:	T/A
3'_FLANK:	ATGACCAGGTTCTGCCATTCTAGGC
||
SNP:	AP_chr10_78559248
LENGTH:	?
5'_FLANK:	GATTCCTTTGTTTGAAATTCTTCAC
OBSERVED:	T/C
3'_FLANK:	GGCTCCCCACTGTTTCTAGAAGAGT
||
SNP:	AP_chr10_78559333
LENGTH:	?
5'_FLANK:	TATCTAACCACCAGTTCACTCATGG
OBSERVED:	T/C
3'_FLANK:	GCCTTTTGGACTGCCATGAACTCTT
||
SNP:	AP_chr10_78559369
LENGTH:	?
5'_FLANK:	CTGCCATGAACTCTTTGCACATTTG
OBSERVED:	T/C
3'_FLANK:	GTCTCTGTGCCTTTTCCCAGGCTCT
||
SNP:	AP_chr10_78559397
LENGTH:	?
5'_FLANK:	CTCTGTGCCTTTTCCCAGGCTCTTC
OBSERVED:	T/C
3'_FLANK:	CTCACTGCACTGTCATTCCAGCGCC
||
SNP:	AP_chr10_78559609
LENGTH:	?
5'_FLANK:	ACCTTCTGCACTTTTGAATGTCTCA
OBSERVED:	C/T
3'_FLANK:	CCCATGAGGTTAAAATCTTCTTAAG
||
SNP:	AP_chr10_78559635
LENGTH:	?
5'_FLANK:	CCCATGAGGTTAAAATCTTCTTAAG
OBSERVED:	G/A
3'_FLANK:	GCAGGACCTTATATGACAGTTTATA
||
SNP:	AP_chr10_78559697
LENGTH:	?
5'_FLANK:	TTTATTGTTATGAATACTGTTCATG
OBSERVED:	G/T
3'_FLANK:	CCATTTGTTGGACTCCTAGTTTGTG
||
SNP:	AP_chr10_78559854
LENGTH:	?
5'_FLANK:	GGCATCCATTTGTTGAGAAACAGTA
OBSERVED:	C/A
3'_FLANK:	TAGGGAGTTTGAATTTGACTTGTGT
||
SNP:	AP_chr10_78559985
LENGTH:	?
5'_FLANK:	ATAAAGTCAATGAAATTAAAAGACG
OBSERVED:	T/C
3'_FLANK:	TTACTCCTTGGAAGGAAAGTTATGA
||
SNP:	AP_chr10_78560038
LENGTH:	?
5'_FLANK:	AACCTAGACTGCATATTGAAAAGCA
OBSERVED:	A/G
3'_FLANK:	AGACATTACTTTGCCAACAAAGGTC
||
SNP:	AP_chr10_78560064
LENGTH:	?
5'_FLANK:	AGACATTACTTTGCCAACAAAGGTC
OBSERVED:	C/T
3'_FLANK:	GTCTAGTCAAGGCTATGGTTTTTCC
||
SNP:	AP_chr10_78560149
LENGTH:	?
5'_FLANK:	AAGAAGGCTGAGCACCGAAGAATTG
OBSERVED:	C/A
3'_FLANK:	TGCTTTTGAACTGTGGTGTTGGAGA
||
SNP:	AP_chr10_78560167
LENGTH:	?
5'_FLANK:	AGAATTGCTGCTTTTGAACTGTGGT
OBSERVED:	G/A
3'_FLANK:	TTGGAGAAGACTCTTGAGAGTCCCT
||
SNP:	AP_chr10_78560320
LENGTH:	?
5'_FLANK:	CTCATGTGAAGAGTTGACTCATTGG
OBSERVED:	A/C
3'_FLANK:	AAAGACTCTGATGCTGGGAGGGATT
||
SNP:	AP_chr10_78560404
LENGTH:	?
5'_FLANK:	AGATGACTGGATGGCATCACTGACT
OBSERVED:	T/C
3'_FLANK:	GATGGACGTGAGTCTGAGTGAATTC
||
SNP:	AP_chr10_78560905
LENGTH:	?
5'_FLANK:	AAGCTCCCTATCGAGTATAATCCAT
OBSERVED:	A/G
3'_FLANK:	GTTAAGACATACCAACCTAGTAATT
||
SNP:	AP_chr10_78561142
LENGTH:	?
5'_FLANK:	GTATCACTGTTTAAGGATCTTTTCT
OBSERVED:	C/T
3'_FLANK:	GCAGAAGACTTAACTATAACTGCCT
||
SNP:	AP_chr10_78561616
LENGTH:	?
5'_FLANK:	CCAGACCTTTGAGTCTGGGAGAACT
OBSERVED:	T/G
3'_FLANK:	CAGCTTGAAACCCAGCAAAGGCGTT
||
SNP:	AP_chr10_78561662
LENGTH:	?
5'_FLANK:	GCGTTAACCACTCCTGGGGGCAGGA
OBSERVED:	G/T
3'_FLANK:	CAATGATGAGAGAAACAGCTGTGCA
||
SNP:	AP_chr10_78561794
LENGTH:	?
5'_FLANK:	AAGAGGGAGAAAAGCAACGTGGAAC
OBSERVED:	G/A
3'_FLANK:	AAAAATAAGTTTTAGAGTCAGTCAG
||
SNP:	AP_chr10_78561831
LENGTH:	?
5'_FLANK:	TTAGAGTCAGTCAGATATAGAGTCT
OBSERVED:	G/T
3'_FLANK:	ATACCAGAAAAGCCACCACCAATTT
||
SNP:	AP_chr10_78562606
LENGTH:	?
5'_FLANK:	AAGACATGCATAAACAGTTTCCCAG
OBSERVED:	C/A
3'_FLANK:	CACACATCAGCACCAGCCCAGAGAC
||
SNP:	AP_chr10_78562987
LENGTH:	?
5'_FLANK:	AATTGGGCCACATGATTATCTAACC
OBSERVED:	A/G
3'_FLANK:	TCAGGTTGTGCGTGGCATGGAGCAG
||
SNP:	AP_chr10_78563023
LENGTH:	?
5'_FLANK:	CGTGGCATGGAGCAGGGTGGATGAC
OBSERVED:	C/T
3'_FLANK:	ATCACAAGTAGACCCTAAAGTCAAT
||
SNP:	AP_chr10_78563086
LENGTH:	?
5'_FLANK:	GTGTGCAATCATCAGCCCTGATGGT
OBSERVED:	T/C
3'_FLANK:	TGACTACACTTCGTGTTTGTGTAGG
||
SNP:	AP_chr10_78563238
LENGTH:	?
5'_FLANK:	ACCCTCACTGCTTTTTACCTCAATG
OBSERVED:	C/T
3'_FLANK:	GTAAAACAATTCTCCCTGGCACTAG
||
SNP:	AP_chr10_78563338
LENGTH:	?
5'_FLANK:	CAAGTAGTTCTCTATGCATATTAAC
OBSERVED:	T/C
3'_FLANK:	ATTGCTCAGAAACCACCAATGGACT
||
SNP:	AP_chr10_78563455
LENGTH:	?
5'_FLANK:	GGCAACCTTCCCCAGCCCCTCGATT
OBSERVED:	G/T
3'_FLANK:	TAATCAATTTTTGTGTCTTCCGTAT
||
SNP:	AP_chr10_78563899
LENGTH:	?
5'_FLANK:	TGACCTATTTCCTTTTAAAAAGTGT
OBSERVED:	T/C
3'_FLANK:	GAAAATTGAAACTTTATCTTCTTTT
||
SNP:	AP_chr10_78563900
LENGTH:	?
5'_FLANK:	GACCTATTTCCTTTTAAAAAGTGTT
OBSERVED:	G/A
3'_FLANK:	AAAATTGAAACTTTATCTTCTTTTA
||
SNP:	AP_chr10_78564024
LENGTH:	?
5'_FLANK:	TTTGGATTTCTGTTAGTTTTACAGT
OBSERVED:	A/G
3'_FLANK:	CAAGTGAAAAGATCACCTTTCTACC
||
SNP:	AP_chr10_78564158
LENGTH:	?
5'_FLANK:	TGAACCTGCATTTCTGGGCTGATGT
OBSERVED:	T/C
3'_FLANK:	TTTTTCCTTTATGGCTGTGAATGAT
||
SNP:	AP_chr10_78564265
LENGTH:	?
5'_FLANK:	AAGTCGATGTGACCATCACCAAACT
OBSERVED:	C/T
3'_FLANK:	AGCAGAACCTGCAGAACCCCTTCCC
||
SNP:	AP_chr10_78564266
LENGTH:	?
5'_FLANK:	AGTCGATGTGACCATCACCAAACTC
OBSERVED:	A/G
3'_FLANK:	GCAGAACCTGCAGAACCCCTTCCCA
||
SNP:	AP_chr10_78564552
LENGTH:	?
5'_FLANK:	AAATGGTGGAGTACATATATTCATC
OBSERVED:	C/A
3'_FLANK:	AAAAAAATCTGCATATAAATGGACC
||
SNP:	AP_chr10_78565105
LENGTH:	?
5'_FLANK:	TGCTCCATATCCTTGCCAAAACTTG
OBSERVED:	A/G
3'_FLANK:	TATTATCAGTCTCAGGCTTTAGCCT
||
SNP:	AP_chr10_78565122
LENGTH:	?
5'_FLANK:	AAAACTTGATATTATCAGTCTCAGG
OBSERVED:	C/T
3'_FLANK:	TTTAGCCTGTTCTACTGAATATGAA
||
SNP:	AP_chr10_78565153
LENGTH:	?
5'_FLANK:	CCTGTTCTACTGAATATGAAGCTTG
OBSERVED:	A/C
3'_FLANK:	TCTCTTTGCAGTTTTAATTTGCACT
||
SNP:	AP_chr10_78565186
LENGTH:	?
5'_FLANK:	GCAGTTTTAATTTGCACTTCCCGTG
OBSERVED:	G/A
3'_FLANK:	CTAATTAAACTTTTATGTGTTTATT
||
SNP:	AP_chr10_78565239
LENGTH:	?
5'_FLANK:	TATTTTAATATTATCTTTTATGAAG
OBSERVED:	C/T
3'_FLANK:	ACATGTTTAAATCTCTTGCCCGTTT
||
SNP:	AP_chr10_78565497
LENGTH:	?
5'_FLANK:	TCTGACTCTTTGCAACACTATGGAC
OBSERVED:	A/T
3'_FLANK:	GTAGCTCGCCAGGCTCCTCTGTCCA
||
SNP:	AP_chr10_78565577
LENGTH:	?
5'_FLANK:	GGCTTGCCATGCCTTCATCCAGGGG
OBSERVED:	A/G
3'_FLANK:	TCTTCCTGACCCAGGGACTGAGCCT
||
SNP:	AP_chr10_78565621
LENGTH:	?
5'_FLANK:	TGAGCCTGCATCTTCTGCGGCTCCT
OBSERVED:	C/G
3'_FLANK:	CATTGCAGTCAGATTCTTTATCTCT
||
SNP:	AP_chr10_78565634
LENGTH:	?
5'_FLANK:	TCTGCGGCTCCTCCATTGCAGTCAG
OBSERVED:	A/G
3'_FLANK:	TTCTTTATCTCTGAGACACCTGGAA
||
SNP:	AP_chr10_78565644
LENGTH:	?
5'_FLANK:	CTCCATTGCAGTCAGATTCTTTATC
OBSERVED:	T/G
3'_FLANK:	CTGAGACACCTGGAAAGTCCCACTT
||
SNP:	AP_chr10_78565750
LENGTH:	?
5'_FLANK:	GTTCTATATTATCCTGTACAAGTTT
OBSERVED:	T/C
3'_FLANK:	GTTTTTTGCTCTTGACATTTAGATC
||
SNP:	AP_chr10_78565751
LENGTH:	?
5'_FLANK:	TTCTATATTATCCTGTACAAGTTTT
OBSERVED:	G/A
3'_FLANK:	TTTTTTGCTCTTGACATTTAGATCT
||
SNP:	AP_chr10_78565872
LENGTH:	?
5'_FLANK:	TTTCACTCATAATGCTCTTCTCCCA
OBSERVED:	C/T
3'_FLANK:	CTTTTAGTCCCTACATGCAGGCTTT
||
SNP:	AP_chr10_78566122
LENGTH:	?
5'_FLANK:	CTAACATATTTGTATACTAAAGACA
OBSERVED:	C/T
3'_FLANK:	GTAAAAATGATTATTAATAATATAC
||
SNP:	AP_chr10_78566226
LENGTH:	?
5'_FLANK:	AGGACCCTGTGGGGCTCCTGGACAC
OBSERVED:	G/A
3'_FLANK:	GAAGCTTTTCTGTGTCCCTTGTTTC
||
SNP:	AP_chr10_78566310
LENGTH:	?
5'_FLANK:	CTTCCCTGAATTCCAAAGGGCAGAT
OBSERVED:	T/G
3'_FLANK:	CCAATATTTGCTAATCTGGGAAGGG
||
SNP:	AP_chr10_78566529
LENGTH:	?
5'_FLANK:	TGAGGCCAGATTAAAGGAAGGAGAG
OBSERVED:	A/C
3'_FLANK:	AGCTCATTAAGAGATTATCTGAGAC
||
SNP:	AP_chr10_78566616
LENGTH:	?
5'_FLANK:	AGATATCCTGGAATGTGAAGTCAAG
OBSERVED:	G/T
3'_FLANK:	GGGCCTTAGGAAATATCACTACAAA
||
SNP:	AP_chr10_78566655
LENGTH:	?
5'_FLANK:	TATCACTACAAACAAAGCTAGTGGA
OBSERVED:	A/G
3'_FLANK:	GTGATGTAATTCCAGTTGAGCTATT
||
SNP:	AP_chr10_78566678
LENGTH:	?
5'_FLANK:	GAAGTGATGTAATTCCAGTTGAGCT
OBSERVED:	A/G
3'_FLANK:	TTTCAAATCCTAAAAGATGATGCTG
||
SNP:	AP_chr10_78566988
LENGTH:	?
5'_FLANK:	GAGTTCTAGAAAAACACCTACTTCT
OBSERVED:	A/C
3'_FLANK:	CTTTACTGACTACCCCAAAGCCTTT
||
SNP:	AP_chr10_78567031
LENGTH:	?
5'_FLANK:	AAGCCTTTGACAGTGTAGATCACAA
OBSERVED:	C/T
3'_FLANK:	AAACTGTGATCTTAAAATTCTTAAA
||
SNP:	AP_chr10_78567454
LENGTH:	?
5'_FLANK:	CCCATCATTTCATGGCAAATAGATG
OBSERVED:	G/C
3'_FLANK:	GGAAACAGTGGAAACAGTGAGAAGC
||
SNP:	AP_chr10_78567477
LENGTH:	?
5'_FLANK:	TGGGGAAACAGTGGAAACAGTGAGA
OBSERVED:	A/G
3'_FLANK:	GCTTTCTTTTCTTGGGCTCCAAAAT
||
SNP:	AP_chr10_78568545
LENGTH:	?
5'_FLANK:	GATAATGAGCAAAGGCTATTCTAGG
OBSERVED:	C/T
3'_FLANK:	TGCTAAATCTGTGGTGATTTGTTAC
||
SNP:	AP_chr10_78568643
LENGTH:	?
5'_FLANK:	AGAAGGGAGTTCAGCACAGGGGACA
OBSERVED:	A/G
3'_FLANK:	GAGGGTAGCAGTCCTGAGTTGGGAG
||
SNP:	AP_chr10_78569294
LENGTH:	?
5'_FLANK:	GGATGGGGGAGCCTGGTGGGCTGCC
OBSERVED:	A/G
3'_FLANK:	TCTATGGGGTTGCACAGAGTCGGAC
||
SNP:	AP_chr10_78569364
LENGTH:	?
5'_FLANK:	AGCATCAGCAGCAGCAGCAGGAGAA
OBSERVED:	G/A
3'_FLANK:	CAGAAGGGTGGTGTCCCAGAAGCCA
||
SNP:	AP_chr10_78569479
LENGTH:	?
5'_FLANK:	GCCTTAATGAGACTGCTTTTGTGGA
OBSERVED:	G/A
3'_FLANK:	TGGTTGGGTGATATCAAGAGGACTG
||
SNP:	AP_chr10_78569620
LENGTH:	?
5'_FLANK:	ATGCAGGGTCAAGAGAGAAGGTAAT
OBSERVED:	T/A
3'_FLANK:	TTTCCTAAGCTGGGAGCTATTATAG
||
SNP:	AP_chr10_78570728
LENGTH:	?
5'_FLANK:	GAGGAGAATACAGTAGAGGATGAGA
OBSERVED:	A/T
3'_FLANK:	TGTTAGCATCATCGACTCAGTGGAC
||
SNP:	AP_chr10_78570741
LENGTH:	?
5'_FLANK:	TAGAGGATGAGAATGTTAGCATCAT
OBSERVED:	C/T
3'_FLANK:	GACTCAGTGGACATGAATCTGAGCA
||
SNP:	AP_chr10_78570842
LENGTH:	?
5'_FLANK:	GGGGTCTCAAAGAGTTGGACATGAC
OBSERVED:	C/T
3'_FLANK:	GCCCAGAGAGCAGTCTGTCAGCTTC
||
SNP:	AP_chr10_78570858
LENGTH:	?
5'_FLANK:	GGACATGACCGCCCAGAGAGCAGTC
OBSERVED:	T/C
3'_FLANK:	GTCAGCTTCAGAGTCCCTGGCTTCT
||
SNP:	AP_chr10_78570970
LENGTH:	?
5'_FLANK:	GCTGTTTCTCCCCAAAGCCCTTGCT
OBSERVED:	A/G
3'_FLANK:	CCCATGTTCATCACAGGTTGCCCTG
||
SNP:	AP_chr10_78571040
LENGTH:	?
5'_FLANK:	TCTCTGCCTGGCTTGAGAGACCAGC
OBSERVED:	T/G
3'_FLANK:	CATGCAGAGTTCTGTGCAGAGCATG
||
SNP:	AP_chr10_78571071
LENGTH:	?
5'_FLANK:	AGAGTTCTGTGCAGAGCATGGAGAA
OBSERVED:	T/G
3'_FLANK:	ATCCTACTTTCCAACCTGGGACCCA
||
SNP:	AP_chr10_78571093
LENGTH:	?
5'_FLANK:	GAATATCCTACTTTCCAACCTGGGA
OBSERVED:	C/G
3'_FLANK:	CCATTGTATTTCCAGATGTGAGACC
||
SNP:	AP_chr10_78571099
LENGTH:	?
5'_FLANK:	CCTACTTTCCAACCTGGGACCCATT
OBSERVED:	G/T
3'_FLANK:	TATTTCCAGATGTGAGACCCAGAGC
||
SNP:	AP_chr10_78571152
LENGTH:	?
5'_FLANK:	TGGTGGTCCCTGAACCCTTCTGTGA
OBSERVED:	G/A
3'_FLANK:	GCCCTGGGCTCACCCCTGCCCCAGT
||
SNP:	AP_chr10_78571160
LENGTH:	?
5'_FLANK:	CCTGAACCCTTCTGTGAGGCCCTGG
OBSERVED:	G/C
3'_FLANK:	CTCACCCCTGCCCCAGTCAGCCACA
||
SNP:	AP_chr10_78571198
LENGTH:	?
5'_FLANK:	CCAGTCAGCCACAGTGTTGCCCATT
OBSERVED:	C/T
3'_FLANK:	TCAACCTTAAGGGAGTCCAGTTCAA
||
SNP:	AP_chr10_78571246
LENGTH:	?
5'_FLANK:	CAAAGGGATGGACAAGGAGGGGACA
OBSERVED:	T/C
3'_FLANK:	GACACCATTTCTACTGCTTCTCCCT
||
SNP:	AP_chr10_78571610
LENGTH:	?
5'_FLANK:	AGGAAAACAGGTTCTGGCTGGGTTC
OBSERVED:	C/T
3'_FLANK:	CTGCATCTTACAAGGGAGAAAATGC
||
SNP:	AP_chr10_78571631
LENGTH:	?
5'_FLANK:	GTTCCCTGCATCTTACAAGGGAGAA
OBSERVED:	A/G
3'_FLANK:	ATGCTAAAACTGACTTCTTTTTAGG
||
SNP:	AP_chr10_78571649
LENGTH:	?
5'_FLANK:	GGGAGAAAATGCTAAAACTGACTTC
OBSERVED:	T/C
3'_FLANK:	TTTTAGGCTGTAAGCTCCCACAGGC
||
SNP:	AP_chr10_78571741
LENGTH:	?
5'_FLANK:	CAGACAGATGTAAACTGTGTGCAAC
OBSERVED:	A/G
3'_FLANK:	CAAGGGCAAGGAATGTGTCTGATAC
||
SNP:	AP_chr10_78571792
LENGTH:	?
5'_FLANK:	TTTGCTTTTTATTTCCACAGGGTCT
OBSERVED:	G/A
3'_FLANK:	AAGAGTGCTCATCTACACTAAAGGC
||
SNP:	AP_chr10_78571805
LENGTH:	?
5'_FLANK:	TCCACAGGGTCTGAAGAGTGCTCAT
OBSERVED:	C/G
3'_FLANK:	TACACTAAAGGCTTATCATATGCCT
||
SNP:	AP_chr10_78571944
LENGTH:	?
5'_FLANK:	TCTGTCACCCCGAGAAAATCCCTCC
OBSERVED:	G/A
3'_FLANK:	CCTGTCTAAGCCACACGTTCACATG
||
SNP:	AP_chr10_78571960
LENGTH:	?
5'_FLANK:	AATCCCTCCGCCTGTCTAAGCCACA
OBSERVED:	C/T
3'_FLANK:	GTTCACATGTGTAGATAAGGACACC
||
SNP:	AP_chr10_78571997
LENGTH:	?
5'_FLANK:	TAGATAAGGACACCAGCACTCCCCA
OBSERVED:	T/G
3'_FLANK:	GGTGGTGTGAGGTCAGATGAAATGA
||
SNP:	AP_chr10_78572000
LENGTH:	?
5'_FLANK:	ATAAGGACACCAGCACTCCCCATGG
OBSERVED:	T/C
3'_FLANK:	GGTGTGAGGTCAGATGAAATGATGT
||
SNP:	AP_chr10_78572828
LENGTH:	?
5'_FLANK:	CAAGGGCAACTCCAGAAATCCCATC
OBSERVED:	A/G
3'_FLANK:	GCTTATTTATACTTACCATGTCGCC
||
SNP:	AP_chr10_78575960
LENGTH:	?
5'_FLANK:	CAATGCAAAGAAATAGAGGAAAACA
OBSERVED:	A/C
3'_FLANK:	CAGAATGGGAAAGACTAGGGATCTC
||
SNP:	AP_chr10_78587591
LENGTH:	?
5'_FLANK:	AAAGATATAAGCATTTGAATGCAGA
OBSERVED:	A/G
3'_FLANK:	TTCCAAAGAATAGCAAGAAGAGATA
||
SNP:	AP_chr10_78587849
LENGTH:	?
5'_FLANK:	AAGATCTTCATGACCCAGCTAATCA
OBSERVED:	T/C
3'_FLANK:	GATGGTGTGATCACTCACCTAGAGC
||
SNP:	AP_chr10_78598320
LENGTH:	?
5'_FLANK:	GTAAATTACCATCTTGAGCAAAGCT
OBSERVED:	C/T
3'_FLANK:	CACGTGGAAGGGAAAGGACTGTTGG
||
SNP:	AP_chr10_78602185
LENGTH:	?
5'_FLANK:	GTTTTCAGATGAGATCTGTGGTCAG
OBSERVED:	A/G
3'_FLANK:	GGAAAGCTTTCTTTACTATGTTTCT
||
SNP:	AP_chr10_78602605
LENGTH:	?
5'_FLANK:	TCATCTAGCATGTATGCAAGTATCC
OBSERVED:	G/A
3'_FLANK:	TGTAACTGATGTTTAAAATCAATAT
||
SNP:	AP_chr10_78604484
LENGTH:	?
5'_FLANK:	TTAGAAATAAGTGTTACAGTATACA
OBSERVED:	A/T
3'_FLANK:	ATGAGTTTTCTTAAGATACCTTTCT
||
SNP:	AP_chr10_78604543
LENGTH:	?
5'_FLANK:	AATTTCTATCTTTTTAGTATTGCAG
OBSERVED:	T/C
3'_FLANK:	CATTAAATATGATCTGAATAATACT
||
SNP:	AP_chr10_78605646
LENGTH:	?
5'_FLANK:	AAAGGTCTAATTCAATGGTTGTTGG
OBSERVED:	T/A
3'_FLANK:	TTCTGCTGGACCTTCTATACACCCT
||
SNP:	AP_chr10_78605859
LENGTH:	?
5'_FLANK:	AAATTTTCAAGCTGGGATTTTGTAG
OBSERVED:	A/G
3'_FLANK:	CCAAGCAATAGCATGAATTCCAGCC
||
SNP:	AP_chr10_78606000
LENGTH:	?
5'_FLANK:	TTGGTGGTGCTGGTGGTGCTTTTTA
OBSERVED:	C/T
3'_FLANK:	TTTTTTTCTCCCCACCCTTCAGCCT
||
SNP:	AP_chr10_78606480
LENGTH:	?
5'_FLANK:	TGGAGTAGGAAAAAGACAGTTTTTT
OBSERVED:	A/T
3'_FLANK:	AAGAAAAAGAATGAGATTAAGAGAC
||
SNP:	AP_chr10_78606507
LENGTH:	?
5'_FLANK:	AGAAAAAGAATGAGATTAAGAGACA
OBSERVED:	G/A
3'_FLANK:	AAAATGGTACCATATCATAAAAGCA
||
SNP:	AP_chr10_78606517
LENGTH:	?
5'_FLANK:	TGAGATTAAGAGACAGAAAATGGTA
OBSERVED:	C/T
3'_FLANK:	CATATCATAAAAGCACTCATGTACC
||
SNP:	AP_chr10_78606727
LENGTH:	?
5'_FLANK:	TATAATAACATACATTGAAACCAAG
OBSERVED:	C/A
3'_FLANK:	AACATCTACTGTATGAAGTAGATGT
||
SNP:	AP_chr10_78606762
LENGTH:	?
5'_FLANK:	TGTATGAAGTAGATGTCAGTGCAGA
OBSERVED:	C/T
3'_FLANK:	AAATAGCCCAAAACTTTGATTCTCT
||
SNP:	AP_chr10_78607479
LENGTH:	?
5'_FLANK:	GCTTACAAATTGGACAACCTAGAAA
OBSERVED:	A/C
3'_FLANK:	AAATGAATTCCCAGATACATACAAC
||
SNP:	AP_chr10_78607919
LENGTH:	?
5'_FLANK:	CAAGGATGGTTCTGTTAGGGGAAGC
OBSERVED:	T/A
3'_FLANK:	CACTGACTGAACTGCCCACCCTGAC
||
SNP:	AP_chr10_78608483
LENGTH:	?
5'_FLANK:	AAAAGGAAAACCTCTCAACACCACA
OBSERVED:	G/A
3'_FLANK:	CATAATGTCATACATGACAAGTCCA
||
SNP:	AP_chr10_78608571
LENGTH:	?
5'_FLANK:	TTTCCCCCTAGAATTAGGAATAAGA
OBSERVED:	C/T
3'_FLANK:	AAAGGTGCCTACTCTCACCATTCCT
||
SNP:	AP_chr10_78608592
LENGTH:	?
5'_FLANK:	AAGACAAAGGTGCCTACTCTCACCA
OBSERVED:	T/G
3'_FLANK:	TCCTATTCAACATAGAGTTCTAGCA
||
SNP:	AP_chr10_78608699
LENGTH:	?
5'_FLANK:	TATATTATCTACAGAAAGCTCTAAA
OBSERVED:	G/C
3'_FLANK:	ACTCCACCAAGGAACTGTTCAAACT
||
SNP:	AP_chr10_78609681
LENGTH:	?
5'_FLANK:	CTGCCAGAACTTACACAGGACTGGG
OBSERVED:	G/A
3'_FLANK:	AAACAGACTCTTGGAGGGCACAAAG
||
SNP:	AP_chr10_78610910
LENGTH:	?
5'_FLANK:	CATATAGGGGACTGGAATGCAAAAG
OBSERVED:	T/C
3'_FLANK:	AAGAAGTCAAGAAACACATGAAGTA
||
SNP:	AP_chr10_78611120
LENGTH:	?
5'_FLANK:	GATTTTATTCTTTGCAGCCAAAGAC
OBSERVED:	G/A
3'_FLANK:	GAGAAATTCTATACAGTCAGCAAAA
||
SNP:	AP_chr10_78611233
LENGTH:	?
5'_FLANK:	ATTGAAGAAAGTAGGGAAAACCACT
OBSERVED:	A/G
3'_FLANK:	GACCATACAGGTATGACCTAAATCA
||
SNP:	AP_chr10_78611240
LENGTH:	?
5'_FLANK:	AAAGTAGGGAAAACCACTAGACCAT
OBSERVED:	A/T
3'_FLANK:	CAGGTATGACCTAAATCAAATTCCT
||
SNP:	AP_chr10_78613734
LENGTH:	?
5'_FLANK:	TCCAAATAGGAAAAGGAGTACATCA
OBSERVED:	A/T
3'_FLANK:	GGCTGTATATTGTCACCCTGCTTAT
||
SNP:	AP_chr10_78614144
LENGTH:	?
5'_FLANK:	TTATGACTAACCTAGACAGCATATT
OBSERVED:	A/G
3'_FLANK:	AAAAGCAGAGACATTACTTTGCCAA
||
SNP:	AP_chr10_78614964
LENGTH:	?
5'_FLANK:	AAACAGTGGGGATCACAAAAGAAAA
OBSERVED:	C/T
3'_FLANK:	GGGAGAGCTCCAAGACTCCAATAAC
||
SNP:	AP_chr10_78616232
LENGTH:	?
5'_FLANK:	TGCATAGCGGATAATGGGGGAAGGG
OBSERVED:	C/G
3'_FLANK:	TAGAGTCATGCAGTAAGCCAGGCTT
||
SNP:	AP_chr10_78616596
LENGTH:	?
5'_FLANK:	ATATGGAAACTTAGCAGCAAACATT
OBSERVED:	G/A
3'_FLANK:	GCCCAACAAGTGAAAAACCCTTCAC
||
SNP:	AP_chr10_78617105
LENGTH:	?
5'_FLANK:	GTTCTAGAATAGAGATTTCAAAATG
OBSERVED:	G/C
3'_FLANK:	CAGCTTACAGGGACAAGTCTGTGTT
||
SNP:	AP_chr10_78617499
LENGTH:	?
5'_FLANK:	CTTGCACACTCAAATCCAAAACATA
OBSERVED:	G/A
3'_FLANK:	CTCAGTGAATACATGTGAGGGGAGC
||
SNP:	AP_chr10_78617832
LENGTH:	?
5'_FLANK:	ATCTCATCCTCATGTTGTCTCCTAT
OBSERVED:	G/C
3'_FLANK:	TGGGTTACAATTAAACAAATATAAT
||
SNP:	AP_chr10_78617972
LENGTH:	?
5'_FLANK:	TGGAGACGGAAAGAAAAAAGATTTG
OBSERVED:	C/A
3'_FLANK:	ATTCAAAGGGAAAAAAATGAACTAT
||
SNP:	AP_chr10_78618194
LENGTH:	?
5'_FLANK:	CAGTTGTGCTGAGTGAGGCCAAAGC
OBSERVED:	A/G
3'_FLANK:	TCTGATAAGAATTAGAGACACCTAA
||
SNP:	AP_chr10_78618464
LENGTH:	?
5'_FLANK:	TAAATGTTCTACCTAGCAACCAGCT
OBSERVED:	G/C
3'_FLANK:	TCAATAAATCATGGCTAGTAATTAT
||
SNP:	AP_chr10_78619036
LENGTH:	?
5'_FLANK:	GTCTTAAAAAGCATATCCTTGCTCC
OBSERVED:	T/G
3'_FLANK:	CAGTGGGGTTCTGTTGGTATAATTC
||
SNP:	AP_chr10_78620188
LENGTH:	?
5'_FLANK:	TCCAGGGAATCTTCCCAACCCAGGG
OBSERVED:	A/G
3'_FLANK:	TCAAACCCCAGTCTCCTACATTGCA
||
SNP:	AP_chr10_78620668
LENGTH:	?
5'_FLANK:	TTTCTCCTTATGTTTTGTTGTTGTT
OBSERVED:	C/T
3'_FLANK:	AGTCACTTAGTCCTGTCCGACTCTT
||
SNP:	AP_chr10_78621627
LENGTH:	?
5'_FLANK:	GGTATTAGGAGATGGGGCCATGGGG
OBSERVED:	C/T
3'_FLANK:	GGTGATTAGAACATGAGAACAGAGT
||
SNP:	AP_chr10_78622260
LENGTH:	?
5'_FLANK:	GAACCCACAACTCCTGTGGCTTTTA
OBSERVED:	T/C
3'_FLANK:	ACTGGCAGGTGGTTCTTCACCACTG
||
SNP:	AP_chr10_78622330
LENGTH:	?
5'_FLANK:	AATTCTAGTTAAAATCCCATCCAAA
OBSERVED:	C/T
3'_FLANK:	GTCAAATGTCATTTGAGACATTTTG
||
SNP:	AP_chr10_78622802
LENGTH:	?
5'_FLANK:	GCTCAATTTCTTGGGCCTTTCTTTC
OBSERVED:	T/C
3'_FLANK:	GAACATCGCTGCCTGCCTGAGGAAT
||
SNP:	AP_chr10_78623464
LENGTH:	?
5'_FLANK:	TTTAAGCCACGGTCAGGTAAAGGCA
OBSERVED:	C/A
3'_FLANK:	AAATCTGAAACACTTTAAAATGGAC
||
SNP:	AP_chr10_78625058
LENGTH:	?
5'_FLANK:	TCCAGGAAGTGGTGAAGGACAGGGA
OBSERVED:	A/G
3'_FLANK:	GCCTGGCATGCTGCAGTCCATGGGG
||
SNP:	AP_chr10_78625759
LENGTH:	?
5'_FLANK:	GCTGACTTCCCTTGCAAATTCCTGA
OBSERVED:	A/G
3'_FLANK:	ATAATTGGGCAGCAGAGGAAATTGG
||
SNP:	AP_chr10_78625785
LENGTH:	?
5'_FLANK:	ATAATTGGGCAGCAGAGGAAATTGG
OBSERVED:	C/T
3'_FLANK:	TTTAAGAGTCTGGAAGAGCCTGAGT
||
SNP:	AP_chr10_78625826
LENGTH:	?
5'_FLANK:	GAGCCTGAGTGGGTTTTACCCACCT
OBSERVED:	T/C
3'_FLANK:	GTAAGTGTTGACAATTGAAGGTCTG
||
SNP:	AP_chr10_78625834
LENGTH:	?
5'_FLANK:	GTGGGTTTTACCCACCTTGTAAGTG
OBSERVED:	T/C
3'_FLANK:	TGACAATTGAAGGTCTGATTTTGAG
||
SNP:	AP_chr10_78626858
LENGTH:	?
5'_FLANK:	TTTGAGGGCTTGTGACCTAGAGTCA
OBSERVED:	G/A
3'_FLANK:	CCAATGAGGTTATAGATGAAAGGCA
||
SNP:	AP_chr10_78626957
LENGTH:	?
5'_FLANK:	AGAGAAATAAAATAAGACCAAGGAC
OBSERVED:	T/C
3'_FLANK:	TTGTCCTGTGAGCCCTATGTCTCTG
||
SNP:	AP_chr10_78627164
LENGTH:	?
5'_FLANK:	GTTTACAGAGGTGAGCTCCCTCTGA
OBSERVED:	C/G
3'_FLANK:	TTCCACTCCGGGCACATATGCTCCT
||
SNP:	AP_chr10_78627192
LENGTH:	?
5'_FLANK:	CCACTCCGGGCACATATGCTCCTTT
OBSERVED:	A/C
3'_FLANK:	TCCTGGGCCTTGGTCACCAGGTATG
||
SNP:	AP_chr10_78627277
LENGTH:	?
5'_FLANK:	CGCCTAACATGAGTGGGGGAGCCTG
OBSERVED:	G/C
3'_FLANK:	TGGGCTGCCGTCTATGGGGTCGCAC
||
SNP:	AP_chr10_78627309
LENGTH:	?
5'_FLANK:	GCCGTCTATGGGGTCGCACAGAGTC
OBSERVED:	A/G
3'_FLANK:	GACACGACTGAGGTGACTTAGCAGC
||
SNP:	AP_chr10_78627556
LENGTH:	?
5'_FLANK:	TCTCATTACAAGAGCTCACTGCCCC
OBSERVED:	A/G
3'_FLANK:	GAGGCACAGAAGCCAATACTATGGT
||
SNP:	AP_chr10_78627936
LENGTH:	?
5'_FLANK:	GTAAAAAATCCACCTGCAATGGAGG
OBSERVED:	A/G
3'_FLANK:	GGCACAGTAGGAGATGCAAATTCGA
||
SNP:	AP_chr10_78628129
LENGTH:	?
5'_FLANK:	ATGCACTCACAGAGAGGGGTGGGAA
OBSERVED:	A/C
3'_FLANK:	GTTTGGCTCCGGTTGTTATTTGAAG
||
SNP:	AP_chr10_78628639
LENGTH:	?
5'_FLANK:	GCTCAATAATCCTGCTTGTACAGAG
OBSERVED:	T/C
3'_FLANK:	AGGTAAACCCCTTTTGTATAATCTC
||
SNP:	AP_chr10_78628775
LENGTH:	?
5'_FLANK:	GCCTGCCTGTTCAGTTGCTCAGTCA
OBSERVED:	T/C
3'_FLANK:	GTGGGACTCTTTAAGACATTTTGGA
||
SNP:	AP_chr10_78628787
LENGTH:	?
5'_FLANK:	AGTTGCTCAGTCATGTGGGACTCTT
OBSERVED:	T/A
3'_FLANK:	AAGACATTTTGGACTGTAACCCGCC
||
SNP:	AP_chr10_78629192
LENGTH:	?
5'_FLANK:	ATCAGTCAGATTCCATGAACTTATG
OBSERVED:	A/C
3'_FLANK:	CAGATAACTTAATAAAGGGAAATTT
||
SNP:	AP_chr10_78629266
LENGTH:	?
5'_FLANK:	TGTTAGAATTGCTGAAAGAGCAAGC
OBSERVED:	C/T
3'_FLANK:	GAGATCAGTAACTCCAGCTCCTGCC
||
SNP:	AP_chr10_78629462
LENGTH:	?
5'_FLANK:	TTTTTTTGTTTTTTTCCTGAAATAA
OBSERVED:	T/C
3'_FLANK:	TGCGTTTTTTGAGTGTGTGATATAC
||
SNP:	AP_chr10_78629466
LENGTH:	?
5'_FLANK:	TTTGTTTTTTTCCTGAAATAATTGC
OBSERVED:	G/A
3'_FLANK:	TTTTTTGAGTGTGTGATATACTTAT
||
SNP:	AP_chr10_78629559
LENGTH:	?
5'_FLANK:	TGCCTGGTCCAACACACAGATGAAG
OBSERVED:	C/A
3'_FLANK:	GATTCAGAACATGCCACCCCAGGAT
||
SNP:	AP_chr10_78629585
LENGTH:	?
5'_FLANK:	GATTCAGAACATGCCACCCCAGGAT
OBSERVED:	C/G
3'_FLANK:	TGCTGCTTTGGCATATTGATTATTT
||
SNP:	AP_chr10_78629777
LENGTH:	?
5'_FLANK:	GGACCCACGCAAACAAAATTACTAA
OBSERVED:	G/A
3'_FLANK:	ATAATCCTTAGCTTTCATCTGTTCC
||
SNP:	AP_chr10_78629896
LENGTH:	?
5'_FLANK:	CAATTTATCTTGCTTTGTAAAGGTA
OBSERVED:	T/C
3'_FLANK:	ATAAGCTTTAGGGCGCCTTGGCTTC
||
SNP:	AP_chr10_78630063
LENGTH:	?
5'_FLANK:	CAGAACCTAGAGGGCAGAAGGAATT
OBSERVED:	C/T
3'_FLANK:	TCTCCTCTGGCATAGACAAGCCATT
||
SNP:	AP_chr10_78630173
LENGTH:	?
5'_FLANK:	GGCTGCTGTTAGAGCCCTGGAACAC
OBSERVED:	G/C
3'_FLANK:	GCTGTCATGCTAGCATGTCCCCAAG
||
SNP:	AP_chr10_78630218
LENGTH:	?
5'_FLANK:	CCCAAGGAAGGCCTCCATACTTTCC
OBSERVED:	C/T
3'_FLANK:	CTTCCTTGGTTTACTCCCTTACTAC
||
SNP:	AP_chr10_78630254
LENGTH:	?
5'_FLANK:	TTACTCCCTTACTACGCTGAAGTAT
OBSERVED:	A/G
3'_FLANK:	AGCTCCACAGAAGACAAAAAATACA
||
SNP:	AP_chr10_78630572
LENGTH:	?
5'_FLANK:	TTTGTTGTGTTGGCCAATGCAAGAA
OBSERVED:	T/C
3'_FLANK:	CTTTTCATCCAGAGCAGAAATTGGC
||
SNP:	AP_chr10_78630603
LENGTH:	?
5'_FLANK:	CATCCAGAGCAGAAATTGGCCAACT
OBSERVED:	C/T
3'_FLANK:	TTTCTGTAAGATAAGAGAGCAAATG
||
SNP:	AP_chr10_78630719
LENGTH:	?
5'_FLANK:	TTTAGCAAAGCAGCCATGGACAAAT
OBSERVED:	G/A
3'_FLANK:	TGTAAATATATGAATGTGGCTGTGT
||
SNP:	AP_chr10_78633443
LENGTH:	?
5'_FLANK:	TGGCAGGTCTCATACATCCAGAACC
OBSERVED:	G/A
3'_FLANK:	AAACAGAGCCAAACCTGCTTCACAG
||
SNP:	AP_chr10_78636278
LENGTH:	?
5'_FLANK:	AAAACAATTGCCCAGCAAACACTAA
OBSERVED:	G/C
3'_FLANK:	TTCACATAAATCCTAAGAATCATAG
||
SNP:	AP_chr10_78650507
LENGTH:	?
5'_FLANK:	CTGCAGCCTCGAAATAGTCCGTGAC
OBSERVED:	C/T
3'_FLANK:	GACACACAAAGGAATTGCACCCATA
||
SNP:	AP_chr10_78674184
LENGTH:	?
5'_FLANK:	AAAGTCACCTGCAAGGGGAAATGAA
OBSERVED:	T/G
3'_FLANK:	TGTGAGCTCTTGCTTACTTGGGATG
||
SNP:	AP_chr10_78675724
LENGTH:	?
5'_FLANK:	TCCTGACATTATACACAAGGAAGCA
OBSERVED:	T/G
3'_FLANK:	AATAATATTTAAAGATAGACTCTAA
||
SNP:	AP_chr10_78676430
LENGTH:	?
5'_FLANK:	CACTCCTCCATTAGCAATGATAGAA
OBSERVED:	G/A
3'_FLANK:	GACAGAAAATCAGTAAGGAATAGCT
||
SNP:	AP_chr10_78677643
LENGTH:	?
5'_FLANK:	ATAAGGCTAAAACACTTGCGCTGTT
OBSERVED:	C/T
3'_FLANK:	AAAGACTTTTTTTTTTTCAATTTGG
||
SNP:	AP_chr10_78677651
LENGTH:	?
5'_FLANK:	AAAACACTTGCGCTGTTCAAAGACT
OBSERVED:	T/A
3'_FLANK:	TTTTTTTTTCAATTTGGAACCTGAA
||
SNP:	AP_chr10_78679294
LENGTH:	?
5'_FLANK:	TTCTCCCTGAAATATCCTAAACTTT
OBSERVED:	A/G
3'_FLANK:	TTGACACATGAAAACGTGTTTTCTG
||
SNP:	AP_chr10_78679576
LENGTH:	?
5'_FLANK:	CTGGTAGTCCAGTGGTTAAGAATCC
OBSERVED:	A/C
3'_FLANK:	CCTGCCAATGCAGGGGACATGGGTT
||
SNP:	AP_chr10_78685380
LENGTH:	?
5'_FLANK:	CTTTTGAAACCATCACTGAGAGAGG
OBSERVED:	G/C
3'_FLANK:	TCAACCAGATCCTGTTGCCTGTCCA
||
SNP:	AP_chr10_78686148
LENGTH:	?
5'_FLANK:	CATTTCCTTCTCCAGGGCATCTTCC
OBSERVED:	T/C
3'_FLANK:	GACCCAGGAATCGTACCTGGGTCTC
||
SNP:	AP_chr10_78687123
LENGTH:	?
5'_FLANK:	GCAGTCCATGGGGTCACAAAGAGTC
OBSERVED:	C/G
3'_FLANK:	GACACGACTGAGCGACTTCACTTTC
||
SNP:	AP_chr10_78691788
LENGTH:	?
5'_FLANK:	TCTATAAATTGCTTTGGGTAGTATA
OBSERVED:	A/C
3'_FLANK:	TCATTTTCACTATATTGATTCTTCC
||
SNP:	AP_chr10_78694688
LENGTH:	?
5'_FLANK:	TAAAGTTTAAAAATAAAATAAAATT
OBSERVED:	T/A
3'_FLANK:	AAAAAAAAATTATTTATTGACCACA
||
SNP:	AP_chr10_78696277
LENGTH:	?
5'_FLANK:	ATAAATAGTTTTATTCTTTGTTCAT
OBSERVED:	C/T
3'_FLANK:	CATCCAGGTATTCATTTTTGAATAC
||
SNP:	AP_chr10_78697474
LENGTH:	?
5'_FLANK:	AAGATTTCGTCTCTCAGCTGCAACA
OBSERVED:	G/T
3'_FLANK:	TAAACTGTCCTCATCTGCAGCCAGT
||
SNP:	AP_chr10_78698631
LENGTH:	?
5'_FLANK:	ACAATGTGGATTTAAAAGGGACTAA
OBSERVED:	G/A
3'_FLANK:	CACACAGCACAAGTGACCCCCACTG
||
SNP:	AP_chr10_78707581
LENGTH:	?
5'_FLANK:	GATGCTAGTAAATGTGAAATCCCAG
OBSERVED:	A/G
3'_FLANK:	CTGGTCTGACCTCAGAGCCTGGATT
||
SNP:	AP_chr10_78707801
LENGTH:	?
5'_FLANK:	GTCCTCACTCTCTGTAGCGCTTTCA
OBSERVED:	G/T
3'_FLANK:	TTACCAAGACAATCATCTCCAACAG
||
SNP:	AP_chr10_78708221
LENGTH:	?
5'_FLANK:	AGCAGGCTTGTGTGGGAACTTGGAA
OBSERVED:	A/G
3'_FLANK:	CCACCAAGCACTCCAGGCACCCAAG
||
SNP:	AP_chr10_78708688
LENGTH:	?
5'_FLANK:	CTCTCCTTTTCTGACCCAACCTCCG
OBSERVED:	C/A
3'_FLANK:	GAATGCCCTTCAATTGTCCCAACAA
||
SNP:	AP_chr10_78708754
LENGTH:	?
5'_FLANK:	AAAGTATCAAAACAAAAGTTTAGAG
OBSERVED:	C/T
3'_FLANK:	CCCTGCACATGTACCCCATCCCAAC
||
SNP:	AP_chr10_78713180
LENGTH:	?
5'_FLANK:	AAGTGAAGTGAAAGTCGCTCAGTCA
OBSERVED:	A/G
3'_FLANK:	TGTCTGACTCTTTGTGACCCCATGG
||
SNP:	AP_chr10_78713462
LENGTH:	?
5'_FLANK:	CTTTACCAGCTGAGCCACAAGAGAA
OBSERVED:	G/A
3'_FLANK:	CCCCATTAGAACACACACATATATA
||
SNP:	AP_chr10_78713848
LENGTH:	?
5'_FLANK:	TCCCAACACAGTGATTGACAGGGGG
OBSERVED:	C/T
3'_FLANK:	AAAGCCACATTTATGATTTCTGAAA
||
SNP:	AP_chr10_78714805
LENGTH:	?
5'_FLANK:	CTGCCTCCTGATTCTGGAGAGACAT
OBSERVED:	C/G
3'_FLANK:	CAGTGTCAGAAGGAGTTCTGTGCGC
||
SNP:	AP_chr10_78714814
LENGTH:	?
5'_FLANK:	GATTCTGGAGAGACATCCAGTGTCA
OBSERVED:	G/T
3'_FLANK:	AAGGAGTTCTGTGCGCTGAGCAAGG
||
SNP:	AP_chr10_78716196
LENGTH:	?
5'_FLANK:	AAGGGGACAAAAATGAGAGTTTGGG
OBSERVED:	G/T
3'_FLANK:	CCTGCTGAGGAAGGATCCTCTTCAA
||
SNP:	AP_chr10_78716905
LENGTH:	?
5'_FLANK:	GATTTATACCCCTAACCCCTATGTC
OBSERVED:	T/G
3'_FLANK:	TTCAGGTGTCAATTGTATTTAGTAT
||
SNP:	AP_chr10_78716986
LENGTH:	?
5'_FLANK:	TGATAAGTTAAGGATATATAATATA
OBSERVED:	C/A
3'_FLANK:	TCTCTAGAATAACCAATAAAAGAAT
||
SNP:	AP_chr10_78717175
LENGTH:	?
5'_FLANK:	CAGTAATTATCTTCAATGTAAATGA
OBSERVED:	G/A
3'_FLANK:	CTAAATACTTCAATTAAAAGAAATT
||
SNP:	AP_chr10_78717763
LENGTH:	?
5'_FLANK:	CAATTACACTGAGAGAGATTAACAC
OBSERVED:	A/G
3'_FLANK:	CCTGTCTCACAGCTAGAATAAGCAG
||
SNP:	AP_chr10_78717916
LENGTH:	?
5'_FLANK:	ACTCTTTTCAAGGACACACAGAACA
OBSERVED:	C/T
3'_FLANK:	TTGTCAAAATTGCCTTAAAGTCATA
||
SNP:	AP_chr10_78717986
LENGTH:	?
5'_FLANK:	TCAAAATCAAAATCATATCAGAATA
OBSERVED:	C/T
3'_FLANK:	TCTTTGGTTTCAGAGGAATTAAGCT
||
SNP:	AP_chr10_78718907
LENGTH:	?
5'_FLANK:	ATACTTGCTTTACAATATTGTGTTA
OBSERVED:	G/A
3'_FLANK:	CGTCTGCTATACAGCAAAGTGAATC
||
SNP:	AP_chr10_78719063
LENGTH:	?
5'_FLANK:	TGGCAAGGATATTATTAAAAAAGAA
OBSERVED:	T/C
3'_FLANK:	ATTAGAAGCCCGGCTTGCTTATGAC
||
SNP:	AP_chr10_78719872
LENGTH:	?
5'_FLANK:	CTTCCTGCGTCCACGCCTCACCCTA
OBSERVED:	G/T
3'_FLANK:	CATCACTTTCTCCTCACCTTTGCGT
||
SNP:	AP_chr10_78722067
LENGTH:	?
5'_FLANK:	CCCAAATTAACATTATCTAAGAAAC
OBSERVED:	C/T
3'_FLANK:	GAATGATATCAAATCTGTCTTACAT
||
SNP:	AP_chr10_78722819
LENGTH:	?
5'_FLANK:	GCTCTCATTATTGAGAGATGCTTAA
OBSERVED:	G/T
3'_FLANK:	CTCATTATTCAGTTTTGGGAGAGAA
||
SNP:	AP_chr10_78724536
LENGTH:	?
5'_FLANK:	CCATAGGGTCGCACAGAATCGGACA
OBSERVED:	T/C
3'_FLANK:	GACTGAGCAACTAAGCACAGCACAG
||
SNP:	AP_chr10_78727119
LENGTH:	?
5'_FLANK:	AATCCTTTAGTTTAGGGAAAGCCTT
OBSERVED:	C/G
3'_FLANK:	ACTCAGATGCTCAGTCGTGTCCGAC
||
SNP:	AP_chr10_78727158
LENGTH:	?
5'_FLANK:	GTCGTGTCCGACTCTTTCCAACCCC
OBSERVED:	A/G
3'_FLANK:	TGGACTATAGCCCACCAAGATCCTA
||
SNP:	AP_chr10_78727252
LENGTH:	?
5'_FLANK:	ATTTCCTCCTCCAGGAGATCTTCCC
OBSERVED:	A/G
3'_FLANK:	ACCCAGAGATCAAGCACGTGTCTTC
||
SNP:	AP_chr10_78728163
LENGTH:	?
5'_FLANK:	AGGTGATCCTTAGAGAGGGCAACAG
OBSERVED:	T/C
3'_FLANK:	TTCAGAGGAGACAGAGCAGTGATGG
||
SNP:	AP_chr10_78728225
LENGTH:	?
5'_FLANK:	ATAGTGGGAGCAAGACTGGTTATAA
OBSERVED:	A/G
3'_FLANK:	AATAGCCTCCTGGGACTTTCCTGGT
||
SNP:	AP_chr10_78729954
LENGTH:	?
5'_FLANK:	TTCTCAAAAAGTTAAACATAAAGTA
OBSERVED:	T/C
3'_FLANK:	AATATGATCTTGCAATTTCACTCCT
||
SNP:	AP_chr10_78730703
LENGTH:	?
5'_FLANK:	CCATTTAATAATATTCTTTAAAGCC
OBSERVED:	T/G
3'_FLANK:	CCTTTTCACCAGATACAACCAAAAG
||
SNP:	AP_chr10_78731504
LENGTH:	?
5'_FLANK:	AATGCATCTTCCCCGGTCTTTGTGT
OBSERVED:	C/T
3'_FLANK:	AACACCAAGGACAGGCAACCTCACC
||
SNP:	AP_chr10_78731922
LENGTH:	?
5'_FLANK:	TCAAAATTTGCTACTAACCTTATGC
OBSERVED:	G/A
3'_FLANK:	GCCAGTTAGGGCTCAACAGGGCTTC
||
SNP:	AP_chr10_78737812
LENGTH:	?
5'_FLANK:	AAGATTCATGACAAGGGGATGTATA
OBSERVED:	T/C
3'_FLANK:	ACAGGCAGGATAATCACCTGCATGT
||
SNP:	AP_chr10_78738286
LENGTH:	?
5'_FLANK:	GGGGACAGTGGTTACACAAACAAAT
OBSERVED:	A/C
3'_FLANK:	ATCTAGGTTCTCCTGAACAAAATGA
||
SNP:	AP_chr10_78740887
LENGTH:	?
5'_FLANK:	AGCAGGTCCACTACAGAATCAGCCC
OBSERVED:	T/G
3'_FLANK:	AGGAGGCAACACAGTAAGTTACCAT
||
SNP:	AP_chr10_78742465
LENGTH:	?
5'_FLANK:	CAAGCACCACCAGGCACAGACACGC
OBSERVED:	T/C
3'_FLANK:	ACTTTTATGATTGAACAGTGGGAGG
||
SNP:	AP_chr10_78743123
LENGTH:	?
5'_FLANK:	CAGGGCATGACCCTCAGGGCTCCAG
OBSERVED:	G/A
3'_FLANK:	GAAGACTCCAGTAACCGCAAGTTCA
||
SNP:	AP_chr10_78743173
LENGTH:	?
5'_FLANK:	ACAGAGAGGCCCGGGGAGCCAGCAG
OBSERVED:	A/G
3'_FLANK:	ATAAGTTTCTATGTGGTGCATTGTG
||
SNP:	AP_chr10_78743596
LENGTH:	?
5'_FLANK:	TCCAGAGAAGGAGGAATGTTCTATC
OBSERVED:	T/A
3'_FLANK:	CAGTTAGGTCATGTAAAACAAGTAT
||
SNP:	AP_chr10_78744699
LENGTH:	?
5'_FLANK:	GAATGCTTTAAGGCAGCTGATGAAG
OBSERVED:	C/A
3'_FLANK:	TAAAAATGGCTAGTAGATACTAGAG
||
SNP:	AP_chr10_78745143
LENGTH:	?
5'_FLANK:	AGGGCTACTTTTTCAGGGAACAAGA
OBSERVED:	C/A
3'_FLANK:	GAACCACATTTCCCTTGTTTCCAGT
||
SNP:	AP_chr10_78746570
LENGTH:	?
5'_FLANK:	TAGAATGGACTGGTTGGATCTCCTT
OBSERVED:	A/G
3'_FLANK:	CAGTCCAAGGGACTCTCAAGAGTCT
||
SNP:	AP_chr10_78746733
LENGTH:	?
5'_FLANK:	ACCTTTGTTGGCAAAGTAATGTCTC
OBSERVED:	C/T
3'_FLANK:	GCTTTTGAATATGCTATCTAAGTTG
||
SNP:	AP_chr10_78746838
LENGTH:	?
5'_FLANK:	CCATCTGCAGTGATTTTGGAGCCCC
OBSERVED:	A/C
3'_FLANK:	AAAAATAAAGTCTGACACTGTTTCC
||
SNP:	AP_chr10_78746932
LENGTH:	?
5'_FLANK:	CCATGATCTTAGCTTTCTGAATGTT
OBSERVED:	T/G
3'_FLANK:	AGTTTTAAGCCAACTTTTTCACTCT
||
SNP:	AP_chr10_78747188
LENGTH:	?
5'_FLANK:	TTAAAAAAGACTCTCTAGGGACTTC
OBSERVED:	T/C
3'_FLANK:	CTGGTTGTCCAGTGGTTAAGACTTG
||
SNP:	AP_chr10_78748165
LENGTH:	?
5'_FLANK:	CTTTTAAAGCTCTTCACAATCAAGT
OBSERVED:	T/C
3'_FLANK:	ACAAACAATTATTCTTGTCTCTATT
||
SNP:	AP_chr10_78748528
LENGTH:	?
5'_FLANK:	CAGGCTGAAATGCCTCTTACATCCA
OBSERVED:	C/T
3'_FLANK:	AGCCCCAATAGAGCACTTAGCTCCA
||
SNP:	AP_chr10_78749053
LENGTH:	?
5'_FLANK:	ATGCATTGGAGAAGGAAATGGCAAC
OBSERVED:	T/C
3'_FLANK:	CACTCCAGTGTTCCTGCCTAGAGAA
||
SNP:	AP_chr10_78749320
LENGTH:	?
5'_FLANK:	CATTAAGTTGACTTAAATATTTTTT
OBSERVED:	A/T
3'_FLANK:	AAATTCTTCAAATATATTAAAATTC
||
SNP:	AP_chr10_78756142
LENGTH:	?
5'_FLANK:	TGGTTTCATAACTAATTAGCTGAAC
OBSERVED:	A/G
3'_FLANK:	TCCTTGGTCAATTGACTGAACTTCC
||
SNP:	AP_chr10_78757362
LENGTH:	?
5'_FLANK:	TCAATCTGTTTAAGATTTAAATTCC
OBSERVED:	T/G
3'_FLANK:	ATAGAAAGTATCTATCTGATTGGCC
||
SNP:	AP_chr10_78759408
LENGTH:	?
5'_FLANK:	CCACTGATGAACTGGAAGGCTTTAG
OBSERVED:	A/G
3'_FLANK:	CAAACTACCTCACTAAGGTTCTGTG
||
SNP:	AP_chr10_78760995
LENGTH:	?
5'_FLANK:	TAGGAGGTCCTCCAAGAATTGGAAG
OBSERVED:	C/A
3'_FLANK:	AGAGAAGTTACCCTTTGTTTTAGCT
||
SNP:	AP_chr10_78761258
LENGTH:	?
5'_FLANK:	TTCATGACTTTCTCCACACGATCTC
OBSERVED:	T/C
3'_FLANK:	AAGCCCAAGATCAAGTGTTAAAGAA
||
SNP:	AP_chr10_78762156
LENGTH:	?
5'_FLANK:	AAAATGCCCTTCATTTGACAAATTT
OBSERVED:	A/C
3'_FLANK:	AATATGTCACTGACTTGATATCTAA
||
SNP:	AP_chr10_78769838
LENGTH:	?
5'_FLANK:	TTCTCCAAGGGATGTTCCCAAGCCA
OBSERVED:	A/G
3'_FLANK:	GTCTCCCGCATGCAGGCAGATTCTT
||
SNP:	AP_chr10_78771463
LENGTH:	?
5'_FLANK:	TAAGAAAAAGGGATATTCTGGGGGG
OBSERVED:	G/A
3'_FLANK:	AAAATGACTGTTCAGCAATTTGTTT
||
SNP:	AP_chr10_78779953
LENGTH:	?
5'_FLANK:	GGGTCAAGTTTGGATGCACCTAGCA
OBSERVED:	G/C
3'_FLANK:	CTCTGACGGAGAAGGCAATGGCACC
||
SNP:	AP_chr10_78780390
LENGTH:	?
5'_FLANK:	TAAAGAAAAATTAACTAAGCCCTAA
OBSERVED:	A/G
3'_FLANK:	GTGAAAAAAAAAAAAATCCGTTACA
||
SNP:	AP_chr10_78780564
LENGTH:	?
5'_FLANK:	ATTCTCTGTAAATACTCTTTAGAGA
OBSERVED:	A/C
3'_FLANK:	ACCGAAGTTTTCATAGAACTCACTT
||
SNP:	AP_chr10_78780834
LENGTH:	?
5'_FLANK:	GATTACAGTTCATAGCTAGTACCAC
OBSERVED:	A/G
3'_FLANK:	CTGGGTATGTCACCAGCATAACACT
||
SNP:	AP_chr10_78782898
LENGTH:	?
5'_FLANK:	CTGTTTATCTGCCAAAAGTCAGATC
OBSERVED:	C/T
3'_FLANK:	TCCAAAAGGATCTCATTTGTCATAA
||
SNP:	AP_chr10_78789214
LENGTH:	?
5'_FLANK:	TTACCATTGAGATTTTTAGATGTCT
OBSERVED:	G/A
3'_FLANK:	AGGATTAAGTCATATACAATATTGC
||
SNP:	AP_chr10_78790043
LENGTH:	?
5'_FLANK:	TTTTCTTACTCAGCTCTACATCATA
OBSERVED:	C/G
3'_FLANK:	CATGGTCCCTACAGATGGTCAGCTG
||
SNP:	AP_chr10_78793038
LENGTH:	?
5'_FLANK:	TCTTTGTTATTTTCTGTTTTCCTGA
OBSERVED:	G/C
3'_FLANK:	TACTAGTTATATTGGGGGAGGGATG
||
SNP:	AP_chr10_78794195
LENGTH:	?
5'_FLANK:	TGCTCTCTCTTTGGGGCATTTTCAC
OBSERVED:	C/T
3'_FLANK:	GTACCTAAATTGGATCTGTTGGATT
||
SNP:	AP_chr10_78797485
LENGTH:	?
5'_FLANK:	GTCTTGCTCTGCAAGTATCAACCAA
OBSERVED:	C/T
3'_FLANK:	GAACAACTCTGTAGTTACCTTCTCT
||
SNP:	AP_chr10_78798725
LENGTH:	?
5'_FLANK:	ACATGTGCAGGCTGCAAAATTAGCT
OBSERVED:	A/G
3'_FLANK:	CTCCAACATGAGCCACGCTTTATGC
||
SNP:	AP_chr10_78800347
LENGTH:	?
5'_FLANK:	AACCACAGAAGTGAACACTTTAAAT
OBSERVED:	G/A
3'_FLANK:	ATGACTCTTACATTATGTGATGTAC
||
SNP:	AP_chr10_78803021
LENGTH:	?
5'_FLANK:	CAGGGAAGCCTGGAGTGCTGCAGTC
OBSERVED:	C/T
3'_FLANK:	ATGGAGTAGCAAAGAGCTGGATACG
||
SNP:	AP_chr10_78805089
LENGTH:	?
5'_FLANK:	GCATCAGGATCTTTTCCAATGAGTT
OBSERVED:	G/A
3'_FLANK:	GCTCTTTGCATCAGGTGGCCAAAAT
||
SNP:	AP_chr10_78805285
LENGTH:	?
5'_FLANK:	AAAAAAGTGCGTTCTGGGGCCTTTG
OBSERVED:	C/T
3'_FLANK:	CTGGTGATCCAGTGGTTAAGACTCA
||
SNP:	AP_chr10_78805704
LENGTH:	?
5'_FLANK:	GGATTCCCATCCTTTTTTTTTTTTT
OBSERVED:	C/T
3'_FLANK:	TTTCATGTTTAATTTGCAATAATGT
||
SNP:	AP_chr10_78806478
LENGTH:	?
5'_FLANK:	GGATTACCTCTCTCCTTCCTCTGAA
OBSERVED:	C/T
3'_FLANK:	TCCTTAAACATATTTAGCAATTTGC
||
SNP:	AP_chr10_78806885
LENGTH:	?
5'_FLANK:	CCTCTCCTTTCTATACAATGCTGCC
OBSERVED:	C/T
3'_FLANK:	GGAAATCCTACCATTATGTTCCCTC
||
SNP:	AP_chr10_78807499
LENGTH:	?
5'_FLANK:	AAACTGATTTTCTCAGGTGGCACTG
OBSERVED:	T/C
3'_FLANK:	GCTATTCTTTGTCACTCAGTCATGT
||
SNP:	AP_chr10_78811212
LENGTH:	?
5'_FLANK:	TTAAAGACATAATCACAATAACAAA
OBSERVED:	C/T
3'_FLANK:	GTTTGTTTCTCATACCTCCTTTCTT
||
SNP:	AP_chr10_78811737
LENGTH:	?
5'_FLANK:	ATTGCCGGGCTGGTCCTGCTCTAAA
OBSERVED:	T/C
3'_FLANK:	GCTAAAGATAATAGCCAAGGACAAC
||
SNP:	AP_chr10_78813246
LENGTH:	?
5'_FLANK:	CAAATAATGCTAGAGTACTATTATT
OBSERVED:	C/T
3'_FLANK:	GTTTCATTAAGAATTACTGACAGGA
||
SNP:	AP_chr10_78813773
LENGTH:	?
5'_FLANK:	TCTTACTACACGTGATGCACTCTGA
OBSERVED:	A/G
3'_FLANK:	TATTTCCTGTTCCCACCATGACTTT
||
SNP:	AP_chr10_78813821
LENGTH:	?
5'_FLANK:	TTTTGTTTCAACTTCTGGTCACAAC
OBSERVED:	A/C
3'_FLANK:	CATTAAATTGATTTCATAACCTATT
||
SNP:	AP_chr10_78815178
LENGTH:	?
5'_FLANK:	AAGGAAGAAACTTAAATATGAACAG
OBSERVED:	A/C
3'_FLANK:	TGACTCATTGGAAAAGACCCTGATG
||
SNP:	AP_chr10_78816177
LENGTH:	?
5'_FLANK:	TGTCTCTTAACTACCTAGGCAAGAC
OBSERVED:	T/G
3'_FLANK:	ACCTTTCCATCCCAAATCAATCCAC
||
SNP:	AP_chr10_78816549
LENGTH:	?
5'_FLANK:	CCCCTGGAGGAGGGCGTGGCAACCC
OBSERVED:	A/G
3'_FLANK:	CTCTAGTATTCTTGCCTGGAGAATC
||
SNP:	AP_chr10_78816675
LENGTH:	?
5'_FLANK:	TGAACACGAGAGCACTTTTCTTAAA
OBSERVED:	G/A
3'_FLANK:	TGAAATCTCAAAGGTGCACCATAGA
||
SNP:	AP_chr10_78816691
LENGTH:	?
5'_FLANK:	TTTCTTAAAGTGAAATCTCAAAGGT
OBSERVED:	G/A
3'_FLANK:	CACCATAGAAGTAAAGCAAGCCCAC
||
SNP:	AP_chr10_78817124
LENGTH:	?
5'_FLANK:	AAGTCTGGTTATAATAATAAGAGAC
OBSERVED:	T/C
3'_FLANK:	GAGGAGCTGAAGAATTAGGCAAGCA
||
SNP:	AP_chr10_78817163
LENGTH:	?
5'_FLANK:	ATTAGGCAAGCAGGAAAATGATTTT
OBSERVED:	T/G
3'_FLANK:	AAATGGAATATTTAGGAAGAACTAC
||
SNP:	AP_chr10_78817246
LENGTH:	?
5'_FLANK:	TCTTAGACTAAGCAACCAACCACTG
OBSERVED:	G/T
3'_FLANK:	GTATCCACTGGTAGGGCGCTTTGGG
||
SNP:	AP_chr10_78817717
LENGTH:	?
5'_FLANK:	TGGCATCTTAAATGCTTACTTAATA
OBSERVED:	T/C
3'_FLANK:	TGTTATTATTTCCTAGCGGGTAAAA
||
SNP:	AP_chr10_78817789
LENGTH:	?
5'_FLANK:	TGAATTCTCTTCTATTTTTTTAATA
OBSERVED:	T/A
3'_FLANK:	TTCATGATTTCAACCCAAAAGACAC
||
SNP:	AP_chr10_78817869
LENGTH:	?
5'_FLANK:	TTTTATCTACAATTACAAAACACAC
OBSERVED:	C/T
3'_FLANK:	GTGCTCTTAAAACTGAAAGTTTTTC
||
SNP:	AP_chr10_78818005
LENGTH:	?
5'_FLANK:	TTGCAGGATATTTACCCCAGACTCT
OBSERVED:	G/A
3'_FLANK:	CTGGCTGTGTTATACAACACACACA
||
SNP:	AP_chr10_78818451
LENGTH:	?
5'_FLANK:	AAAGAACTTCTACACACTATTTTCC
OBSERVED:	C/A
3'_FLANK:	CAAGCTGTAAACAGTATTTATTTGA
||
SNP:	AP_chr10_78818559
LENGTH:	?
5'_FLANK:	TCTGGTGGGCTATAGTCCATGGGGT
OBSERVED:	T/C
3'_FLANK:	ATAAAGAGTCACACATGACTGTGGG
||
SNP:	AP_chr10_78818586
LENGTH:	?
5'_FLANK:	TAAAGAGTCACACATGACTGTGGGT
OBSERVED:	C/G
3'_FLANK:	TTTTACATGTTTTACTGTCTCAGTT
||
SNP:	AP_chr10_78818733
LENGTH:	?
5'_FLANK:	AGCTATTTTGGTCATGATTTTCTTC
OBSERVED:	T/C
3'_FLANK:	ACTCTTTTCCTGCTTGGAAAGATAG
||
SNP:	AP_chr10_78818774
LENGTH:	?
5'_FLANK:	GGAAAGATAGGCATATCACTTTTGA
OBSERVED:	G/C
3'_FLANK:	CAAGTAGCTAACTTATGAATTATTC
||
SNP:	AP_chr10_78818791
LENGTH:	?
5'_FLANK:	ACTTTTGAGCAAGTAGCTAACTTAT
OBSERVED:	G/A
3'_FLANK:	AATTATTCACAAGGAAGGGTCATCA
||
SNP:	AP_chr10_78818841
LENGTH:	?
5'_FLANK:	ACAAAAACTGCTTTCAGATACCGCA
OBSERVED:	T/C
3'_FLANK:	GTCTGCAAATTTCATATTTAAACAG
||
SNP:	AP_chr10_78818851
LENGTH:	?
5'_FLANK:	CTTTCAGATACCGCATGTCTGCAAA
OBSERVED:	T/C
3'_FLANK:	TTCATATTTAAACAGTATGCTCTGC
||
SNP:	AP_chr10_78818976
LENGTH:	?
5'_FLANK:	TCTTCAAGCTTATCTCTATATGTTC
OBSERVED:	A/G
3'_FLANK:	TTCTTTTGTAACAGTGGTGCCTTAG
||
SNP:	AP_chr10_78819001
LENGTH:	?
5'_FLANK:	ATTCTTTTGTAACAGTGGTGCCTTA
OBSERVED:	G/T
3'_FLANK:	TTATGCTTTCACAAAATCATTCTGT
||
SNP:	AP_chr10_78819022
LENGTH:	?
5'_FLANK:	CTTAGTTATGCTTTCACAAAATCAT
OBSERVED:	T/C
3'_FLANK:	CTGTCACCGTATGATCCAGCAATTC
||
SNP:	AP_chr10_78819065
LENGTH:	?
5'_FLANK:	AGCAATTCCACTCCTAGGTATACAC
OBSERVED:	C/G
3'_FLANK:	CAAAGGAACTGAAAGTAGGGACTCA
||
SNP:	AP_chr10_78819179
LENGTH:	?
5'_FLANK:	ACAAAACATAGTATAATGGAATATT
OBSERVED:	T/A
3'_FLANK:	TTAAGCCTTAAAAAGGAATACAAGT
||
SNP:	AP_chr10_78819184
LENGTH:	?
5'_FLANK:	ACATAGTATAATGGAATATTTTTAA
OBSERVED:	G/T
3'_FLANK:	CCTTAAAAAGGAATACAAGTTTTGA
||
SNP:	AP_chr10_78819187
LENGTH:	?
5'_FLANK:	TAGTATAATGGAATATTTTTAAGCC
OBSERVED:	T/C
3'_FLANK:	TAAAAAGGAATACAAGTTTTGATAC
||
SNP:	AP_chr10_78819193
LENGTH:	?
5'_FLANK:	AATGGAATATTTTTAAGCCTTAAAA
OBSERVED:	A/G
3'_FLANK:	GGAATACAAGTTTTGATACATGCTA
||
SNP:	AP_chr10_78819200
LENGTH:	?
5'_FLANK:	TATTTTTAAGCCTTAAAAAGGAATA
OBSERVED:	C/A
3'_FLANK:	AAGTTTTGATACATGCTATACCATA
||
SNP:	AP_chr10_78819206
LENGTH:	?
5'_FLANK:	TAAGCCTTAAAAAGGAATACAAGTT
OBSERVED:	T/C
3'_FLANK:	TGATACATGCTATACCATAGATAAA
||
SNP:	AP_chr10_78819264
LENGTH:	?
5'_FLANK:	TGGTTTATGACTGAAATGAATGAAA
OBSERVED:	C/T
3'_FLANK:	GATAAATGAAATAAGCCAGAGATAA
||
SNP:	AP_chr10_78819303
LENGTH:	?
5'_FLANK:	AGCCAGAGATAAAAAGATAAATATT
OBSERVED:	A/G
3'_FLANK:	TATGATTCCACTTGTATAAAATACT
||
SNP:	AP_chr10_78819352
LENGTH:	?
5'_FLANK:	CTTAGAAAAGGCAAATTCATAGAGA
OBSERVED:	C/T
3'_FLANK:	AGAAAGTAGACTGAAGTTACTAGTA
||
SNP:	AP_chr10_78819359
LENGTH:	?
5'_FLANK:	AAGGCAAATTCATAGAGACAGAAAG
OBSERVED:	T/C
3'_FLANK:	AGACTGAAGTTACTAGTAGTTGCAG
||
SNP:	AP_chr10_78819376
LENGTH:	?
5'_FLANK:	ACAGAAAGTAGACTGAAGTTACTAG
OBSERVED:	T/G
3'_FLANK:	AGTTGCAGGGAGTGAGAATGGTTAG
||
SNP:	AP_chr10_78819406
LENGTH:	?
5'_FLANK:	GCAGGGAGTGAGAATGGTTAGGGAG
OBSERVED:	C/T
3'_FLANK:	TTCTGATGGGGTGATAAAGTTTTGA
||
SNP:	AP_chr10_78819415
LENGTH:	?
5'_FLANK:	GAGAATGGTTAGGGAGCTTCTGATG
OBSERVED:	G/C
3'_FLANK:	GGTGATAAAGTTTTGAAAATAAATG
||
SNP:	AP_chr10_78819449
LENGTH:	?
5'_FLANK:	AGTTTTGAAAATAAATGGTGGTGAC
OBSERVED:	G/A
3'_FLANK:	GTTGCATAATATTGTGAGTGTAATT
||
SNP:	AP_chr10_78819495
LENGTH:	?
5'_FLANK:	TAATTAATGCCACAGAATTGCACAT
OBSERVED:	T/C
3'_FLANK:	TTCAAATGGTAGGTTGGCCAAAAAT
||
SNP:	AP_chr10_78819498
LENGTH:	?
5'_FLANK:	TTAATGCCACAGAATTGCACATTTT
OBSERVED:	C/A
3'_FLANK:	AAATGGTAGGTTGGCCAAAAATTTC
||
SNP:	AP_chr10_78819520
LENGTH:	?
5'_FLANK:	TTTCAAATGGTAGGTTGGCCAAAAA
OBSERVED:	T/G
3'_FLANK:	TTCATTTGAGTTATTTTCCATAAGA
||
SNP:	AP_chr10_78819603
LENGTH:	?
5'_FLANK:	TTAGGAAAATTTAGGCAAAGTATTA
OBSERVED:	C/A
3'_FLANK:	AATTTTAAGTCTATGGCTAATGCAT
||
SNP:	AP_chr10_78819943
LENGTH:	?
5'_FLANK:	TATGTCATCCCCAGAACTTGAGGGA
OBSERVED:	T/C
3'_FLANK:	CAAAAATGTACCTTAGAGATGTAAT
||
SNP:	AP_chr10_78819949
LENGTH:	?
5'_FLANK:	ATCCCCAGAACTTGAGGGATCAAAA
OBSERVED:	A/G
3'_FLANK:	TGTACCTTAGAGATGTAATATGCCA
||
SNP:	AP_chr10_78820343
LENGTH:	?
5'_FLANK:	ATCCATTCTCCCCTATTCTTTCTAA
OBSERVED:	T/C
3'_FLANK:	CCATCCATTCCTCCTAAAGGGAATC
||
SNP:	AP_chr10_78820370
LENGTH:	?
5'_FLANK:	CATCCATTCCTCCTAAAGGGAATCA
OBSERVED:	G/A
3'_FLANK:	CCTTGAATAATCATTGAAAGGACTG
||
SNP:	AP_chr10_78820519
LENGTH:	?
5'_FLANK:	GGATGACAGAGGGTGAAATGGTTGG
OBSERVED:	T/A
3'_FLANK:	TGGAATCACTGACTCAATGGACATG
||
SNP:	AP_chr10_78820611
LENGTH:	?
5'_FLANK:	CTGGCAGGCTGCAGTTTATGGAGTC
OBSERVED:	G/A
3'_FLANK:	CCAAGAGTCAGACAAGGCTTAGCGA
||
SNP:	AP_chr10_78820790
LENGTH:	?
5'_FLANK:	CTCTCAAACTCGCTTACTATCCCAT
OBSERVED:	G/A
3'_FLANK:	CCCTACTTCTTCCCCACTGGCAACC
||
SNP:	AP_chr10_78821084
LENGTH:	?
5'_FLANK:	TTTATCCGTTTATCTGGAAATGGAC
OBSERVED:	G/A
3'_FLANK:	TTTGTTTACACGCCTTTGCTACTGT
||
SNP:	AP_chr10_78821085
LENGTH:	?
5'_FLANK:	TTATCCGTTTATCTGGAAATGGACG
OBSERVED:	T/C
3'_FLANK:	TTGTTTACACGCCTTTGCTACTGTA
||
SNP:	AP_chr10_78821115
LENGTH:	?
5'_FLANK:	TTACACGCCTTTGCTACTGTAAATA
OBSERVED:	G/A
3'_FLANK:	TGTTGCAGTGAGCATTGGGGTGCAT
||
SNP:	AP_chr10_78821304
LENGTH:	?
5'_FLANK:	TGGAAACAGTGTCAGATTTTATTTT
OBSERVED:	T/G
3'_FLANK:	GGGGGCTCCAAAATCACTGCAGATG
||
SNP:	AP_chr10_78821388
LENGTH:	?
5'_FLANK:	CCTTGGAAGAAAAGTTATGACCAAC
OBSERVED:	C/T
3'_FLANK:	TAGATAGCATATTCAAAAGCAGAGA
||
SNP:	AP_chr10_78821488
LENGTH:	?
5'_FLANK:	TTGGACTGTGAAGGAAGCTGATTGC
OBSERVED:	T/C
3'_FLANK:	GAAGAATTGATGCTTTCAAACTGTG
||
SNP:	AP_chr10_78821716
LENGTH:	?
5'_FLANK:	GGATTGGGGGCAGGAGGAGAAGGGG
OBSERVED:	A/G
3'_FLANK:	CGACAGAGGATGAGATGGCTGGATG
||
SNP:	AP_chr10_78821831
LENGTH:	?
5'_FLANK:	CTGGAGTGCTGCAATTCATGGGGTC
OBSERVED:	G/A
3'_FLANK:	CAAAGAGTCGGACATGACTGAGCAA
||
SNP:	AP_chr10_78822288
LENGTH:	?
5'_FLANK:	CCTCCCCATACCATCCCTCTGGGTC
OBSERVED:	G/A
3'_FLANK:	TCCCAGTGCACCAGCCCCAAGCATC
||
SNP:	AP_chr10_78822837
LENGTH:	?
5'_FLANK:	TTCTATTTCCAGTTTTTTAAGGAAT
OBSERVED:	C/A
3'_FLANK:	TCCACACTGTTCTCCATAGTGGCTG
||
SNP:	AP_chr10_78823234
LENGTH:	?
5'_FLANK:	CTGAAGGCTGTCTTTTCACCTTGCT
OBSERVED:	A/T
3'_FLANK:	ATAGTTTCCTTTGATGTGCAGAAGC
||
SNP:	AP_chr10_78823337
LENGTH:	?
5'_FLANK:	TCTGGGAGGTGGGTCATAGAGGATC
OBSERVED:	C/G
3'_FLANK:	TGCTGTGATGTATGTCGGAGAGTGT
||
SNP:	AP_chr10_78823353
LENGTH:	?
5'_FLANK:	TAGAGGATCCTGCTGTGATGTATGT
OBSERVED:	C/T
3'_FLANK:	GGAGAGTGTTTTGCCTATGTTCTCC
||
SNP:	AP_chr10_78823422
LENGTH:	?
5'_FLANK:	GGTCCACCCATTTTTTGACTAGATT
OBSERVED:	G/T
3'_FLANK:	TTTGTTTCTTGGTTATTGAGCTGCA
||
SNP:	AP_chr10_78823469
LENGTH:	?
5'_FLANK:	TGCATGAGCTTTTGTATGTTTGGGA
OBSERVED:	A/G
3'_FLANK:	ATAAATCTATTGTTAGTTGCTTCAC
||
SNP:	AP_chr10_78823713
LENGTH:	?
5'_FLANK:	TTAGAGCTTTCCACATTGAGTATCA
OBSERVED:	A/T
3'_FLANK:	GTAGTGTGCAAAGTCTCCATACCCT
||
SNP:	AP_chr10_78823806
LENGTH:	?
5'_FLANK:	TTGAAATCTCTGACTATGATTATTG
OBSERVED:	G/A
3'_FLANK:	TTTCTATTTCTCTTATCATTTCTGT
||
SNP:	AP_chr10_78824047
LENGTH:	?
5'_FLANK:	CTATCCTTTTATTTTTAATTTATCT
OBSERVED:	G/T
3'_FLANK:	TATCTTTAGAGTTTAGACACTTTTA
||
SNP:	AP_chr10_78824353
LENGTH:	?
5'_FLANK:	TTTTCTTCCAATTTTATTGAGATAT
OBSERVED:	C/T
3'_FLANK:	ATTCACATGCTTTGCTTAGTGGCTC
||
SNP:	AP_chr10_78824401
LENGTH:	?
5'_FLANK:	CTCAGTCATATCTGACTCTTTGTGT
OBSERVED:	C/T
3'_FLANK:	CCCATGGACTGTAGCCTGCCAAGTT
||
SNP:	AP_chr10_78824502
LENGTH:	?
5'_FLANK:	GTAGAAATCCAGGTCTCCTGCATTG
OBSERVED:	A/C
3'_FLANK:	AGGTGGATTCTTTACCAGCTGAGTT
||
SNP:	AP_chr10_78824732
LENGTH:	?
5'_FLANK:	TGCTGCTCTAGATTTGTCAAGGGAA
OBSERVED:	A/G
3'_FLANK:	ATAAGACCACTATTCAATACCTGAA
||
SNP:	AP_chr10_78824845
LENGTH:	?
5'_FLANK:	ACTACTGATTTTATATTTGGTTTGG
OBSERVED:	C/G
3'_FLANK:	GAAGTGTGGATTGGTGGACTTTGAG
||
SNP:	AP_chr10_78825920
LENGTH:	?
5'_FLANK:	TCCCCTATCTATTGTACTCAGTTCA
OBSERVED:	C/T
3'_FLANK:	TCCAGTTGCTAAGTCATGTCTAACT
||
SNP:	AP_chr10_78826114
LENGTH:	?
5'_FLANK:	TCTTTCCCAGCATCATGGTGTCTTC
OBSERVED:	G/C
3'_FLANK:	AATGAGTCAGTTCTTTGTATCAGGT
||
SNP:	AP_chr10_78826523
LENGTH:	?
5'_FLANK:	CCAGTTCTTTTCATTCCTTTGTGTA
OBSERVED:	T/G
3'_FLANK:	ATCCAAATTTCCATTTTCCTTTTAT
||
SNP:	AP_chr10_78826553
LENGTH:	?
5'_FLANK:	AAATTTCCATTTTCCTTTTATTTGA
OBSERVED:	T/C
3'_FLANK:	GAAATTCCTTTTACATTTCTTGCAG
||
SNP:	AP_chr10_78826776
LENGTH:	?
5'_FLANK:	AAGTCTGTTATCATTTATTTTTCCC
OBSERVED:	G/C
3'_FLANK:	TTTATATAATGATTTATTTATTTAT
||
SNP:	AP_chr10_78827062
LENGTH:	?
5'_FLANK:	GAGTCCCTGAAATCACTGCCTTCTT
OBSERVED:	G/A
3'_FLANK:	TTAGGTTTTTTTCCTCTGTATGCTT
||
SNP:	AP_chr10_78827169
LENGTH:	?
5'_FLANK:	AGAGTTCTAATTATCAATTCCTTTC
OBSERVED:	G/A
3'_FLANK:	ATCTTTTTTTAAAATTTCTGTTATT
||
SNP:	AP_chr10_78827804
LENGTH:	?
5'_FLANK:	AATAGTAGGACTCATCTCTTTTATT
OBSERVED:	G/T
3'_FLANK:	CTCTGGTTTCAGGGATCACTGCCCA
||
SNP:	AP_chr10_78827930
LENGTH:	?
5'_FLANK:	GGAATATGGTCTTCATTACTCGATC
OBSERVED:	A/G
3'_FLANK:	TGACCAGAAGTTTCCTGAATTATTT
||
SNP:	AP_chr10_78829284
LENGTH:	?
5'_FLANK:	TGAATAGCTCTGCTATGAATGTAAG
OBSERVED:	T/G
3'_FLANK:	GTGCCTGTATCCTTTTGTAATTATA
||
SNP:	AP_chr10_78829838
LENGTH:	?
5'_FLANK:	GCACAGTGGTAAAGAATCTGTCTGT
OBSERVED:	T/C
3'_FLANK:	AGTGAATGGAATGCAAGAGACACAG
||
SNP:	AP_chr10_78831679
LENGTH:	?
5'_FLANK:	TGGTCAGGCCTCTGATGTGGAAACA
OBSERVED:	C/T
3'_FLANK:	AGGGGTACCAGATATCATGGTTTTG
||
SNP:	AP_chr10_78832944
LENGTH:	?
5'_FLANK:	ACATTTTTAGCTATTTCCAGTTAGA
OBSERVED:	C/T
3'_FLANK:	AGCATCACCAGTTCAATGGACATGA
||
SNP:	AP_chr10_78834360
LENGTH:	?
5'_FLANK:	CAAGCAAGGTCTGTCTCTCGGTGGG
OBSERVED:	G/A
3'_FLANK:	ACAGAGGATCTAAGCATCTGTCATT
||
SNP:	AP_chr10_78835408
LENGTH:	?
5'_FLANK:	TAGGGTCACAAGGAGTCAGACACGA
OBSERVED:	T/C
3'_FLANK:	GGAAGTGACTTAGCTCACACACATG
||
SNP:	AP_chr10_78835432
LENGTH:	?
5'_FLANK:	ATGGAAGTGACTTAGCTCACACACA
OBSERVED:	T/C
3'_FLANK:	GTGCACTAGTGGAACTTGTGCTATT
||
SNP:	AP_chr10_78835575
LENGTH:	?
5'_FLANK:	AAAATGACCACTTTAGATTAGTTGT
OBSERVED:	T/C
3'_FLANK:	CAGTATCTTATTGATTGGGCTTCCC
||
SNP:	AP_chr10_78835604
LENGTH:	?
5'_FLANK:	TATCTTATTGATTGGGCTTCCCTGG
OBSERVED:	T/A
3'_FLANK:	GGCTCAGGGGTAGGGAATCTGCCTG
||
SNP:	AP_chr10_78838224
LENGTH:	?
5'_FLANK:	GTTATATATCAATTATACCTTAATT
OBSERVED:	A/T
3'_FLANK:	AAAAAATTTAAGCAACCAAAATGAT
||
SNP:	AP_chr10_78838430
LENGTH:	?
5'_FLANK:	CAATGACTCCAAATTCAATTGACTG
OBSERVED:	G/T
3'_FLANK:	CAGTCAGAATGCCTGGCTTCCAATC
||
SNP:	AP_chr10_78840386
LENGTH:	?
5'_FLANK:	CAAAGGGGAAAGAAAAAGAGTTCTT
OBSERVED:	C/G
3'_FLANK:	GGTTGCACATAGGCAAGGCTGGCAT
||
SNP:	AP_chr10_78840471
LENGTH:	?
5'_FLANK:	ATGCTTCAACCTGTGTGGCTATCTA
OBSERVED:	T/C
3'_FLANK:	CTACCTATCTATCTAATACAGTTGT
||
SNP:	AP_chr10_78841197
LENGTH:	?
5'_FLANK:	TTTTTTTCTCCTCCCTCTCTTTCCC
OBSERVED:	A/C
3'_FLANK:	ACTGCCTCTTTTTTATACACACTTC
||
SNP:	AP_chr10_78843695
LENGTH:	?
5'_FLANK:	TGATGGGACCGAATGCCATGATCTT
OBSERVED:	T/C
3'_FLANK:	GTTTTCTGAATGTTGAGCTTTAAGC
||
SNP:	AP_chr10_78844587
LENGTH:	?
5'_FLANK:	TCACACCATCGTGATTATCTGGGTC
OBSERVED:	G/T
3'_FLANK:	TGAAGATCTTTTTTGTACAGTTCTT
||
SNP:	AP_chr10_78846985
LENGTH:	?
5'_FLANK:	CACCTCAGAATGGCTATGCTATCAT
OBSERVED:	A/T
3'_FLANK:	AAAAAAAGGCCACAAAAAACAAGTA
||
SNP:	AP_chr10_78847934
LENGTH:	?
5'_FLANK:	AAAAGAACATATTGTACAATACAGG
OBSERVED:	A/G
3'_FLANK:	AAACTAACCAATATTTTATAATAAC
||
SNP:	AP_chr10_78847955
LENGTH:	?
5'_FLANK:	CAGGAAAACTAACCAATATTTTATA
OBSERVED:	A/G
3'_FLANK:	TAACTTAAAATATAATTTATATTTT
||
SNP:	AP_chr10_78848023
LENGTH:	?
5'_FLANK:	AACTTGAATATAATTTATAAAAATT
OBSERVED:	A/T
3'_FLANK:	AGAATCATTGTGAAACTAATATATT
||
SNP:	AP_chr10_78849084
LENGTH:	?
5'_FLANK:	CCTCTATGTCTCCTGCATTGGCAGG
OBSERVED:	T/G
3'_FLANK:	GGGTTCTTTAACACTAGCACCACTT
||
SNP:	AP_chr10_78849982
LENGTH:	?
5'_FLANK:	TGGCAGAAACCAACAAAATTCTGCA
OBSERVED:	C/A
3'_FLANK:	AGCGATTACCCTTCAACTCAAAAAT
||
SNP:	AP_chr10_78851417
LENGTH:	?
5'_FLANK:	ATTTGGAACGTAAAGAATATATCCA
OBSERVED:	G/A
3'_FLANK:	TGAGAATATATCCAATAAGAATTAA
||
SNP:	AP_chr10_78852987
LENGTH:	?
5'_FLANK:	GAAATACAGAAAAACAATAAAATAG
OBSERVED:	A/G
3'_FLANK:	AAAGACTAGAGATAGCTTCAAGAAA
||
SNP:	AP_chr10_78853374
LENGTH:	?
5'_FLANK:	TGTCCTAGCGTGTCTACTTGAGCAG
OBSERVED:	C/T
3'_FLANK:	CCAGTGTCTTGGACCGGAGGCAACA
||
SNP:	AP_chr10_78856749
LENGTH:	?
5'_FLANK:	TCAAATATGCACAGTATAGGCTGAA
OBSERVED:	A/G
3'_FLANK:	ATCATGAGAAAATCAACATACACTA
||
SNP:	AP_chr10_78857995
LENGTH:	?
5'_FLANK:	GCTGCCCTAGGAAAAATTGCACAGT
OBSERVED:	C/A
3'_FLANK:	GGCAGTTTGCCTCCTCCCTCTCCTG
||
SNP:	AP_chr10_78862759
LENGTH:	?
5'_FLANK:	GCAGGTCCATGAGATCGAAAAGAGT
OBSERVED:	T/C
3'_FLANK:	GGACACGACTGAGCAACTAAACACA
||
SNP:	AP_chr10_78863277
LENGTH:	?
5'_FLANK:	TGGACACAGAAAATAGACATGTTTA
OBSERVED:	A/G
3'_FLANK:	AAGGCAATGTTTATTAAAAATGGGT
||
SNP:	AP_chr10_78865214
LENGTH:	?
5'_FLANK:	AGTGGGGATGGCGTCAGCTTCTCTG
OBSERVED:	C/G
3'_FLANK:	AAACAACTGCTTGATTAAATATTAA
||
SNP:	AP_chr10_78871653
LENGTH:	?
5'_FLANK:	GCACAGTTGTCTCACCAGCCAGTGA
OBSERVED:	A/G
3'_FLANK:	TTGGCTCTGGAACACCACTGACCCT
||
SNP:	AP_chr10_78873154
LENGTH:	?
5'_FLANK:	AAAACCTCAGTAGAGAGATACTTTA
OBSERVED:	C/T
3'_FLANK:	GCTGTTTGGTTTTTTCAGTTGATGT
||
SNP:	AP_chr10_78878993
LENGTH:	?
5'_FLANK:	CAGTCAGTGCACTGCTCACAGTGAA
OBSERVED:	A/G
3'_FLANK:	CTGAGATTCAAACCAAGATCTGACA
||
SNP:	AP_chr10_78879932
LENGTH:	?
5'_FLANK:	CACAGAATCCAGTCAGTACTGTGCC
OBSERVED:	C/A
3'_FLANK:	TACAGATAGCCGGCACTCTATTCCC
||
SNP:	AP_chr10_78879968
LENGTH:	?
5'_FLANK:	CGGCACTCTATTCCCTGGAGGTAAA
OBSERVED:	T/G
3'_FLANK:	TGCCATGGAAGATGGTGTTGATGTT
||
SNP:	AP_chr10_78880133
LENGTH:	?
5'_FLANK:	GCTAGGCAAGAACTGATCAGATGTC
OBSERVED:	G/A
3'_FLANK:	TTAGTAGTATTTTCAGTCAACGATC
||
SNP:	AP_chr10_78880378
LENGTH:	?
5'_FLANK:	TTCCTTCAAGATGACAAGTGCTTCA
OBSERVED:	A/G
3'_FLANK:	ACTCTCCAGAATCTTACTTATCTTC
||
SNP:	AP_chr10_78884392
LENGTH:	?
5'_FLANK:	TCTTGAATACTAGTAACAAGAAATA
OBSERVED:	T/G
3'_FLANK:	GCCAGCATTCTTCCTCTGTCAAAAT
||
SNP:	AP_chr10_78884782
LENGTH:	?
5'_FLANK:	TGGCATATGATAAAGGTTCAGTTAA
OBSERVED:	T/C
3'_FLANK:	AGTTTTTATTATTATAAAGTACACT
||
SNP:	AP_chr10_78886332
LENGTH:	?
5'_FLANK:	CAAAGTGATTGAGCTGAGAATCGAA
OBSERVED:	A/G
3'_FLANK:	CCTTGAAGAACTACCAGAAGGCCAA
||
SNP:	AP_chr10_78887178
LENGTH:	?
5'_FLANK:	AAAAATGAAGGAATGGTCTCTGAGG
OBSERVED:	T/G
3'_FLANK:	GCAGGAAGAAAGGATGCTTAAATTT
||
SNP:	AP_chr10_78887792
LENGTH:	?
5'_FLANK:	GTCAGTTCACAAGGATTTGGTCCAT
OBSERVED:	G/T
3'_FLANK:	CCCATAGCACTCTGTTGAACTGAAC
||
SNP:	AP_chr10_78888255
LENGTH:	?
5'_FLANK:	CTTTGAACTCTGAACTAGAACAGCC
OBSERVED:	T/C
3'_FLANK:	AGAGATCAACATCTCCTTTTCTCTT
||
SNP:	AP_chr10_78889762
LENGTH:	?
5'_FLANK:	GCAGCTGCAGCAGCAGCAGCAGCAG
OBSERVED:	G/A
3'_FLANK:	AAGTGAGATTCAGTTCAGTTCAGTC
||
SNP:	AP_chr10_78891841
LENGTH:	?
5'_FLANK:	ACCCTTGCTTTTCTCTCCTCCCCTA
OBSERVED:	C/T
3'_FLANK:	CCCGTCCCCTAGCTCCCTCCCCAAC
||
SNP:	AP_chr10_78892273
LENGTH:	?
5'_FLANK:	GTTAGGTTCATGGTATTAGTAGGTC
OBSERVED:	G/A
3'_FLANK:	TGAAGTTAATTTCTAAACTAGGTCA
||
SNP:	AP_chr10_78892603
LENGTH:	?
5'_FLANK:	CTGAGTGTTGCATGGGACATACTTA
OBSERVED:	T/C
3'_FLANK:	ACTAAAAATTATTTGGTGTTTATCG
||
SNP:	AP_chr10_78893223
LENGTH:	?
5'_FLANK:	AAATATTGCTTGATGAAGTTATTTT
OBSERVED:	C/A
3'_FLANK:	TAAAACATCAATTAAAAAATCCGTA
||
SNP:	AP_chr10_78896156
LENGTH:	?
5'_FLANK:	ATAGGAACTGCAGTGCTATGCAAAT
OBSERVED:	A/G
3'_FLANK:	TGGACTGCATATTCACAACGAATAA
||
SNP:	AP_chr10_78896460
LENGTH:	?
5'_FLANK:	CTATATAGTCCATGGAATTCTCCAG
OBSERVED:	G/C
3'_FLANK:	CCAGAATAATTGAGTGGGTTGCTTT
||
SNP:	AP_chr10_78900226
LENGTH:	?
5'_FLANK:	TGGTTCATGTACTACTGAAGCCTCT
OBSERVED:	A/C
3'_FLANK:	TTAAAGGATTTTGAGCATTACCTTG
||
SNP:	AP_chr10_78900497
LENGTH:	?
5'_FLANK:	AACCAGTGCTTTCTTTAGAAATAAC
OBSERVED:	G/A
3'_FLANK:	TGTTTCTGGTTTCCTCCTTTTATCA
||
SNP:	AP_chr10_78905033
LENGTH:	?
5'_FLANK:	GCCACAGGTGATTAATAACACTTCA
OBSERVED:	T/C
3'_FLANK:	GAAAGACACATGAAGATAAGTGTCA
||
SNP:	AP_chr10_78905418
LENGTH:	?
5'_FLANK:	AGCGGGAAGATGAGGCACGATAGGA
OBSERVED:	T/C
3'_FLANK:	ACCTCCTCCCTCGCTCACCGCGGGC
||
SNP:	AP_chr10_78905551
LENGTH:	?
5'_FLANK:	TCGGGAAAGCGGGCTCGGTAGCCCC
OBSERVED:	C/A
3'_FLANK:	AAAGCCTGCCGGAGTCGCTGACAAA
||
SNP:	AP_chr10_78907039
LENGTH:	?
5'_FLANK:	AAGGCTGTAGCCTGCGACTGGGGAT
OBSERVED:	C/G
3'_FLANK:	CAGCCTTTCTACTTGAGAGGGAAGG
||
SNP:	AP_chr10_78911500
LENGTH:	?
5'_FLANK:	TTACTTAATTTTTGAGTGACCTCTC
OBSERVED:	A/G
3'_FLANK:	GAAGAGCAAATGTCTAATGAGTAAT
||
SNP:	AP_chr10_78911560
LENGTH:	?
5'_FLANK:	GAGATTCCATCCAGGTGGTTTAATG
OBSERVED:	T/A
3'_FLANK:	GTTTATAAGTGAATTTGTACTTAAT
||
SNP:	AP_chr10_78913424
LENGTH:	?
5'_FLANK:	CAGGGTAAGTGGAGTGGGGTTTAGT
OBSERVED:	A/G
3'_FLANK:	TTTTTCCATACATTTATTACTGTTG
||
SNP:	AP_chr10_78915516
LENGTH:	?
5'_FLANK:	TTTCATGTGTCAAATGCTGTAGATG
OBSERVED:	G/A
3'_FLANK:	TAACATGGTACATTTATTATTGCAT
||
SNP:	AP_chr10_78915571
LENGTH:	?
5'_FLANK:	GTGAGTTTTTTTTAATGTAAGATTC
OBSERVED:	C/A
3'_FLANK:	TTACTGTAAATATGATTTTTGGGTA
||
SNP:	AP_chr10_78915585
LENGTH:	?
5'_FLANK:	ATGTAAGATTCCTTACTGTAAATAT
OBSERVED:	G/A
3'_FLANK:	ATTTTTGGGTAAACAGTATCTGCTT
||
SNP:	AP_chr10_78916255
LENGTH:	?
5'_FLANK:	TATAATATATCCCTCCTTATGGAGA
OBSERVED:	T/G
3'_FLANK:	TAACAGTATACTAGAGTGACTTCCC
||
SNP:	AP_chr10_78916316
LENGTH:	?
5'_FLANK:	CACTTTCATGCACTGGAGAAGGAAA
OBSERVED:	T/G
3'_FLANK:	GGCAACCCACTCCAGTGTTCTTGCC
||
SNP:	AP_chr10_78917577
LENGTH:	?
5'_FLANK:	TCTGTAAGCTTCAATTTTCTCATCC
OBSERVED:	C/A
3'_FLANK:	GTGAAATGAGGAATAATCCATTGCT
||
SNP:	AP_chr10_78917990
LENGTH:	?
5'_FLANK:	CATAGGTTTAAAGTATATATGGGAA
OBSERVED:	T/A
3'_FLANK:	TTGCTTCTAATAGTCTCTAAGGCTT
||
SNP:	AP_chr10_78921750
LENGTH:	?
5'_FLANK:	TCCTTCATGCCTTTTATTATGCCCT
OBSERVED:	T/C
3'_FLANK:	TCCAGGGGATCTTCCTGACCCAAGA
||
SNP:	AP_chr10_78922198
LENGTH:	?
5'_FLANK:	TGTTATTTTTCTATTTATGGACATT
OBSERVED:	G/T
3'_FLANK:	GAATTGTTTCTAGTTTTTTACTATT
||
SNP:	AP_chr10_78922588
LENGTH:	?
5'_FLANK:	TTGTAATTCTGAATATGGGAACTCT
OBSERVED:	T/G
3'_FLANK:	GGTATATGTATAGTAATTATCTTCT
||
SNP:	AP_chr10_78922640
LENGTH:	?
5'_FLANK:	CCACTCTTTGGCTAGTCTTTTCACT
OBSERVED:	G/C
3'_FLANK:	TCTTAATAGAGTCTTTTCGGAGAAG
||
SNP:	AP_chr10_78923130
LENGTH:	?
5'_FLANK:	TTCTGATACATTTCAAATTAATTTG
OBSERVED:	T/C
3'_FLANK:	ATGAATGACATGAGGCAGAGATCAA
||
SNP:	AP_chr10_78924384
LENGTH:	?
5'_FLANK:	GGCTTTCCTGGTGGCTCAGATGGCA
OBSERVED:	G/A
3'_FLANK:	AGCATCTGCCTACAATGCAGGAAAC
||
SNP:	AP_chr10_78925929
LENGTH:	?
5'_FLANK:	TTCATTCCAATCCCAAAGAAAGGCA
OBSERVED:	G/A
3'_FLANK:	TGTTCCAACTACTGTACAATTGTGC
||
SNP:	AP_chr10_78926988
LENGTH:	?
5'_FLANK:	GTTCAGTCACTCAGTCATGTCTGAC
OBSERVED:	G/T
3'_FLANK:	CTTTGTGACCCCATGAATTGCAGCA
||
SNP:	AP_chr10_78927092
LENGTH:	?
5'_FLANK:	CATTGAGTTGGTGATGACATCCAGC
OBSERVED:	C/T
3'_FLANK:	ATCTCATCCTCTGTCGTCCCCTTCT
||
SNP:	AP_chr10_78927173
LENGTH:	?
5'_FLANK:	AGTCTTTTCCAATGAGTCAACTCTT
OBSERVED:	C/T
3'_FLANK:	GCATGAGGTGGCCAAAGTATTGGAG
||
SNP:	AP_chr10_78927266
LENGTH:	?
5'_FLANK:	GATCTCCTTTAGAATGGACTGGTTA
OBSERVED:	T/G
3'_FLANK:	ATCTCCTTGCAGTCCAAGGGACTCT
||
SNP:	AP_chr10_78928402
LENGTH:	?
5'_FLANK:	CAGTCGCTCAGTCGTGTCCGACTCT
OBSERVED:	T/C
3'_FLANK:	TGCGACCCCATGAATTGCAGCACGC
||
SNP:	AP_chr10_78928680
LENGTH:	?
5'_FLANK:	TCCTTTACAATGGACTGGTTGGATC
OBSERVED:	A/T
3'_FLANK:	CCTTGCAGTCCAAGGGACTCTCAAG
||
SNP:	AP_chr10_78928868
LENGTH:	?
5'_FLANK:	GTCTCTGCTTTTCAATGTGCTATCT
OBSERVED:	G/A
3'_FLANK:	GGTGGGTCATAACTTTCCTTCCAAG
||
SNP:	AP_chr10_78929253
LENGTH:	?
5'_FLANK:	CCATTCTTCTGTTGAGGGACATTTA
OBSERVED:	C/G
3'_FLANK:	GTTGTTTCCATGTCCTGACTATTGT
||
SNP:	AP_chr10_78930527
LENGTH:	?
5'_FLANK:	GAGAAGGGAATGACAACCCACTCCA
OBSERVED:	T/G
3'_FLANK:	TATTCTTGCCTGGAGAATTCCATGG
||
SNP:	AP_chr10_78930782
LENGTH:	?
5'_FLANK:	GAATTACACTGATTTCGATGTTAAA
OBSERVED:	T/C
3'_FLANK:	TAACCCTGCACTCCTTGGATAAATC
||
SNP:	AP_chr10_78931084
LENGTH:	?
5'_FLANK:	TAGTCCTATGTGTCAACAGTATCAA
OBSERVED:	G/C
3'_FLANK:	TGGTTAATCATGTTGATCAAATCTT
||
SNP:	AP_chr10_78931255
LENGTH:	?
5'_FLANK:	GCTCTTGTTAGGTTATAAAAATTTA
OBSERVED:	G/C
3'_FLANK:	GATTGTTATAATTTTCAGTTGAACC
||
SNP:	AP_chr10_78931966
LENGTH:	?
5'_FLANK:	ATTCTTTTTTGCTGTTCTTTGCTAT
OBSERVED:	C/T
3'_FLANK:	ATCCAGGATAATTTTCCTGTAGCTT
||
SNP:	AP_chr10_78932165
LENGTH:	?
5'_FLANK:	CTCCAGTACCAACATATCATTCCTT
OBSERVED:	A/T
3'_FLANK:	CCTGGCTGCCATAATTTCCTTTGAA
||
SNP:	AP_chr10_78932611
LENGTH:	?
5'_FLANK:	CCTGCATTTGGCAGTCAGATTCTTT
OBSERVED:	C/T
3'_FLANK:	ACCCCTGAGCCACCTGGGAAGCCCT
||
SNP:	AP_chr10_78933367
LENGTH:	?
5'_FLANK:	ATTTAATCATTTCTCATTTGTTATC
OBSERVED:	A/C
3'_FLANK:	TTGCGCTACTAGATTTTTGACTGAG
||
SNP:	AP_chr10_78934608
LENGTH:	?
5'_FLANK:	TATGGTTTCTTTGAAAATAATAGTC
OBSERVED:	C/T
3'_FLANK:	TGACTAAATTATAAATAAGATCTTT
||
SNP:	AP_chr10_78935001
LENGTH:	?
5'_FLANK:	TTAGAATGAGAATACCTGTGACGAG
OBSERVED:	A/G
3'_FLANK:	GTTTATTTAGTCCTTTATAGATATT
||
SNP:	AP_chr10_78936380
LENGTH:	?
5'_FLANK:	TCTTAAGTTAATTTCTTAATACTCA
OBSERVED:	T/G
3'_FLANK:	CTCCCTTGATTTAGCAGCAGTATTT
||
SNP:	AP_chr10_78936430
LENGTH:	?
5'_FLANK:	TGATACAACTATCTATTCCTTCTTA
OBSERVED:	C/T
3'_FLANK:	ATATACCTTCTCCTTCTGCACTTGG
||
SNP:	AP_chr10_78936990
LENGTH:	?
5'_FLANK:	TTAACATCTTATAATTAATATGTCT
OBSERVED:	G/A
3'_FLANK:	AAACCAAATTACTCATTACCTGCTC
||
SNP:	AP_chr10_78937160
LENGTH:	?
5'_FLANK:	CAAGCCCTACTTTCAAAATATGAAG
OBSERVED:	G/A
3'_FLANK:	TTTATTCCAAATATGTCAGTTTCTC
||
SNP:	AP_chr10_78937223
LENGTH:	?
5'_FLANK:	TTCTTCCATCTTGGTCCAAACCACT
OBSERVED:	G/A
3'_FLANK:	TTATTTCTCATCTGGGTTACTGCAG
||
SNP:	AP_chr10_78940930
LENGTH:	?
5'_FLANK:	GGATGAGATGGCTGTATGGCATCAC
OBSERVED:	T/C
3'_FLANK:	GACTTGATGCACACAAGTTTGGGTG
||
SNP:	AP_chr10_78941384
LENGTH:	?
5'_FLANK:	CATTTAGGGTTTCTCATGATGATTG
OBSERVED:	T/C
3'_FLANK:	TTCAGTAGTAAGGGCAGATGATATG
||
SNP:	AP_chr10_78942009
LENGTH:	?
5'_FLANK:	ATTGATATATGAGCAAGCCCAATAA
OBSERVED:	G/A
3'_FLANK:	GATTTGCTGGTAACTTAAAAAAACA
||
SNP:	AP_chr10_78942288
LENGTH:	?
5'_FLANK:	GCTCAGTGGTAAAGAATCTGCTTGC
OBSERVED:	C/T
3'_FLANK:	AATGCAGGAAATGTGGGTTCATTCC
||
SNP:	AP_chr10_78944552
LENGTH:	?
5'_FLANK:	TGTCTGGCTCTAGGTTGGTGATCAC
OBSERVED:	C/A
3'_FLANK:	CCATCATGATTATCTGGGTCATGAA
||
SNP:	AP_chr10_78944635
LENGTH:	?
5'_FLANK:	TTGCCATTACTTCTTAACATCTTGT
OBSERVED:	A/G
3'_FLANK:	CTTCTTTTAGGTTCATACCATTTCT
||
SNP:	AP_chr10_78946123
LENGTH:	?
5'_FLANK:	GAGATTGCATCCAAGAACTGTATTT
OBSERVED:	C/T
3'_FLANK:	GGACTCATTTGTTGACTATGATGGC
||
SNP:	AP_chr10_78947453
LENGTH:	?
5'_FLANK:	AACTTAAGCATTGATTTTTGGAACT
OBSERVED:	C/T
3'_FLANK:	TCTGAACTTTTTCATTATACATTTT
||
SNP:	AP_chr10_78947711
LENGTH:	?
5'_FLANK:	GCAGATCTAATGGCAAGTATTTATT
OBSERVED:	T/C
3'_FLANK:	TCTCAGCTTTTGTTTAGTTGGAAAT
||
SNP:	AP_chr10_78947996
LENGTH:	?
5'_FLANK:	TTTGGTTTTCATCAATTTGAGTATG
OBSERVED:	A/G
3'_FLANK:	CATGCCTCGATGTGATTCTATTTAT
||
SNP:	AP_chr10_78948099
LENGTH:	?
5'_FLANK:	GTTGTGTCCGACTATTCGAAATCCT
OBSERVED:	G/A
3'_FLANK:	TGGACTGTACCCTGCCAGGCTCCTC
||
SNP:	AP_chr10_78948514
LENGTH:	?
5'_FLANK:	CCGCCAGTATATTGTTAAACCCCAT
OBSERVED:	C/T
3'_FLANK:	CAGTAGCATTGTAATTTCAATTACA
||
SNP:	AP_chr10_78948862
LENGTH:	?
5'_FLANK:	ACAGAAATGAGATTAAGGTTATGTT
OBSERVED:	C/T
3'_FLANK:	TGTAGAATGGCCAGTGGGACAAATA
||
SNP:	AP_chr10_78950143
LENGTH:	?
5'_FLANK:	GATGCTTTTGAACTGTGGTATTGGA
OBSERVED:	A/G
3'_FLANK:	AAGACTCTTGAGAGTCCCTTGGACT
||
SNP:	AP_chr10_78950798
LENGTH:	?
5'_FLANK:	CTACCAAATAATTATCATTCTAATA
OBSERVED:	G/A
3'_FLANK:	GCCCACATAACATACTCTGAAATAA
||
SNP:	AP_chr10_78950833
LENGTH:	?
5'_FLANK:	ACATACTCTGAAATAAAACTTTTAT
OBSERVED:	C/A
3'_FLANK:	CTCATTATTTGGGGTTTGTTGTAGT
||
SNP:	AP_chr10_78951035
LENGTH:	?
5'_FLANK:	AAAAGACCCTGATGCTGGGAAAGAT
OBSERVED:	G/C
3'_FLANK:	GAAGGCAGGAGGAGAAGGGGACGAC
||
SNP:	AP_chr10_78951178
LENGTH:	?
5'_FLANK:	GCTGCAGTCCATGAGGTTGCAGAGT
OBSERVED:	C/T
3'_FLANK:	GGACACACTGAGTGACTGAACTGAA
||
SNP:	AP_chr10_78951960
LENGTH:	?
5'_FLANK:	AGTATTCTTGCCTGGAGAATTCCAT
OBSERVED:	A/G
3'_FLANK:	GACAGAGGAGCCTGGTGGGCTACAG
||
SNP:	AP_chr10_78952634
LENGTH:	?
5'_FLANK:	AGTGAGAAATGTGCGTTAATATGAT
OBSERVED:	T/G
3'_FLANK:	TATAACATTACCACATTTGTTGAAG
||
SNP:	AP_chr10_78953725
LENGTH:	?
5'_FLANK:	TGCTAAAAGATGCTGTGAAAGTGCC
OBSERVED:	G/A
3'_FLANK:	CACTCAATATGCCAGCATATTTGGA
||
SNP:	AP_chr10_78956178
LENGTH:	?
5'_FLANK:	TTCTCAGAAGCTAGGGTTGTGGTGG
OBSERVED:	C/T
3'_FLANK:	GTGGTAGTAGTTTGAGGCATAAGTT
||
SNP:	AP_chr10_78956463
LENGTH:	?
5'_FLANK:	TTGAACAGTGTGAGTCCACTTAATA
OBSERVED:	T/C
3'_FLANK:	GCAGAGTTTTATTCAATAGTAAATA
||
SNP:	AP_chr10_78956619
LENGTH:	?
5'_FLANK:	GGCACCCCTAACTCTGTGTTGTTCA
OBSERVED:	G/A
3'_FLANK:	GGGTCACCTATGTGTGTATACACAC
||
SNP:	AP_chr10_78956902
LENGTH:	?
5'_FLANK:	TTCTTCCCACCTATAACTTTTGGCA
OBSERVED:	A/G
3'_FLANK:	CCTCTGATCTGTTCTTAGTCACTGT
||
SNP:	AP_chr10_78958114
LENGTH:	?
5'_FLANK:	GAGAAGGAAATAGCAACCCACTCCA
OBSERVED:	G/C
3'_FLANK:	TTTTGTTACCTGGAAAATCCCATGG
||
SNP:	AP_chr10_78958122
LENGTH:	?
5'_FLANK:	AATAGCAACCCACTCCAGTTTTGTT
OBSERVED:	A/G
3'_FLANK:	CCTGGAAAATCCCATGGATAGAGGA
||
SNP:	AP_chr10_78958318
LENGTH:	?
5'_FLANK:	AACTTTTGGTTCCAAAATTTTAGAA
OBSERVED:	G/A
3'_FLANK:	CCTGCATTTAAAAACTAATTTTAAA
||
SNP:	AP_chr10_78958560
LENGTH:	?
5'_FLANK:	CATCACCAACTCCCGGGGTTCACCC
OBSERVED:	G/T
3'_FLANK:	CACTCATGTCCATCGAGTCAGTGAT
||
SNP:	AP_chr10_78958678
LENGTH:	?
5'_FLANK:	GTCTTTTCCAATGAGTCAGCTCTTC
OBSERVED:	G/A
3'_FLANK:	CATGAGGTGGCCAAAGTATTGGAGT
||
SNP:	AP_chr10_78958889
LENGTH:	?
5'_FLANK:	AACTCTCACATCCATACATGACCAC
OBSERVED:	T/A
3'_FLANK:	GGAAAAACCATAGCCTTGACTAGAC
||
SNP:	AP_chr10_78959275
LENGTH:	?
5'_FLANK:	TGAGATTTTTCCCGGCAATCTTGAT
OBSERVED:	C/T
3'_FLANK:	CCAGCTTGTGCTTCTTCCAGCCCAG
||
SNP:	AP_chr10_78960124
LENGTH:	?
5'_FLANK:	TGATTCTTGAGAAGTGAAGTGGTTT
OBSERVED:	A/G
3'_FLANK:	GTCGTGTGCGACTCTTTGTGATCCC
||
SNP:	AP_chr10_78960133
LENGTH:	?
5'_FLANK:	AGAAGTGAAGTGGTTTAGTCGTGTG
OBSERVED:	C/T
3'_FLANK:	GACTCTTTGTGATCCCATAGACAGT
||
SNP:	AP_chr10_78960914
LENGTH:	?
5'_FLANK:	ACGTTCTGATTATCTGTATGTTCCC
OBSERVED:	A/T
3'_FLANK:	TTTGAATCCACTAGATTCTGTGATT
||
SNP:	AP_chr10_78960927
LENGTH:	?
5'_FLANK:	CTGTATGTTCCCATTTGAATCCACT
OBSERVED:	A/G
3'_FLANK:	GATTCTGTGATTTAAGTGTGTTTAA
||
SNP:	AP_chr10_78961907
LENGTH:	?
5'_FLANK:	ATACACAAACAAGACAACATCCAGT
OBSERVED:	T/C
3'_FLANK:	TTGATGATCAAAAACAATTTTTTTC
||
SNP:	AP_chr10_78963128
LENGTH:	?
5'_FLANK:	GCAGTATGAGAAGGACACAATCCAT
OBSERVED:	T/C
3'_FLANK:	GTTGTTGGCTCTGAAAATGGAAGGA
||
SNP:	AP_chr10_78964418
LENGTH:	?
5'_FLANK:	CACTTTTCACTTTCATGCACTGGAA
OBSERVED:	A/G
3'_FLANK:	AGGAAATGGCAACCCACTCCAGTGT
||
SNP:	AP_chr10_78965015
LENGTH:	?
5'_FLANK:	TTACCCTTTTTGCTTCCCCTACTCT
OBSERVED:	C/T
3'_FLANK:	CATTTCCTACAAAAATATCCGTTCT
||
SNP:	AP_chr10_78965808
LENGTH:	?
5'_FLANK:	AGGTTGACCCATATGGGAGTTTTGC
OBSERVED:	A/G
3'_FLANK:	TCTAATCTGTACCACTTTAGCAAGG
||
SNP:	AP_chr10_78967185
LENGTH:	?
5'_FLANK:	GCAGGGAGGCCTGGCATGCTGCAGT
OBSERVED:	C/T
3'_FLANK:	CATGGGGTCACAAAGAGTCGGACAT
||
SNP:	AP_chr10_78969838
LENGTH:	?
5'_FLANK:	GTTGGTAAAGAATCTGCCTGCAATG
OBSERVED:	A/G
3'_FLANK:	AGGAGACCCTGGTTCGATTCCTGGG
||
SNP:	AP_chr10_78969912
LENGTH:	?
5'_FLANK:	GAAAGGTTACCCACTCCAGTTTTCA
OBSERVED:	G/A
3'_FLANK:	GCCTGGAGAATTCCATGGAGTGTAT
||
SNP:	AP_chr10_78970163
LENGTH:	?
5'_FLANK:	AAGGGGTATAATTATCTTGGAGCCA
OBSERVED:	G/A
3'_FLANK:	ATTTTGCCAGTTAATAGAGTCCTGG
||
SNP:	AP_chr10_78970835
LENGTH:	?
5'_FLANK:	TGCCTCATAGCTCAGATATAAAAAC
OBSERVED:	T/C
3'_FLANK:	CCTAGTTAAATTCTTAATCTGGGTA
||
SNP:	AP_chr10_78973808
LENGTH:	?
5'_FLANK:	CCTTAGTAGAAATGGAGCAGCCCTC
OBSERVED:	A/G
3'_FLANK:	TAGTCAACAAAGGAGTCCAAAATGC
||
SNP:	AP_chr10_78973940
LENGTH:	?
5'_FLANK:	AGTCTATGCCCCAACCACTAATGCC
OBSERVED:	G/A
3'_FLANK:	AAGAAGCTTAAGTTGAATGGTTCTA
||
SNP:	AP_chr10_78974178
LENGTH:	?
5'_FLANK:	CACACCCTCTTCCAACAACACAAGA
OBSERVED:	C/G
3'_FLANK:	ACGATTCTACACATAGAATTCAACA
||
SNP:	AP_chr10_78974373
LENGTH:	?
5'_FLANK:	AAGTGGGTATGCCACCCAGGTATGA
OBSERVED:	T/C
3'_FLANK:	CTAAATCAAGTCCCTTACAATTATA
||
SNP:	AP_chr10_78974848
LENGTH:	?
5'_FLANK:	CAATGTCACAGCAAATGTGGAAAAC
OBSERVED:	G/A
3'_FLANK:	CAGCAGTGGCCACAGGACTGGAAAA
||
SNP:	AP_chr10_78974937
LENGTH:	?
5'_FLANK:	AAGAATGTTCAAATTAAGGCACCAT
OBSERVED:	T/G
3'_FLANK:	GCACTCATTTCACATGCTGGCAAAG
||
SNP:	AP_chr10_78975447
LENGTH:	?
5'_FLANK:	CCTCAGATATACAGATAACATTACC
OBSERVED:	G/A
3'_FLANK:	TTATGGCAGAAAGTGCAGAGGAACT
||
SNP:	AP_chr10_78975568
LENGTH:	?
5'_FLANK:	TCATGGCATTGGGTCCCATCACTTC
OBSERVED:	A/G
3'_FLANK:	TGGCAAATAGATGGGGAAACAGTGG
||
SNP:	AP_chr10_78976268
LENGTH:	?
5'_FLANK:	TTTGACTATGGTTGTGCTGTGTATT
OBSERVED:	C/T
3'_FLANK:	GGAGAAGGCAATGGCACCCCACTCC
||
SNP:	AP_chr10_78977585
LENGTH:	?
5'_FLANK:	TTTGGAAAACTCAGCAGTGGTCACA
OBSERVED:	C/G
3'_FLANK:	GACTGGAAAAGGTCAGTTTTCATTC
||
SNP:	AP_chr10_78978273
LENGTH:	?
5'_FLANK:	ACATGCCACTGCTGGGCATACACAC
OBSERVED:	C/T
3'_FLANK:	GAGGAAACCAGAATTGAAAGAGACA
||
SNP:	AP_chr10_78984939
LENGTH:	?
5'_FLANK:	TTATTGTATATTATTTTATGATATT
OBSERVED:	G/T
3'_FLANK:	TATTATATGTTATGACATATAACAA
||
SNP:	AP_chr10_78986218
LENGTH:	?
5'_FLANK:	ACCTGAGAAGCCCATAGGATTGATT
OBSERVED:	A/G
3'_FLANK:	GTGCCCTTTTATTTATTTATTTATT
||
SNP:	AP_chr10_78986559
LENGTH:	?
5'_FLANK:	GAACTAAGAAGTCTTTGCCAGACAC
OBSERVED:	T/C
3'_FLANK:	GAATCTGACAATCCTTTGATCTTGG
||
SNP:	AP_chr10_78986607
LENGTH:	?
5'_FLANK:	TGGACTTCTCATCTGTGAGAAACAT
OBSERVED:	T/C
3'_FLANK:	TGCTCACAAGAAATAGTATATGTTT
||
SNP:	AP_chr10_78986609
LENGTH:	?
5'_FLANK:	GACTTCTCATCTGTGAGAAACATTT
OBSERVED:	G/A
3'_FLANK:	CTCACAAGAAATAGTATATGTTTTA
||
SNP:	AP_chr10_78986976
LENGTH:	?
5'_FLANK:	TGGTAAATAATTGTGCTAGAGAAAG
OBSERVED:	G/A
3'_FLANK:	AGCTGACTATGGTGGATGATCCAAT
||
SNP:	AP_chr10_78987259
LENGTH:	?
5'_FLANK:	AATTTAGTGTCAGAGATGAAATGAT
OBSERVED:	T/G
3'_FLANK:	GCTGTCACCAGTTATATATGTTTCG
||
SNP:	AP_chr10_78987690
LENGTH:	?
5'_FLANK:	GGCTGTGTAAGGAAGTTGCTTTATT
OBSERVED:	C/A
3'_FLANK:	TTGAAAAATTTATGTCAAGTTGTTT
||
SNP:	AP_chr10_78988902
LENGTH:	?
5'_FLANK:	CCCGGTTCAGATTGGTATATCTTAC
OBSERVED:	C/T
3'_FLANK:	TTTTCTCCTTTGCCTTTTGCTTCTC
||
SNP:	AP_chr10_78989427
LENGTH:	?
5'_FLANK:	CCTTTGCCCTGCTTTGTTTTGTACT
OBSERVED:	C/T
3'_FLANK:	CAAGGCCAAATTTGCCTGTTACTCC
||
SNP:	AP_chr10_78990224
LENGTH:	?
5'_FLANK:	AAGTCTAACAAAATATGTATAAGTT
OBSERVED:	T/C
3'_FLANK:	TATATGAGGAAAACTACAAAACCCT
||
SNP:	AP_chr10_78990843
LENGTH:	?
5'_FLANK:	ACTTGGGTGCGATGACGTTTTGGAT
OBSERVED:	A/G
3'_FLANK:	TAACTTTTAGATACAAGGGCATAAT
||
SNP:	AP_chr10_78990899
LENGTH:	?
5'_FLANK:	GAAAAAATAATTGATAAGCTGGACT
OBSERVED:	C/T
3'_FLANK:	ATTAAAATTATTGCTTATCACAATG
||
SNP:	AP_chr10_78991536
LENGTH:	?
5'_FLANK:	GTGTGCTGCGGTTCATGGGGTCGCA
OBSERVED:	A/G
3'_FLANK:	AGAGTCGGACATGACGTGCAACTGA
||
SNP:	AP_chr10_78991621
LENGTH:	?
5'_FLANK:	CATTTTTATGTCTCTGTAAATATGA
OBSERVED:	G/T
3'_FLANK:	CTGAATTATGGATAATTTCTTCAAA
||
SNP:	AP_chr10_78992734
LENGTH:	?
5'_FLANK:	CTTAAATTCCCTTATGTATGTGTTC
OBSERVED:	C/T
3'_FLANK:	AGTCCCCTGTGATGGAAAGGACATC
||
SNP:	AP_chr10_78993631
LENGTH:	?
5'_FLANK:	ATTGTTGTTATCATTGTTATGTTAT
OBSERVED:	C/T
3'_FLANK:	GATTTCTAGCTTGATTCAGTTATAG
||
SNP:	AP_chr10_78993911
LENGTH:	?
5'_FLANK:	TGCAAGTAAGATGTTGAAGTCCTCA
OBSERVED:	A/G
3'_FLANK:	CTAAAATGTGGCTGTGTCTGTCTGT
||
SNP:	AP_chr10_78995241
LENGTH:	?
5'_FLANK:	CTGAACTCCTAATTTGTCTCTCATC
OBSERVED:	C/T
3'_FLANK:	CCCTTTCCCCACTATCCCCGTTGAT
||
SNP:	AP_chr10_78996516
LENGTH:	?
5'_FLANK:	TGACTCAAACTCATGTCCATTGAGT
OBSERVED:	C/T
3'_FLANK:	GGTGATGCCATCCAACCATCTCATC
||
SNP:	AP_chr10_78997405
LENGTH:	?
5'_FLANK:	CAGGAGGCAGGTCAGGTGGTCTGGT
OBSERVED:	G/A
3'_FLANK:	TTCTCATCTCTTGAAGAGTTTTCCA
||
SNP:	AP_chr10_78998173
LENGTH:	?
5'_FLANK:	ATCAACCCTGAATATTCATTTGAAA
OBSERVED:	G/A
3'_FLANK:	ACTGATGCTGAAGCTGAAGCTCCAG
||
SNP:	AP_chr10_78998880
LENGTH:	?
5'_FLANK:	ATTTCTTTTTTTAAAATAGGAAGTA
OBSERVED:	C/T
3'_FLANK:	TAAAATTTTTTTTTAATAGCAAGAA
||
SNP:	AP_chr10_79004850
LENGTH:	?
5'_FLANK:	TGAACTCTCAATTCTGTTTCCTAGA
OBSERVED:	A/T
3'_FLANK:	ACTTATGTTTATCCTTATCCCAGTA
||
SNP:	AP_chr10_79006033
LENGTH:	?
5'_FLANK:	ACCATTGAGAAAGATATTAACTGTA
OBSERVED:	T/C
3'_FLANK:	TTCTTATAAATATGTTTTCCTGTTG
||
SNP:	AP_chr10_79007159
LENGTH:	?
5'_FLANK:	TTGCCTAGAGAATCCCATGGGCAGA
OBSERVED:	G/A
3'_FLANK:	GAGCCTGGTGGGCTATGGAGCATGG
||
SNP:	AP_chr10_79008098
LENGTH:	?
5'_FLANK:	ATACTAATTAGTATTTAATGCTAAA
OBSERVED:	G/C
3'_FLANK:	TGTTAATTAATAGAGTTGATAATAG
||
SNP:	AP_chr10_79008869
LENGTH:	?
5'_FLANK:	TAGAGGAATTACAGGGATAAGTTCC
OBSERVED:	T/C
3'_FLANK:	GAGAGTCTCCAGTCACAACATTTTG
||
SNP:	AP_chr10_79009616
LENGTH:	?
5'_FLANK:	CCTTTCTGTCAAAAGGGTTAATAAA
OBSERVED:	G/C
3'_FLANK:	TGTTTTGCTAAAATAACTAAATTCA
||
SNP:	AP_chr10_79010342
LENGTH:	?
5'_FLANK:	GAAAATTAGAGAATTTTTAAGCTCT
OBSERVED:	G/A
3'_FLANK:	TTTTAAACCAAAATATTTTAATAGG
||
SNP:	AP_chr10_79011125
LENGTH:	?
5'_FLANK:	TTGTCACCCTGCTTATTTAACTTAT
OBSERVED:	A/G
3'_FLANK:	TGCAGAGTACATCATGAGAAACGCT
||
SNP:	AP_chr10_79011398
LENGTH:	?
5'_FLANK:	GGCTTAAAGCTCAACATTCAGAAAA
OBSERVED:	C/T
3'_FLANK:	GAAGATCATGGCATCTGGTCCATCA
||
SNP:	AP_chr10_79012527
LENGTH:	?
5'_FLANK:	CCGACTGTGGTCCCATGGACTGCAG
OBSERVED:	A/C
3'_FLANK:	ACACCAGGCCTCCCTGCCCATCACC
||
SNP:	AP_chr10_79012604
LENGTH:	?
5'_FLANK:	TGTCCATCGAGTCGGTGATGCCATC
OBSERVED:	C/T
3'_FLANK:	GACCATCTCATCCTCTGTCATCCCC
||
SNP:	AP_chr10_79013040
LENGTH:	?
5'_FLANK:	ATTTCATGGCTGCAGTCACCATCAT
OBSERVED:	T/G
3'_FLANK:	CAGTGATTTTGGAGCCCAAGAAAAT
||
SNP:	AP_chr10_79013706
LENGTH:	?
5'_FLANK:	AACTGTGGAAGCATCGCAGTTCCAC
OBSERVED:	A/G
3'_FLANK:	AACTGTGGGAGAATTTTGAGCATTA
||
SNP:	AP_chr10_79013993
LENGTH:	?
5'_FLANK:	TGGCCCACTTGACTTCACATTCTAG
OBSERVED:	G/C
3'_FLANK:	ATGTCTGGCTTTAGGTGAGTGATCA
||
SNP:	AP_chr10_79015306
LENGTH:	?
5'_FLANK:	AAAATACGCCTCTGTGAAATCCTCT
OBSERVED:	A/G
3'_FLANK:	AATTTATTAGTTGTCAAGGCCTTCG
||
SNP:	AP_chr10_79015308
LENGTH:	?
5'_FLANK:	AATACGCCTCTGTGAAATCCTCTAA
OBSERVED:	A/G
3'_FLANK:	TTTATTAGTTGTCAAGGCCTTCGGG
||
SNP:	AP_chr10_79017383
LENGTH:	?
5'_FLANK:	TGTACTACGCATCAGATATAGCAGT
OBSERVED:	G/A
3'_FLANK:	TTTTGACATTCTTATTTCATTTATA
||
SNP:	AP_chr10_79018145
LENGTH:	?
5'_FLANK:	AAAAGTGCTCAATTCACCATCCTTC
OBSERVED:	C/T
3'_FLANK:	GGGTCCCATGTGAGGAGGAAAAGAG
||
SNP:	AP_chr10_79018859
LENGTH:	?
5'_FLANK:	TTACATTTTTTAAATAAAGCATTAG
OBSERVED:	G/A
3'_FLANK:	AATAAAATGAATATATACTAGAGAT
||
SNP:	AP_chr10_79020092
LENGTH:	?
5'_FLANK:	TAGTTTCTGTTTTCTGGATTTTAGT
OBSERVED:	T/C
3'_FLANK:	CATTAGATTTCTTTGCCTCCTAAGC
||
SNP:	AP_chr10_79021100
LENGTH:	?
5'_FLANK:	TGTGTATACCCGTGGCGGATTCATG
OBSERVED:	T/C
3'_FLANK:	TGATGTATGGCAAAACCAATACAAT
||
SNP:	AP_chr10_79023273
LENGTH:	?
5'_FLANK:	TCACTCAGTTCAGTTCAGTCACTCA
OBSERVED:	C/G
3'_FLANK:	TCACGTCCGACTCTTTGTGACCCCA
||
SNP:	AP_chr10_79023635
LENGTH:	?
5'_FLANK:	CAGTTCAAAAGCATCAAGTCTTTGG
OBSERVED:	T/C
3'_FLANK:	GCTCAGCTTTCTTCACAGTCCAACT
||
SNP:	AP_chr10_79027125
LENGTH:	?
5'_FLANK:	GGAGACCAGCCCTGGGATTTCTTTG
OBSERVED:	G/T
3'_FLANK:	AAGGAATGATGCTAAAGCTGAAACT
||
SNP:	AP_chr10_79027129
LENGTH:	?
5'_FLANK:	ACCAGCCCTGGGATTTCTTTGGAAG
OBSERVED:	G/A
3'_FLANK:	AATGATGCTAAAGCTGAAACTCCAG
||
SNP:	AP_chr10_79028772
LENGTH:	?
5'_FLANK:	TTGAAGTTTGTAACTAAGCTCTCAT
OBSERVED:	A/G
3'_FLANK:	TTTTCCAAATTGGGCAAGAACTTTA
||
SNP:	AP_chr10_79029265
LENGTH:	?
5'_FLANK:	AAAGGAGCAAGGCAAGTGTTATATT
OBSERVED:	C/A
3'_FLANK:	TTCTTGCTCCTTAAGAAGATTTGAA
||
SNP:	AP_chr10_79029312
LENGTH:	?
5'_FLANK:	TGAATTGGTTGAGATACATAATGAA
OBSERVED:	C/A
3'_FLANK:	CTGTTAAAATAGGAAATAGTTGCTT
||
SNP:	AP_chr10_79029338
LENGTH:	?
5'_FLANK:	CTGTTAAAATAGGAAATAGTTGCTT
OBSERVED:	A/T
3'_FLANK:	ATATTTATGCTAACATATGTTAGCA
||
SNP:	AP_chr10_79029360
LENGTH:	?
5'_FLANK:	CTTAATATTTATGCTAACATATGTT
OBSERVED:	A/G
3'_FLANK:	GCATATGTTATATATGTAACATTTA
||
SNP:	AP_chr10_79029449
LENGTH:	?
5'_FLANK:	TTCACTTAATGTTTATCCTAAAATA
OBSERVED:	C/T
3'_FLANK:	GAGTAGAGTTTTAGTTCCTCTTTAA
||
SNP:	AP_chr10_79030372
LENGTH:	?
5'_FLANK:	CTGGGTGGTTTGAGTGACAGCTTTA
OBSERVED:	A/G
3'_FLANK:	ATATATTCAGTCTGCCTCTGGTTTT
||
SNP:	AP_chr10_79030678
LENGTH:	?
5'_FLANK:	CCACCACAGTACTACAGAGAACATT
OBSERVED:	G/A
3'_FLANK:	TTTGCCCTATATCCTGTTCTCTTCT
||
SNP:	AP_chr10_79032638
LENGTH:	?
5'_FLANK:	TTGGCTTTTTTATTGAATATTAATA
OBSERVED:	A/T
3'_FLANK:	TTGCTACTTAATCTACCAGGCCCCC
||
SNP:	AP_chr10_79033296
LENGTH:	?
5'_FLANK:	ATAATTTAAAATGTAAAATATTTAT
OBSERVED:	G/A
3'_FLANK:	ATAACAATATACTTGAGTATATTGA
||
SNP:	AP_chr10_79034827
LENGTH:	?
5'_FLANK:	AGTTACTATTCTGTAGCAATATTTT
OBSERVED:	A/G
3'_FLANK:	TATCTCTTGGGTAAGGATTTTTTTT
||
SNP:	AP_chr10_79035165
LENGTH:	?
5'_FLANK:	TGTAAGGGTTGCTAAAATTGTATGT
OBSERVED:	T/A
3'_FLANK:	ATTTCAATACATGTTCTAAATAAAA
||
SNP:	AP_chr10_79035861
LENGTH:	?
5'_FLANK:	ATAATTAACTGTTTTAATATATCTT
OBSERVED:	C/T
3'_FLANK:	TATTTATGATTTTAAATATTTTAAG
||
SNP:	AP_chr10_79036287
LENGTH:	?
5'_FLANK:	ACTATATGGAAAAGAGATACTTTAT
OBSERVED:	G/A
3'_FLANK:	TAACATACTTTTAAGTTATATCAGT
||
SNP:	AP_chr10_79037111
LENGTH:	?
5'_FLANK:	AGTTCAGTCATGTTAAGGATATACA
OBSERVED:	T/C
3'_FLANK:	ACCGTTGCAAGCTCTCCTAGAGTTT
||
SNP:	AP_chr10_79037586
LENGTH:	?
5'_FLANK:	ATATCTCCTTGAGCCACTGATTTCA
OBSERVED:	A/G
3'_FLANK:	TTCTTTTGTATATATACCCAGAAGT
||
SNP:	AP_chr10_79037805
LENGTH:	?
5'_FLANK:	TTTTTTTTTTCATTTTTTAACATAA
OBSERVED:	T/C
3'_FLANK:	AGCCGCCTTAATGGGTGTGAAAGAG
||
SNP:	AP_chr10_79039810
LENGTH:	?
5'_FLANK:	GAATGATATTTTGGTCCCTTGGATC
OBSERVED:	A/G
3'_FLANK:	TAACATTAAATATGAAGGAAAGGCA
||
SNP:	AP_chr10_79040438
LENGTH:	?
5'_FLANK:	TTGGATTTTATCTACTTTTAGAAGA
OBSERVED:	T/C
3'_FLANK:	TTTCTCTCATTTCCATCGTTCCATA
||
SNP:	AP_chr10_79040861
LENGTH:	?
5'_FLANK:	GATTCTCCAGGCAAGAACACTGGAG
OBSERVED:	T/A
3'_FLANK:	GGGTTGCCATTTCCTTCTCCAATAT
||
SNP:	AP_chr10_79041077
LENGTH:	?
5'_FLANK:	ACTTATGACAATCAGGCTTTCTCCA
OBSERVED:	C/T
3'_FLANK:	GAAACTGATGACATTGTTGCTAACT
||
SNP:	AP_chr10_79041615
LENGTH:	?
5'_FLANK:	GGCAGTAATAGCTATAATAAGGACT
OBSERVED:	G/A
3'_FLANK:	CCTAGTTTAATTAATTGACTTTAGT
||
SNP:	AP_chr10_79041840
LENGTH:	?
5'_FLANK:	AGCACAAGCTGGAATCAAGACCGCC
OBSERVED:	G/A
3'_FLANK:	GGAGGAATATCAATAACCTCAGATA
||
SNP:	AP_chr10_79042602
LENGTH:	?
5'_FLANK:	TGCAGTCCATGGGGTCGCAAAGAGT
OBSERVED:	C/T
3'_FLANK:	GGACATGACTGAGTGACTGAACTGA
||
SNP:	AP_chr10_79042683
LENGTH:	?
5'_FLANK:	CGGTAATACCAATAATAAGGACTGC
OBSERVED:	C/T
3'_FLANK:	TAGTTCAATTAATTGATGTTAGTTG
||
SNP:	AP_chr10_79042788
LENGTH:	?
5'_FLANK:	AAATGACTCAGGTGAATTTATTGCT
OBSERVED:	T/C
3'_FLANK:	TAATTACAGCTGATTAGACACCAGG
||
SNP:	AP_chr10_79043231
LENGTH:	?
5'_FLANK:	CTCAGTTTGGCTGAAGATGAATCAG
OBSERVED:	G/A
3'_FLANK:	GTCTAAGAGATTAAAACTAGTCATT
||
SNP:	AP_chr10_79045091
LENGTH:	?
5'_FLANK:	AGAAAGAGTAAAAGAGTAACAGACT
OBSERVED:	G/A
3'_FLANK:	AATGTGCAGTGAATACACATTGGCA
||
SNP:	AP_chr10_79047342
LENGTH:	?
5'_FLANK:	AGGAAAGATATACCCATCTGAATGC
OBSERVED:	G/A
3'_FLANK:	AGTTCCAGAGAATAGCAAGGAGAGA
||
SNP:	AP_chr10_79047868
LENGTH:	?
5'_FLANK:	GCAATGCCAAGAACGTTCAAACTAC
OBSERVED:	C/T
3'_FLANK:	GAACAATTGCACTCATCTCACACGC
||
SNP:	AP_chr10_79049906
LENGTH:	?
5'_FLANK:	ACTCGATGGACATGAGTTTGGGTGA
OBSERVED:	C/A
3'_FLANK:	CTCCGGGAGTTGGTGCTGGACAGGG
||
SNP:	AP_chr10_79051024
LENGTH:	?
5'_FLANK:	TAGCTTTTACTAGACGGACCTTTGT
OBSERVED:	C/T
3'_FLANK:	GGCAAAATAACGTCTCTGCTTTTTA
||
SNP:	AP_chr10_79051495
LENGTH:	?
5'_FLANK:	GTCACTAACAGGAAACAAATGACTT
OBSERVED:	C/T
3'_FLANK:	CTTGAAGGACGTACATGCCCTTGGA
||
SNP:	AP_chr10_79052691
LENGTH:	?
5'_FLANK:	ATTCCCTTGCTTTCTCTGTGATCCA
OBSERVED:	G/A
3'_FLANK:	CAGATATTGGCAATTTGATCTCTGG
||
SNP:	AP_chr10_79054156
LENGTH:	?
5'_FLANK:	TCAATTATCAAGAGAAGGTGGATTG
OBSERVED:	C/T
3'_FLANK:	AGGAGCACAGTTGTGCCTATTAAAA
||
SNP:	AP_chr10_79055068
LENGTH:	?
5'_FLANK:	ACTTTACAACCTGAATTGAAATAGT
OBSERVED:	G/A
3'_FLANK:	TGTTTTCCACTCATGAATGCTTCTT
||
SNP:	AP_chr10_79055368
LENGTH:	?
5'_FLANK:	TGGCTACAGTCACTATCTGCAGTGG
OBSERVED:	T/C
3'_FLANK:	TTGGAGCCCAAGAAAATAGTCTCTC
||
SNP:	AP_chr10_79056565
LENGTH:	?
5'_FLANK:	ACAAATGCATAGGTTTTAGGCTTCA
OBSERVED:	C/A
3'_FLANK:	GTATAGTTTAATCGAAGCTCGAGCT
||
SNP:	AP_chr10_79059465
LENGTH:	?
5'_FLANK:	TTCAAAGACATGAAAGGCCACAAAA
OBSERVED:	C/T
3'_FLANK:	GAATGACAATAGAAAATAATATAAC
||
SNP:	AP_chr10_79066025
LENGTH:	?
5'_FLANK:	TAATTTGTTTGATGAGTTTTGAATT
OBSERVED:	G/T
3'_FLANK:	GTGTAGTTTGATTATTTTATGAGAA
||
SNP:	AP_chr10_79066168
LENGTH:	?
5'_FLANK:	GGAGTCCTTTTTTCCTTTTTATTCT
OBSERVED:	G/A
3'_FLANK:	CTTGTTCCAAGGCAGACAGGCATGT
||
SNP:	AP_chr10_79066204
LENGTH:	?
5'_FLANK:	GGCAGACAGGCATGTATCTCTGGCA
OBSERVED:	A/G
3'_FLANK:	CTCACTGTTTGGGTTTTTGTTTGTT
||
SNP:	AP_chr10_79066293
LENGTH:	?
5'_FLANK:	AGATTCTTGACTGTATGTTGATTTT
OBSERVED:	T/A
3'_FLANK:	TATATGGCTCCCTATCCAAATTGAA
||
SNP:	AP_chr10_79069031
LENGTH:	?
5'_FLANK:	ATTGATTATGCTAAAGACTTTGTGT
OBSERVED:	A/G
3'_FLANK:	GATCACAACAAACTATGGAAAATTC
||
SNP:	AP_chr10_79071035
LENGTH:	?
5'_FLANK:	CAAGATGTTCTAGAATTAACACCCC
OBSERVED:	C/A
3'_FLANK:	AAAAGATATCCTTTTCATTACAGGG
||
SNP:	AP_chr10_79071250
LENGTH:	?
5'_FLANK:	ATGGATATCACCAGATGGTCAATAC
OBSERVED:	C/T
3'_FLANK:	GAAATCAGATTGATTATATTCTTTG
||
SNP:	AP_chr10_79071285
LENGTH:	?
5'_FLANK:	TTGATTATATTCTTTGCAGCCAAAG
OBSERVED:	A/G
3'_FLANK:	TGGAGAAGCTATATACAGTCAACAA
||
SNP:	AP_chr10_79071555
LENGTH:	?
5'_FLANK:	CACATGCTGCTGAAACCTAACCTGA
OBSERVED:	C/T
3'_FLANK:	GGATTTTGAGCATTACCTTGCTAGC
||
SNP:	AP_chr10_79071778
LENGTH:	?
5'_FLANK:	AGCTCAGCTGGAATTCCATCACCTC
OBSERVED:	T/C
3'_FLANK:	ACTATCTTTGTTTGTAGTAACGCTT
||
SNP:	AP_chr10_79072569
LENGTH:	?
5'_FLANK:	TGACCATCCAGTGATGTCCATGTGT
OBSERVED:	G/A
3'_FLANK:	GACTTGTGTGTTGTATTGTTGGAAG
||
SNP:	AP_chr10_79075156
LENGTH:	?
5'_FLANK:	TCCCCAAACTTCTGTTTTCTGTTGT
OBSERVED:	T/C
3'_FLANK:	GTTGTTGTTTGGTAAGAACACTTAA
||
SNP:	AP_chr10_79075465
LENGTH:	?
5'_FLANK:	CTGGTGAGCTGCCGCCTATGGGGTC
OBSERVED:	G/A
3'_FLANK:	CACAGAGTCGGACATGACTGAAGCG
||
SNP:	AP_chr10_79076530
LENGTH:	?
5'_FLANK:	CAAATCCAAGAAATAGTGGCCAAGA
OBSERVED:	T/C
3'_FLANK:	ACATGTCAGGAAGTATTCTCTTATG
||
SNP:	AP_chr10_79077085
LENGTH:	?
5'_FLANK:	ACTTCATTTTTCTGGGCTCCAAAAT
OBSERVED:	T/C
3'_FLANK:	ACTACAGATGGTGACTGCAGCCATG
||
SNP:	AP_chr10_79079855
LENGTH:	?
5'_FLANK:	TTCCATCCAACCATCTCATCCTCTG
OBSERVED:	T/A
3'_FLANK:	CGTCCCCTTCTCCTCCTGCCCTCAG
||
SNP:	AP_chr10_79080452
LENGTH:	?
5'_FLANK:	ATCCATGATCACATAATTTCTTTTC
OBSERVED:	A/G
3'_FLANK:	TTTACTTGTGTCTTTTGAAATTTCT
||
SNP:	AP_chr10_79081567
LENGTH:	?
5'_FLANK:	AAATTTTGCTATGTGCAGGTAGTAT
OBSERVED:	T/G
3'_FLANK:	CTGTGTAACTCCTTCATTCACATAT
||
SNP:	AP_chr10_79081647
LENGTH:	?
5'_FLANK:	TTGTCATATATGTGAATTTTTTCTC
OBSERVED:	A/G
3'_FLANK:	TATATGTAGGAAATATATAAAATAT
||
SNP:	AP_chr10_79083100
LENGTH:	?
5'_FLANK:	TCTCCTGCACTGCAGGCAGATTCTT
OBSERVED:	G/T
3'_FLANK:	ACTATCTGAGCCACCAGGAAACCTG
||
SNP:	AP_chr10_79083747
LENGTH:	?
5'_FLANK:	TGTTGTTAATTTGTAATCGCATAAC
OBSERVED:	A/G
3'_FLANK:	TTGTTGGAACAGATAATTGATAGGA
||
SNP:	AP_chr10_79084214
LENGTH:	?
5'_FLANK:	TGCATCTTTAGGCTGCAGGGCTGTG
OBSERVED:	C/A
3'_FLANK:	TTTTTTGTGGCTGGTGTCTACCCTT
||
SNP:	AP_chr10_79084814
LENGTH:	?
5'_FLANK:	CTTATTAGATTTTGAGTGCTCCCTT
OBSERVED:	A/C
3'_FLANK:	AGAGTGAAGTCTCTATTCACCCAGC
||
SNP:	AP_chr10_79084978
LENGTH:	?
5'_FLANK:	CCTTCACTCCATTGGAAGAATGTTT
OBSERVED:	G/A
3'_FLANK:	CATTTCTAATTGTTCTTCTGTTCGT
||
SNP:	AP_chr10_79086977
LENGTH:	?
5'_FLANK:	TCAAAATTTCAAAAAAATCACTAAT
OBSERVED:	C/G
3'_FLANK:	TGGAAGGCTGTGTGACTTGTCTGTT
||
SNP:	AP_chr10_79086989
LENGTH:	?
5'_FLANK:	AAAAATCACTAATCTGGAAGGCTGT
OBSERVED:	G/A
3'_FLANK:	TGACTTGTCTGTTACAGTGTGCCAG
||
SNP:	AP_chr10_79087309
LENGTH:	?
5'_FLANK:	GATTTTGAACATAAGCCAACATTCA
OBSERVED:	T/G
3'_FLANK:	AAAATCATTAGAACTGCAAAGTGAG
||
SNP:	AP_chr10_79087576
LENGTH:	?
5'_FLANK:	AATCTAGTGTTACTCTAGCTCTATG
OBSERVED:	T/C
3'_FLANK:	TGTCCAGATACGGTAGCCATTAGCT
||
SNP:	AP_chr10_79087583
LENGTH:	?
5'_FLANK:	TGTTACTCTAGCTCTATGTTGTCCA
OBSERVED:	G/A
3'_FLANK:	ATACGGTAGCCATTAGCTACATGTG
||
SNP:	AP_chr10_79088451
LENGTH:	?
5'_FLANK:	ACTCTGTGTATGTGTGGGCAGTGGG
OBSERVED:	C/T
3'_FLANK:	AGAGCTGTGGCATGCCCTGTACATG
||
SNP:	AP_chr10_79089123
LENGTH:	?
5'_FLANK:	TCTCAATCTGTAGCTTTTCTTTTCA
OBSERVED:	T/C
3'_FLANK:	TTTCTTAAGTGTGTTCCATAGAGCA
||
SNP:	AP_chr10_79090086
LENGTH:	?
5'_FLANK:	AAAATCTGGACCTGCAAACTCAAAT
OBSERVED:	A/G
3'_FLANK:	TCTTCAGTTTCCGGAGAAGTATTGT
||
SNP:	AP_chr10_79090500
LENGTH:	?
5'_FLANK:	TTATGTATTTACTGTGGTGAATATC
OBSERVED:	A/G
3'_FLANK:	TAGTCCTTTTATTCTCTCCTACATT
||
SNP:	AP_chr10_79091346
LENGTH:	?
5'_FLANK:	TCTCCCTGCTGGATGCCAGTACTAC
OBSERVED:	C/T
3'_FLANK:	GTCGAAGCTATAACTAATGAACATG
||
SNP:	AP_chr10_79093377
LENGTH:	?
5'_FLANK:	ACCACATGACCTGCCTCTTGAGAAA
OBSERVED:	T/C
3'_FLANK:	CTGTATGCAGGTCAGGAAGCAACAG
||
SNP:	AP_chr10_79093380
LENGTH:	?
5'_FLANK:	ACATGACCTGCCTCTTGAGAAATCT
OBSERVED:	G/A
3'_FLANK:	TATGCAGGTCAGGAAGCAACAGTTA
||
SNP:	AP_chr10_79094733
LENGTH:	?
5'_FLANK:	TCACAGGGGCGTTATCCTGCCTACT
OBSERVED:	C/A
3'_FLANK:	TACCTTCCCAGTATGATTTGTTGCT
||
SNP:	AP_chr10_79095034
LENGTH:	?
5'_FLANK:	TCCTTCCAGTGAATAGTCAAGGTTG
OBSERVED:	G/A
3'_FLANK:	TTTCCTTTAGGATTGACTGGTTTGA
||
SNP:	AP_chr10_79096081
LENGTH:	?
5'_FLANK:	GTATTTTGGTTTTCCTCATAGATCT
OBSERVED:	C/T
3'_FLANK:	ATTGGATTGAAATCTTCTTATTTAT
||
SNP:	AP_chr10_79099075
LENGTH:	?
5'_FLANK:	CTTGTGCAGTCCTAATTATCCCTCT
OBSERVED:	C/G
3'_FLANK:	TGTTCTGCTGTGGGAGCAGTGAACC
||
SNP:	AP_chr10_79099468
LENGTH:	?
5'_FLANK:	AAGAATCTGCCTGCAGTACAGGACA
OBSERVED:	C/T
3'_FLANK:	GCAGGTTCAAACCCTGGTGAGGAAG
||
SNP:	AP_chr10_79099554
LENGTH:	?
5'_FLANK:	ATTCTTGTCTGGGAAATCCCAGGTT
OBSERVED:	G/C
3'_FLANK:	TTCCCAGAAGAACCTGGTGGGCCAC
||
SNP:	AP_chr10_79099775
LENGTH:	?
5'_FLANK:	ATATACATATATATACACAGACACA
OBSERVED:	T/C
3'_FLANK:	ATATATATGTATACACACATATACA
||
SNP:	AP_chr10_79102890
LENGTH:	?
5'_FLANK:	TTCAAATCCTAAAAGATGATGCTGT
OBSERVED:	T/G
3'_FLANK:	AAAGTGTTGCACTCAATATGCCAGC
||
SNP:	AP_chr10_79102915
LENGTH:	?
5'_FLANK:	TAAAGTGTTGCACTCAATATGCCAG
OBSERVED:	C/A
3'_FLANK:	AAATTTGAAAAACTCAGTGATGGCC
||
SNP:	AP_chr10_79102923
LENGTH:	?
5'_FLANK:	TGCACTCAATATGCCAGCAAATTTG
OBSERVED:	A/G
3'_FLANK:	AAAACTCAGTGATGGCCACAGACAG
||
SNP:	AP_chr10_79102973
LENGTH:	?
5'_FLANK:	GGGAAAGGTCAGTTTTCATTCCAAT
OBSERVED:	C/T
3'_FLANK:	CCAAAGAAAGTTCAACATTTTCTTA
||
SNP:	AP_chr10_79103589
LENGTH:	?
5'_FLANK:	ATCAATAATCAAGTTCATCAGAGTT
OBSERVED:	G/A
3'_FLANK:	CAGAGTATAAGATCAACACAGGAAA
||
SNP:	AP_chr10_79104982
LENGTH:	?
5'_FLANK:	ATCTAAGTTTCCATTAACAGATGAA
OBSERVED:	C/T
3'_FLANK:	GGATAAATAAATATGGTATATACAT
||
SNP:	AP_chr10_79106564
LENGTH:	?
5'_FLANK:	GGTGGGCAACAAATTGTCTTTTCTT
OBSERVED:	T/A
3'_FLANK:	ATACTATTGAATCTTTACTTGTGTT
||
SNP:	AP_chr10_79107075
LENGTH:	?
5'_FLANK:	ACTGAACTTACTATCTTTTCCATGA
OBSERVED:	A/G
3'_FLANK:	TAAAATTTAACAACTGGATAGCAGT
||
SNP:	AP_chr10_79107827
LENGTH:	?
5'_FLANK:	GGAGTAGGGTGCCATTGCTTTCTCC
OBSERVED:	A/G
3'_FLANK:	GTTATAATTGCAATATGTGTTAAAT
||
SNP:	AP_chr10_79107910
LENGTH:	?
5'_FLANK:	ATAGGTAGGACACTTGTTCAAAAAA
OBSERVED:	G/A
3'_FLANK:	ATAATCAGCAAAATCTTTCTAAGAG
||
SNP:	AP_chr10_79110275
LENGTH:	?
5'_FLANK:	ATCTATTTTTGTTTGTAAAAGAACC
OBSERVED:	G/A
3'_FLANK:	TATTGGTTATAGATGATTTATCATC
||
SNP:	AP_chr10_79111904
LENGTH:	?
5'_FLANK:	GACATTACTTTGCCAGCAAAGGTTC
OBSERVED:	G/T
3'_FLANK:	TCTAGTCAAGGCTAGGGTTTTTCCT
||
SNP:	AP_chr10_79112873
LENGTH:	?
5'_FLANK:	AATACCGAAATCAAATTCATTATAT
OBSERVED:	G/T
3'_FLANK:	CTTTGCAGCCAAAGATGGAGACGCT
||
SNP:	AP_chr10_79115196
LENGTH:	?
5'_FLANK:	AGATAGTTGGATTGCATCAGTAACT
OBSERVED:	T/C
3'_FLANK:	GATAGATATGAGTTTGAGTAAACTC
||
SNP:	AP_chr10_79116724
LENGTH:	?
5'_FLANK:	ATTCTCATACTCTGTTGCTTCCCTT
OBSERVED:	C/T
3'_FLANK:	TTACTCTCTTAAAAGTGTCTCTGAT
||
SNP:	AP_chr10_79117262
LENGTH:	?
5'_FLANK:	AGGAGGCACAGAGGCAGAACACTTC
OBSERVED:	G/A
3'_FLANK:	GATGCTCTGTACCAATCTAGATGAA
||
SNP:	AP_chr10_79117989
LENGTH:	?
5'_FLANK:	GTCCCTTAAGAAAAAACAGACCTAG
OBSERVED:	C/T
3'_FLANK:	CTTACCATTGTGCAGTGTGGAGTAG
||
SNP:	AP_chr10_79119059
LENGTH:	?
5'_FLANK:	TGAATTATTTTTGTCTCTCTTTATT
OBSERVED:	G/T
3'_FLANK:	TTAATAAGTATGTATTTTTAGAATC
||
SNP:	AP_chr10_79119806
LENGTH:	?
5'_FLANK:	CTTTGTTGGCAATGTCTCTGCTTTT
OBSERVED:	C/G
3'_FLANK:	AATATGCTATCTAGCTTGGTCATAA
||
SNP:	AP_chr10_79120297
LENGTH:	?
5'_FLANK:	ACTGTTGCTTCCTGACCTGCATACA
OBSERVED:	G/A
3'_FLANK:	ATTTCTCAAGAGGCAGATCAGGTGG
||
SNP:	AP_chr10_79120436
LENGTH:	?
5'_FLANK:	TACTAAATTTTACTGATAAATAAAA
OBSERVED:	T/G
3'_FLANK:	AATAGCTGTTTAAACTTAAATTTGA
||
SNP:	AP_chr10_79121668
LENGTH:	?
5'_FLANK:	TGTGTAAAATAAACAACAGGGTCCT
OBSERVED:	A/G
3'_FLANK:	CTGTATACTCAGGGAGCTATATTCA
||
SNP:	AP_chr10_79123855
LENGTH:	?
5'_FLANK:	GTTAGAACTGGACATGAAGCAACAG
OBSERVED:	A/G
3'_FLANK:	CTGGTTCCAAAATGGGAAAGGGGGA
||
SNP:	AP_chr10_79124428
LENGTH:	?
5'_FLANK:	GCGCCGAAGGATTGATGCTTTTGAA
OBSERVED:	C/T
3'_FLANK:	TGGGGTATTGGAGAAGACTCTTGAG
||
SNP:	AP_chr10_79124710
LENGTH:	?
5'_FLANK:	TTGAGTAAGCTCTGGGAGTTGGTGA
OBSERVED:	T/C
3'_FLANK:	GGATGGGAAGCCTGGCATGCTGCAG
||
SNP:	AP_chr10_79124878
LENGTH:	?
5'_FLANK:	TTTGGTACTGTTTATTAATGAAATT
OBSERVED:	A/G
3'_FLANK:	TACTGTGGAAATGTAGAGGAAAAGG
||
SNP:	AP_chr10_79127909
LENGTH:	?
5'_FLANK:	AAGGGAGAAGTCTGAAACCTAGGAT
OBSERVED:	A/T
3'_FLANK:	CGCTACCCAGAAAGATTATCATTTA
||
SNP:	AP_chr10_79129691
LENGTH:	?
5'_FLANK:	TGTATGACTTTATGATATGTAAACT
OBSERVED:	G/A
3'_FLANK:	TATCTTGATAAAGCTCTTTTTAAAA
||
SNP:	AP_chr10_79130381
LENGTH:	?
5'_FLANK:	ATCTTTCTGTAGAACAATGAAATAC
OBSERVED:	A/G
3'_FLANK:	TTGGTAAAGCATATGAATAGAGGAT
||
SNP:	AP_chr10_79130487
LENGTH:	?
5'_FLANK:	ACATCTATTTGCCTTCTTAGCATCC
OBSERVED:	C/T
3'_FLANK:	AACTGTTCATTCTAATATTATTTCC
||
SNP:	AP_chr10_79130603
LENGTH:	?
5'_FLANK:	AATAAAAACTATAGAGGTTTTAATT
OBSERVED:	C/A
3'_FLANK:	ATAATTCAAAGATTAGCTTCTCTGA
||
SNP:	AP_chr10_79130930
LENGTH:	?
5'_FLANK:	ATAAAATAGGATAAATATTCTTGCC
OBSERVED:	G/A
3'_FLANK:	TTATCTCATGGAATAAACAGATTTT
||
SNP:	AP_chr10_79131049
LENGTH:	?
5'_FLANK:	ACTTCAGTCGTGTCCGACTCTGTGC
OBSERVED:	G/A
3'_FLANK:	ATCCCATAGACGGCAGCCCACCAGG
||
SNP:	AP_chr10_79131051
LENGTH:	?
5'_FLANK:	TTCAGTCGTGTCCGACTCTGTGCGA
OBSERVED:	T/C
3'_FLANK:	CCCATAGACGGCAGCCCACCAGGCT
||
SNP:	AP_chr10_79131117
LENGTH:	?
5'_FLANK:	TTCTCCAGGCAAGAACACTGGAGTG
OBSERVED:	G/A
3'_FLANK:	GTTGCCATTTCCTTCTCCAGTGCAT
||
SNP:	AP_chr10_79131171
LENGTH:	?
5'_FLANK:	AGTGAAAAGTGAAAGTGAAGTCGCT
OBSERVED:	C/A
3'_FLANK:	AGTCGTGTCCAACTCAGCAACCCCA
||
SNP:	AP_chr10_79131721
LENGTH:	?
5'_FLANK:	GATGGACAGAGTGCCTGATGAATTA
OBSERVED:	C/T
3'_FLANK:	GGACAGAGGTTCGTCGTGACATTGT
||
SNP:	AP_chr10_79132157
LENGTH:	?
5'_FLANK:	ATAGTAATGACTTAGATAACCATAA
OBSERVED:	G/A
3'_FLANK:	TGTGATCACTTATGTAGAGCCAGTC
||
SNP:	AP_chr10_79133712
LENGTH:	?
5'_FLANK:	AAGGAATGATAGTATCAGTGATGCA
OBSERVED:	T/C
3'_FLANK:	ACACACAGACACAAATTGAGCAGAA
||
SNP:	AP_chr10_79133767
LENGTH:	?
5'_FLANK:	AGTACTGTAGCTGCGTGTTCTACAG
OBSERVED:	G/A
3'_FLANK:	TGAATGTTGTTTCTCAGTTATTTTT
||
SNP:	AP_chr10_79134029
LENGTH:	?
5'_FLANK:	AGCCATTCTCTTCTCCTAGGTAGCA
OBSERVED:	G/A
3'_FLANK:	ATATTTGACTGATTGGAGAAAGCCT
||
SNP:	AP_chr10_79134114
LENGTH:	?
5'_FLANK:	GGATTCCTATTGAAGTCATCTTGAG
OBSERVED:	T/A
3'_FLANK:	TAATATGTTTGATTTACTATTATTT
||
SNP:	AP_chr10_79134134
LENGTH:	?
5'_FLANK:	TTGAGTTAATATGTTTGATTTACTA
OBSERVED:	T/C
3'_FLANK:	TATTTAGTTTTAATTATTTCATTGT
||
SNP:	AP_chr10_79134920
LENGTH:	?
5'_FLANK:	ACATTTAACAAAGTGCAAGAAAATG
OBSERVED:	A/G
3'_FLANK:	TTATCATAAATAATAGTAAGCCGCT
||
SNP:	AP_chr10_79135160
LENGTH:	?
5'_FLANK:	CACTCAGTCGTGTCCGACTCTTAGC
OBSERVED:	G/A
3'_FLANK:	ACCCCATGGACTGCAGCCTACCAGG
||
SNP:	AP_chr10_79135526
LENGTH:	?
5'_FLANK:	ACATATGCAAATGAAAAACAGGAAT
OBSERVED:	C/G
3'_FLANK:	TATGAAAAATAATGGATGAATATGC
||
SNP:	AP_chr10_79135593
LENGTH:	?
5'_FLANK:	TGCTTGCTTTTTATCTCTACACCCC
OBSERVED:	C/T
3'_FLANK:	CCACCCAAATATCCCAGGAACTTAT
||
SNP:	AP_chr10_79136024
LENGTH:	?
5'_FLANK:	ACGTAAGGATCAAACTCAGCTCTCC
OBSERVED:	C/T
3'_FLANK:	GCGTTGCAGGCAGATTCTTTACCCT
||
SNP:	AP_chr10_79136027
LENGTH:	?
5'_FLANK:	TAAGGATCAAACTCAGCTCTCCCGC
OBSERVED:	G/A
3'_FLANK:	TTGCAGGCAGATTCTTTACCCTCTG
||
SNP:	AP_chr10_79136670
LENGTH:	?
5'_FLANK:	TGCTTTCACAAAAAATTAGTGAGAA
OBSERVED:	G/T
3'_FLANK:	AATATTTTGCACATTTAATTAGTAC
||
SNP:	AP_chr10_79136945
LENGTH:	?
5'_FLANK:	TGAGTAGGAACACACATGGGGAACA
OBSERVED:	A/G
3'_FLANK:	ATTGCCTGGAGCAATTAGAGGAGAC
||
SNP:	AP_chr10_79137413
LENGTH:	?
5'_FLANK:	CTTAACATGGGCATCCCTCTTTCAT
OBSERVED:	T/A
3'_FLANK:	GCACTCACCATGATAAATTGATGTA
||
SNP:	AP_chr10_79137720
LENGTH:	?
5'_FLANK:	AAGGATGCAAAGATGCTAATTATGA
OBSERVED:	T/A
3'_FLANK:	AGTAATTTTATTGTTACATTAAAAA
||
SNP:	AP_chr10_79138599
LENGTH:	?
5'_FLANK:	AATAAAGTACTAGCTATCAGAATGG
OBSERVED:	C/T
3'_FLANK:	GAACTAATACCAGAAGAGTCCATTT
||
SNP:	AP_chr10_79139625
LENGTH:	?
5'_FLANK:	TGAGCTTATTTCATAAACCATTGCT
OBSERVED:	G/A
3'_FLANK:	TGACAAACCTAGAGACTATATCAGA
||
SNP:	AP_chr10_79139984
LENGTH:	?
5'_FLANK:	TCATTGAGTCATGCAAGCCCATTTA
OBSERVED:	C/T
3'_FLANK:	CACAACAAAGCTGTGATCCATGAAG
||
SNP:	AP_chr10_79140248
LENGTH:	?
5'_FLANK:	GAGTACATCATGTGAAATGCCAGGC
OBSERVED:	C/T
3'_FLANK:	GAATGAATCACAAACTGGAATCAAG
||
SNP:	AP_chr10_79141157
LENGTH:	?
5'_FLANK:	GGATGAGATGGTTAGATGGTATTAC
OBSERVED:	C/T
3'_FLANK:	GACTCAGTGAACAGGAATTTGAGCA
||
SNP:	AP_chr10_79141652
LENGTH:	?
5'_FLANK:	CTAGTTTTTACTCTTTTTGTTCATT
OBSERVED:	C/T
3'_FLANK:	TTGTTAGATATGGAGAGGCAGAAAT
||
SNP:	AP_chr10_79141657
LENGTH:	?
5'_FLANK:	TTTTACTCTTTTTGTTCATTCTTGT
OBSERVED:	T/C
3'_FLANK:	AGATATGGAGAGGCAGAAATTCTTT
||
SNP:	AP_chr10_79141947
LENGTH:	?
5'_FLANK:	CCGAGAAAAATGTGATGAGATAAAT
OBSERVED:	C/T
3'_FLANK:	GCTTTTAGGTGATCTAACGTGATAG
||
SNP:	AP_chr10_79141990
LENGTH:	?
5'_FLANK:	CGTGATAGAAGAAAAGATTCATGAT
OBSERVED:	C/T
3'_FLANK:	TTCTGAGTAGTACATGGTTAGAAAG
||
SNP:	AP_chr10_79142624
LENGTH:	?
5'_FLANK:	CCGACTCTTCGCGACCCACGGACTG
OBSERVED:	C/T
3'_FLANK:	AGCCTACCAGGCTCCTCAGTCCATG
||
SNP:	AP_chr10_79142902
LENGTH:	?
5'_FLANK:	ATGAAAGTACTACATAATCACCTTT
OBSERVED:	A/G
3'_FLANK:	TTACAATAACCATTGATAATTTGTG
||
SNP:	AP_chr10_79143191
LENGTH:	?
5'_FLANK:	GTTAGGGCTTCCCTAGTGGCTCAGA
OBSERVED:	C/T
3'_FLANK:	AGTAAAGAATCTGCCTGCAATGTAG
||
SNP:	AP_chr10_79143349
LENGTH:	?
5'_FLANK:	CTGCAGTCCATGGGGTCGGAGAGTC
OBSERVED:	G/A
3'_FLANK:	GACACGACTGAGCGACTAACACTTT
||
SNP:	AP_chr10_79144159
LENGTH:	?
5'_FLANK:	AACACACAGTGCTCAATTTTTTTAA
OBSERVED:	C/T
3'_FLANK:	CCAAATATATTTTGAATGGCTGAAA
||
SNP:	AP_chr10_79144318
LENGTH:	?
5'_FLANK:	TTTCTATGATCAATAAAATAAATAC
OBSERVED:	C/G
3'_FLANK:	CCAAACTGCAGTGTCTTTTGATTAA
||
SNP:	AP_chr10_79144855
LENGTH:	?
5'_FLANK:	GGTAATCTTGCATTTGCTCAGTGGT
OBSERVED:	T/C
3'_FLANK:	TGTGGTATCGGCTGAATTTCAGGCA
||
SNP:	AP_chr10_79145211
LENGTH:	?
5'_FLANK:	GGGGAAAGAATGAAGAATAGACAGC
OBSERVED:	A/G
3'_FLANK:	CTTAGTGATACAAGGGGAAAAGTCT
||
SNP:	AP_chr10_79145214
LENGTH:	?
5'_FLANK:	GAAAGAATGAAGAATAGACAGCACT
OBSERVED:	T/C
3'_FLANK:	AGTGATACAAGGGGAAAAGTCTTTC
||
SNP:	AP_chr10_79145413
LENGTH:	?
5'_FLANK:	TTTTAAAAAATTTTCAAGTCAGTAT
OBSERVED:	C/T
3'_FLANK:	CCATTGTGTCTACTGTCTTATTCAC
||
SNP:	AP_chr10_79145657
LENGTH:	?
5'_FLANK:	GGCCCATAAACCATGCTTCCAGACT
OBSERVED:	G/T
3'_FLANK:	TGGGTACCACTGCTCTAGTATGCGA
||
SNP:	AP_chr10_79145840
LENGTH:	?
5'_FLANK:	TGTATTAGAAGATTGTTAGCTTCCA
OBSERVED:	G/C
3'_FLANK:	TACTTAAAAAAAAAGGTGGGAGGGG
||
SNP:	AP_chr10_79145929
LENGTH:	?
5'_FLANK:	TGATGTCAGTGTATGGCAAAAACCA
OBSERVED:	C/T
3'_FLANK:	TACAAATATTGTAATTAGCCTCCAA
||
SNP:	AP_chr10_79146166
LENGTH:	?
5'_FLANK:	AGAAAATCACCTACATATGTGAAGA
OBSERVED:	A/C
3'_FLANK:	CTTAATTTTTGTAGTTTGAGTGTTA
||
SNP:	AP_chr10_79146361
LENGTH:	?
5'_FLANK:	TAATTGTGAGAAAATAATTTGCATC
OBSERVED:	G/A
3'_FLANK:	CAAAGTATTTTGTATTCCCTGGAGT
||
SNP:	AP_chr10_79146527
LENGTH:	?
5'_FLANK:	TAAAGTGAGGGAAATGAAAGTGCCT
OBSERVED:	G/A
3'_FLANK:	TCTACCAGGGTAGCTGTGAGGATTC
||
SNP:	AP_chr10_79146650
LENGTH:	?
5'_FLANK:	AATTAGTTATTGCATAACTACCAAA
OBSERVED:	G/A
3'_FLANK:	TGGACAAATATGTGGTATTTTTTTA
||
SNP:	AP_chr10_79146770
LENGTH:	?
5'_FLANK:	TTAAATTTTTAAATATTTTGATGTA
OBSERVED:	G/A
3'_FLANK:	TAAGCTTCATATTTTATCTTTTCTA
||
SNP:	AP_chr10_79146816
LENGTH:	?
5'_FLANK:	TTCTATCTCCATATAAACCAGAGGT
OBSERVED:	T/C
3'_FLANK:	TTGAAATTCTATCATTCTAGTATCG
||
SNP:	AP_chr10_79146955
LENGTH:	?
5'_FLANK:	ATCAGAAATTGAGAGGTCCTTTATT
OBSERVED:	A/T
3'_FLANK:	TTCATTGAAGTTTTTCAGAAAACCC
||
SNP:	AP_chr10_79146982
LENGTH:	?
5'_FLANK:	TCATTGAAGTTTTTCAGAAAACCCT
OBSERVED:	A/G
3'_FLANK:	GAGATGCTTTTATATTTGTATATAC
||
SNP:	AP_chr10_79146991
LENGTH:	?
5'_FLANK:	TTTTTCAGAAAACCCTAGAGATGCT
OBSERVED:	T/C
3'_FLANK:	TTATATTTGTATATACCTATAGCAA
||
SNP:	AP_chr10_79147339
LENGTH:	?
5'_FLANK:	TAAAACATAGCACTGGGATGTCAGC
OBSERVED:	A/T
3'_FLANK:	AGTAATCCTGAAATATAATTTTGTG
||
SNP:	AP_chr10_79147381
LENGTH:	?
5'_FLANK:	AATTTTGTGCCTGTAATAATATAGT
OBSERVED:	T/G
3'_FLANK:	ACTTGTCTTTATCTTATTTGTCTTA
||
SNP:	AP_chr10_79147663
LENGTH:	?
5'_FLANK:	AATACTAAATTGAATGATTAAAATA
OBSERVED:	A/G
3'_FLANK:	AGCAATCTAAAGTTATTGTCACTGG
||
SNP:	AP_chr10_79147667
LENGTH:	?
5'_FLANK:	CTAAATTGAATGATTAAAATAAAGC
OBSERVED:	A/G
3'_FLANK:	ATCTAAAGTTATTGTCACTGGATAT
||
SNP:	AP_chr10_79147898
LENGTH:	?
5'_FLANK:	TTCATCTGATAGTCACATGCCTGCT
OBSERVED:	G/A
3'_FLANK:	GTCCCCTTCCTTCCTCTAAACATGA
||
SNP:	AP_chr10_79147906
LENGTH:	?
5'_FLANK:	ATAGTCACATGCCTGCTGGTCCCCT
OBSERVED:	T/C
3'_FLANK:	CCTTCCTCTAAACATGAGATATTAT
||
SNP:	AP_chr10_79148077
LENGTH:	?
5'_FLANK:	TAATCTGTTGACATTGGTGAAATGG
OBSERVED:	C/A
3'_FLANK:	AGTAATAGAAATTTGTAGTTATATA
||
SNP:	AP_chr10_79148325
LENGTH:	?
5'_FLANK:	AAGAAACATTTATTTTAAAAAGAAC
OBSERVED:	G/A
3'_FLANK:	TCTATATGATTACAAAGAAATGTTT
||
SNP:	AP_chr10_79148591
LENGTH:	?
5'_FLANK:	ATATGTGTCTGATGCCATGCTGGAT
OBSERVED:	G/A
3'_FLANK:	CTGGGGTTAAAAAATGAATAAGACA
||
SNP:	AP_chr10_79148609
LENGTH:	?
5'_FLANK:	GCTGGATGCTGGGGTTAAAAAATGA
OBSERVED:	A/G
3'_FLANK:	TAAGACATGATCCCTATTCCCGACT
||
SNP:	AP_chr10_79148631
LENGTH:	?
5'_FLANK:	TGAATAAGACATGATCCCTATTCCC
OBSERVED:	G/A
3'_FLANK:	ACTCAGTCTATCGCATGGGTCAGCA
||
SNP:	AP_chr10_79148742
LENGTH:	?
5'_FLANK:	AGAGCATATTTTGATTTCTTTCAGT
OBSERVED:	T/C
3'_FLANK:	GTCTAATGACTAAAAGAAATCAAAA
||
SNP:	AP_chr10_79148777
LENGTH:	?
5'_FLANK:	CTAAAAGAAATCAAAAGGAAAATGA
OBSERVED:	C/T
3'_FLANK:	ATTTTGTGACATATGAGAGCTGTTT
||
SNP:	AP_chr10_79149298
LENGTH:	?
5'_FLANK:	CTGCTGCTGCTAAGTCACTTCAGTC
OBSERVED:	A/G
3'_FLANK:	TGTCCAACTCTGTGCGACCCCATAG
||
SNP:	AP_chr10_79149314
LENGTH:	?
5'_FLANK:	ACTTCAGTCATGTCCAACTCTGTGC
OBSERVED:	G/A
3'_FLANK:	ACCCCATAGACGGCAGCCCACCACA
||
SNP:	AP_chr10_79149433
LENGTH:	?
5'_FLANK:	GAAAGTAAAAAGTGAAAGTGAAGTC
OBSERVED:	A/G
3'_FLANK:	CTCAGTCGTGTCCGACTCTCAGTGA
||
SNP:	AP_chr10_79149447
LENGTH:	?
5'_FLANK:	AAAGTGAAGTCACTCAGTCGTGTCC
OBSERVED:	G/A
3'_FLANK:	ACTCTCAGTGACCCCATGGACTGCC
||
SNP:	AP_chr10_79149450
LENGTH:	?
5'_FLANK:	GTGAAGTCACTCAGTCGTGTCCGAC
OBSERVED:	T/C
3'_FLANK:	CTCAGTGACCCCATGGACTGCCGCC
||
SNP:	AP_chr10_79149596
LENGTH:	?
5'_FLANK:	AGTGTCCTGATCAAATTTGTCATTA
OBSERVED:	T/C
3'_FLANK:	GAAGTAATCAGACTAAAGGAATAAT
||
SNP:	AP_chr10_79149841
LENGTH:	?
5'_FLANK:	ATGTTTATTTGGAACAGATTGCTAT
OBSERVED:	G/C
3'_FLANK:	TAAGCCTTTCTACAAATATTTATAT
||
SNP:	AP_chr10_79149941
LENGTH:	?
5'_FLANK:	AGTCATTAATCATTTCTTACATTGT
OBSERVED:	C/A
3'_FLANK:	ATGCTTAAAAAACAAGAATACTGTG
||
SNP:	AP_chr10_79150032
LENGTH:	?
5'_FLANK:	GTTAATTATACTTAATTTGTTACTC
OBSERVED:	G/A
3'_FLANK:	TGAAAATTTACATTTAGAAGTACCA
||
SNP:	AP_chr10_79150042
LENGTH:	?
5'_FLANK:	CTTAATTTGTTACTCGTGAAAATTT
OBSERVED:	A/C
3'_FLANK:	CATTTAGAAGTACCACTTTATAGTT
||
SNP:	AP_chr10_79150044
LENGTH:	?
5'_FLANK:	TAATTTGTTACTCGTGAAAATTTAC
OBSERVED:	A/G
3'_FLANK:	TTTAGAAGTACCACTTTATAGTTCA
||
SNP:	AP_chr10_79150068
LENGTH:	?
5'_FLANK:	CATTTAGAAGTACCACTTTATAGTT
OBSERVED:	C/T
3'_FLANK:	ATACTGAACATTTTAAAGATCAGAA
||
SNP:	AP_chr10_79150183
LENGTH:	?
5'_FLANK:	AGAAAATTTGATCACTATTGGAGGT
OBSERVED:	C/T
3'_FLANK:	ATTTAAATTATGCAGTTGCTTTGAA
||
SNP:	AP_chr10_79150498
LENGTH:	?
5'_FLANK:	ATAAAATATACTGTCCCTTTATGGT
OBSERVED:	C/G
3'_FLANK:	AAATAAGGTTATATTTTATGGTTTT
||
SNP:	AP_chr10_79150649
LENGTH:	?
5'_FLANK:	TTCTCATATGATACATATATATATA
OBSERVED:	C/T
3'_FLANK:	ATACATATGATACTAACACTGTAGA
||
SNP:	AP_chr10_79150790
LENGTH:	?
5'_FLANK:	TCCACTCAGCTAATGCACACCTCTC
OBSERVED:	C/T
3'_FLANK:	AGGTTGTTTCTTCTAATAATTGAGA
||
SNP:	AP_chr10_79150838
LENGTH:	?
5'_FLANK:	AGATAATAAAAGTAGTCAGTGATGC
OBSERVED:	C/T
3'_FLANK:	GCTGCTGCTGCTGCTAAGTTACTTC
||
SNP:	AP_chr10_79150859
LENGTH:	?
5'_FLANK:	ATGCCGCTGCTGCTGCTGCTAAGTT
OBSERVED:	A/G
3'_FLANK:	CTTCAGTCATGTCCGACTCTGTGCG
||
SNP:	AP_chr10_79150868
LENGTH:	?
5'_FLANK:	CTGCTGCTGCTAAGTTACTTCAGTC
OBSERVED:	A/G
3'_FLANK:	TGTCCGACTCTGTGCGACCCCATAG
||
SNP:	AP_chr10_79150913
LENGTH:	?
5'_FLANK:	CCATAGATGGCAGCCCACCAGGCTC
OBSERVED:	C/T
3'_FLANK:	CCCATCCCTGGGATTCTCCAGGCAA
||
SNP:	AP_chr10_79150917
LENGTH:	?
5'_FLANK:	AGATGGCAGCCCACCAGGCTCCCCC
OBSERVED:	A/G
3'_FLANK:	TCCCTGGGATTCTCCAGGCAAGAAC
||
SNP:	AP_chr10_79150950
LENGTH:	?
5'_FLANK:	GATTCTCCAGGCAAGAACACTGGAG
OBSERVED:	T/C
3'_FLANK:	GGGTTGCCATTTCCCTCTCCAATGC
||
SNP:	AP_chr10_79151521
LENGTH:	?
5'_FLANK:	TGTTGTTAGCTATTAACATATCTGA
OBSERVED:	T/A
3'_FLANK:	GGATATATCTAAAAATTAAGAATGT
||
SNP:	AP_chr10_79151641
LENGTH:	?
5'_FLANK:	ATATTATATGTGGATTATGAGTGAT
OBSERVED:	T/C
3'_FLANK:	GTATTAAGTACCTCTCCTGATATCC
||
SNP:	AP_chr10_79151809
LENGTH:	?
5'_FLANK:	GTTTATACTTATTGTGTATTATCCA
OBSERVED:	G/A
3'_FLANK:	TTTTGAGTGGTATATGTCTTACAGC
||
SNP:	AP_chr10_79151831
LENGTH:	?
5'_FLANK:	CCAGTTTTGAGTGGTATATGTCTTA
OBSERVED:	C/G
3'_FLANK:	AGCTTGGGCACATTTATGACCTAAC
||
SNP:	AP_chr10_79151855
LENGTH:	?
5'_FLANK:	ACAGCTTGGGCACATTTATGACCTA
OBSERVED:	A/T
3'_FLANK:	CAGTTTGCTAAAAAACATTTAGAGT
||
SNP:	AP_chr10_79151943
LENGTH:	?
5'_FLANK:	GGCTTTATTGAATAAATGCTAAAAA
OBSERVED:	C/G
3'_FLANK:	TACGTGTATTCCTAAAATAGTCACC
||
SNP:	AP_chr10_79152757
LENGTH:	?
5'_FLANK:	GGAGAAGGCAATGGTAACCCACTTT
OBSERVED:	A/G
3'_FLANK:	GTATTCTCGCCTGGAAAATTCCATG
||
SNP:	AP_chr10_79153015
LENGTH:	?
5'_FLANK:	AAGAGTTTGAGAATTCAAAAGCCAC
OBSERVED:	C/T
3'_FLANK:	GTGTTAAAAGTCCTAAATGACCCTT
||
SNP:	AP_chr10_79153372
LENGTH:	?
5'_FLANK:	TGAGGTGGGGATTTAGGAATTTCAA
OBSERVED:	C/G
3'_FLANK:	CATAAGGCAAAAAGAAATGTTTCAT
||
SNP:	AP_chr10_79153457
LENGTH:	?
5'_FLANK:	TTTTCCCCTTAAGTACATTTCTTAA
OBSERVED:	T/C
3'_FLANK:	TGCATGCTTACTCTGCATCAGAACG
||
SNP:	AP_chr10_79153513
LENGTH:	?
5'_FLANK:	AGCTTTTAGGGGGGTCCTGATGGGG
OBSERVED:	A/T
3'_FLANK:	TAAGAGATCAATCATATCAGTAAGC
||
SNP:	AP_chr10_79153607
LENGTH:	?
5'_FLANK:	TAAAAGCTTTCACTAGAAAAGTAGC
OBSERVED:	G/A
3'_FLANK:	TAGCTCACATAACTGTTTGTGAGGC
||
SNP:	AP_chr10_79153822
LENGTH:	?
5'_FLANK:	ATGTAAGTAAAACACCAAAAGCAAC
OBSERVED:	A/G
3'_FLANK:	TTTGTTTACTACACAAGTATTTCCT
||
SNP:	AP_chr10_79154084
LENGTH:	?
5'_FLANK:	CTTGACATCAGTGTTCCAACTCACC
OBSERVED:	C/A
3'_FLANK:	TTTTGCAATCTACTCCCATAAAATG
||
SNP:	AP_chr10_79154097
LENGTH:	?
5'_FLANK:	TTCCAACTCACCCTTTTGCAATCTA
OBSERVED:	C/T
3'_FLANK:	TCCCATAAAATGAACAGATGCTGGC
||
SNP:	AP_chr10_79154213
LENGTH:	?
5'_FLANK:	CAAATATTAATATAAAATACTAAAA
OBSERVED:	G/A
3'_FLANK:	TGCATTTATCTAGAGATATAGTTTC
||
SNP:	AP_chr10_79154234
LENGTH:	?
5'_FLANK:	AAAAGTGCATTTATCTAGAGATATA
OBSERVED:	G/A
3'_FLANK:	TTTCAGGAATGAAGATTTCAGAAAT
||
SNP:	AP_chr10_79154250
LENGTH:	?
5'_FLANK:	AGAGATATAGTTTCAGGAATGAAGA
OBSERVED:	T/C
3'_FLANK:	TTCAGAAATTTCCTTTCTTATAGTC
||
SNP:	AP_chr10_79154294
LENGTH:	?
5'_FLANK:	TATAGTCTGAAATCAAGAATGGGAA
OBSERVED:	T/G
3'_FLANK:	TCATCTTCCTTTATTAGATCTTCAT
||
SNP:	AP_chr10_79154359
LENGTH:	?
5'_FLANK:	TAATGTCGCTTTTCACACAAAATGT
OBSERVED:	A/C
3'_FLANK:	ATATGATGACTTATATCTGTCAAGT
||
SNP:	AP_chr10_79154721
LENGTH:	?
5'_FLANK:	GAAGATAGAAGCAGTAAAGTTGTTG
OBSERVED:	G/A
3'_FLANK:	AAGTATGACATTTGAGAATGAACTG
||
SNP:	AP_chr10_79154819
LENGTH:	?
5'_FLANK:	AACAATGCAGAAGAAGCAATTGATT
OBSERVED:	A/G
3'_FLANK:	TGCTGGAAGGGCCAATTAATAAGAG
||
SNP:	AP_chr10_79154960
LENGTH:	?
5'_FLANK:	TGTAAGTTTGATTGCAGCATATGAT
OBSERVED:	A/G
3'_FLANK:	TATTACTCTTGCATGTAATAATCCT
||
SNP:	AP_chr10_79155058
LENGTH:	?
5'_FLANK:	AGATGATTTTGAATAGTTTAAAAAA
OBSERVED:	T/A
3'_FLANK:	TTTTTAAATGCTTTTCTACAAATTT
||
SNP:	AP_chr10_79155096
LENGTH:	?
5'_FLANK:	TTTCTACAAATTTGAAGCAATGACA
OBSERVED:	G/A
3'_FLANK:	AATAACTTAGTTTTGAATATTGTAT
||
SNP:	AP_chr10_79155180
LENGTH:	?
5'_FLANK:	AGACTCCCCACTTCCAATGCAGGGG
OBSERVED:	A/G
3'_FLANK:	CACGGGTTAGATCCTTGTTCGGGGA
||
SNP:	AP_chr10_79155484
LENGTH:	?
5'_FLANK:	GTCCTATTTACTTCCCTTTCTCATA
OBSERVED:	C/T
3'_FLANK:	ATTTCCTTTTTAGTATTTTTCAAGG
||
SNP:	AP_chr10_79155693
LENGTH:	?
5'_FLANK:	GGGTGTATCTTGTGCAATAGTAGCA
OBSERVED:	G/A
3'_FLANK:	CAATATTAAAAATAATGCTCTAGTT
||
SNP:	AP_chr10_79155928
LENGTH:	?
5'_FLANK:	TATATGATGATATCAATAAATGGGC
OBSERVED:	G/C
3'_FLANK:	CTGCTCTGCCCCCAATAAAACTCTA
||
SNP:	AP_chr10_79155951
LENGTH:	?
5'_FLANK:	GCGCTGCTCTGCCCCCAATAAAACT
OBSERVED:	C/T
3'_FLANK:	TATTTATGGATGCTAAAATTGGCTT
||
SNP:	AP_chr10_79156128
LENGTH:	?
5'_FLANK:	CATTGGCTATGGTTAGCCAACCTCT
OBSERVED:	A/G
3'_FLANK:	TTTTAGAACATTCCTACCACTGTGT
||
SNP:	AP_chr10_79156763
LENGTH:	?
5'_FLANK:	CTTGGCCTGTACAGGAAGGACTATT
OBSERVED:	T/A
3'_FLANK:	GTTGGCCATCCTGAAATGTTGCCAT
||
SNP:	AP_chr10_79157169
LENGTH:	?
5'_FLANK:	TTTTTAGTGTTTTGATTTATTTTAT
OBSERVED:	T/C
3'_FLANK:	ATCATAAAAAATGCTTGGACCCATT
||
SNP:	AP_chr10_79157260
LENGTH:	?
5'_FLANK:	TATGTTCTAGGGTCATTTCGTATCC
OBSERVED:	C/G
3'_FLANK:	TGGGCAATAGAGTTCAGATCCATCT
||
SNP:	AP_chr10_79157267
LENGTH:	?
5'_FLANK:	TAGGGTCATTTCGTATCCCTGGGCA
OBSERVED:	A/G
3'_FLANK:	TAGAGTTCAGATCCATCTGCTCTCT
||
SNP:	AP_chr10_79157463
LENGTH:	?
5'_FLANK:	TTTCACTACCCTACCCAACTGCTTC
OBSERVED:	C/T
3'_FLANK:	GATGATCTGTCATCGCTTCTCGGCT
||
SNP:	AP_chr10_79157468
LENGTH:	?
5'_FLANK:	CTACCCTACCCAACTGCTTCCGATG
OBSERVED:	A/G
3'_FLANK:	TCTGTCATCGCTTCTCGGCTGTTCT
||
SNP:	AP_chr10_79157877
LENGTH:	?
5'_FLANK:	TGTTCTTCTCTACCTATTTGCTGCA
OBSERVED:	C/T
3'_FLANK:	ATGGCTGCCCAGTTAGTTGACTTGA
||
SNP:	AP_chr10_79157889
LENGTH:	?
5'_FLANK:	CCTATTTGCTGCACATGGCTGCCCA
OBSERVED:	G/A
3'_FLANK:	TTAGTTGACTTGAGACATTGCATTT
||
SNP:	AP_chr10_79158043
LENGTH:	?
5'_FLANK:	CTAATCAGATTTTATTTCCAAGAGA
OBSERVED:	A/G
3'_FLANK:	GTGTTGCCTACTTATTGTCCAAACA
||
SNP:	AP_chr10_79158254
LENGTH:	?
5'_FLANK:	TGCTTCAGTTGCCTTTTCATATCAC
OBSERVED:	G/A
3'_FLANK:	TACTATGTGCTTTTTGTTCCTTGTA
||
SNP:	AP_chr10_79158294
LENGTH:	?
5'_FLANK:	TGTTCCTTGTATGTGGGATCTGTCA
OBSERVED:	G/C
3'_FLANK:	TAATTTTCCATATATTAAATTTGTT
||
SNP:	AP_chr10_79158307
LENGTH:	?
5'_FLANK:	TGGGATCTGTCAGTAATTTTCCATA
OBSERVED:	T/C
3'_FLANK:	ATTAAATTTGTTTTCTAATTTGTTT
||
SNP:	AP_chr10_79158364
LENGTH:	?
5'_FLANK:	ATTTTTTCAGGGCTTCATGAGGATA
OBSERVED:	C/A
3'_FLANK:	ATTGCTCCTATTACTTTTATCCTTT
||
SNP:	AP_chr10_79158478
LENGTH:	?
5'_FLANK:	ATTGTCTTATAGTTCTCTGTAGGTA
OBSERVED:	A/C
3'_FLANK:	GATTAAAGTAACTTTCCACTCTGCT
||
SNP:	AP_chr10_79158630
LENGTH:	?
5'_FLANK:	ATTATCTTTCTTGTGTGTAGGTAAA
OBSERVED:	C/T
3'_FLANK:	TTTTAAATTGATATTAGTATTTGGC
||
SNP:	AP_chr10_79158754
LENGTH:	?
5'_FLANK:	GACAAGATCAGACAAGAAGTAGGGA
OBSERVED:	A/T
3'_FLANK:	GAATTGTGAAATTTTCAGTTTCAGG
||
SNP:	AP_chr10_79158991
LENGTH:	?
5'_FLANK:	AGAGAGTGATAAACAGGGAATAGAG
OBSERVED:	A/G
3'_FLANK:	AAAAGGTATGCATAGTTGGTTCTTT
||
SNP:	AP_chr10_79159082
LENGTH:	?
5'_FLANK:	TGTGAACCAAAGGACTGCTCTAGGA
OBSERVED:	A/G
3'_FLANK:	TATCAAGAAAATTATTTCAGTAGAT
||
SNP:	AP_chr10_79159233
LENGTH:	?
5'_FLANK:	CCATCACCACTATAGATTTCTAGAA
OBSERVED:	C/A
3'_FLANK:	TTTTTCAAAATCCCAGATAGAAACT
||
SNP:	AP_chr10_79159319
LENGTH:	?
5'_FLANK:	CTTTCCACAACCCCTGGTAACCTCT
OBSERVED:	A/G
3'_FLANK:	TTTTACTTTCTGTCTCTGAATTTGC
||
SNP:	AP_chr10_79159459
LENGTH:	?
5'_FLANK:	ATTCATGTTGTAGCATATATCACAC
OBSERVED:	A/G
3'_FLANK:	TTCATCCATTTTTAAAGAATATTCC
||
SNP:	AP_chr10_79159501
LENGTH:	?
5'_FLANK:	GAATATTCCATTGTGTATATATACA
OBSERVED:	A/G
3'_FLANK:	TAGTTTATCTCTTCATCTGCCGAGG
||
SNP:	AP_chr10_79159572
LENGTH:	?
5'_FLANK:	CTTTTGACTATTAATACTGCTATGA
OBSERVED:	C/A
3'_FLANK:	CATTGTTGTGCAAGTACCTTTTTTC
||
SNP:	AP_chr10_79159787
LENGTH:	?
5'_FLANK:	AGAAATTATAAACTTTTAGAAAGGC
OBSERVED:	G/C
3'_FLANK:	ACAGAAGACCAAGTGAGATTTAGAA
||
SNP:	AP_chr10_79159908
LENGTH:	?
5'_FLANK:	AAAAGTGATTCTGGAGAAGGTTGAA
OBSERVED:	G/C
3'_FLANK:	TTAAAAAATATTTGAAATGAAATAG
||
SNP:	AP_chr10_79160526
LENGTH:	?
5'_FLANK:	AGACAGACCTTTGTTGGCAAAGTAA
OBSERVED:	A/T
3'_FLANK:	GTCTATGCTTCTTGATATGCTGTCT
||
SNP:	AP_chr10_79160632
LENGTH:	?
5'_FLANK:	TTATTGGTCTTCAATTTGAATACCT
OBSERVED:	G/A
3'_FLANK:	GCTTTCTACCTAAATTGAACTCTGC
||
SNP:	AP_chr10_79160777
LENGTH:	?
5'_FLANK:	CTAATAATGTGTTTAAGAAAAAATA
OBSERVED:	C/T
3'_FLANK:	TTTCAGTCCTTTAAGTGATAATGTT
||
SNP:	AP_chr10_79160973
LENGTH:	?
5'_FLANK:	AGAAATTAATTCAGTACATCTAACA
OBSERVED:	G/A
3'_FLANK:	TTCTCTCAGAATCTATTGAAAAAGG
||
SNP:	AP_chr10_79161021
LENGTH:	?
5'_FLANK:	AGGCTTAACTCTGTGCTACACAGCC
OBSERVED:	A/G
3'_FLANK:	GTTAGGTGTCTGTAACACAAAATCC
||
SNP:	AP_chr10_79161110
LENGTH:	?
5'_FLANK:	GGCATTTGGCAAAACATGCATTTCT
OBSERVED:	A/G
3'_FLANK:	ATATCATCCACAAATTTTTGTTATT
||
SNP:	AP_chr10_79161207
LENGTH:	?
5'_FLANK:	TATGAGGGAATGCTTTTGCCTCTTA
OBSERVED:	C/A
3'_FLANK:	AAGCATTATTGATTCAGGATTAAGA
||
SNP:	AP_chr10_79161509
LENGTH:	?
5'_FLANK:	CCCCCACACACTCCAAGATACAACT
OBSERVED:	A/G
3'_FLANK:	TATACTAACACAGAAAATGTTTGTT
||
SNP:	AP_chr10_79161758
LENGTH:	?
5'_FLANK:	CTTTAAAGTAATCTCTTTAAAGTGC
OBSERVED:	A/T
3'_FLANK:	ACATTTAAGAAAAATTTTAGTAACC
||
SNP:	AP_chr10_79161867
LENGTH:	?
5'_FLANK:	ATGGGAATATCAAAGTTTTGTCAGG
OBSERVED:	G/A
3'_FLANK:	GAAAAGCAGTAAAATAGAAATAACA
||
SNP:	AP_chr10_79162013
LENGTH:	?
5'_FLANK:	ATAGATATTTTAAAGTATAAGATCT
OBSERVED:	G/A
3'_FLANK:	GAATAAAGGAAAATATGACTAAATC
||
SNP:	AP_chr10_79162064
LENGTH:	?
5'_FLANK:	ATTTTATTCAGCTTGTTTTATTAGT
OBSERVED:	C/A
3'_FLANK:	ATAAATATACTTTTTTTGTGGCATC
||
SNP:	AP_chr10_79162340
LENGTH:	?
5'_FLANK:	TATTTTTCCTTTCTCTCTCGAAGAA
OBSERVED:	T/C
3'_FLANK:	AGTAGATTATATTCAATACCTTGCA
||
SNP:	AP_chr10_79162477
LENGTH:	?
5'_FLANK:	TGCTAATAACCAGTCTCTGAAACCC
OBSERVED:	T/G
3'_FLANK:	TTTTCTCTTTTTCTCCCCTTGTCTC
||
SNP:	AP_chr10_79162630
LENGTH:	?
5'_FLANK:	CCTCAGATACAGAAACTGTTTGGTG
OBSERVED:	C/T
3'_FLANK:	AAAGCTTCATCATGTATATTTCAGT
||
SNP:	AP_chr10_79162809
LENGTH:	?
5'_FLANK:	CCATCCAGCCATCTTATCCTCTGTC
OBSERVED:	A/C
3'_FLANK:	TCCCCTTCTCCTCCCACCCCCAATC
||
SNP:	AP_chr10_79162967
LENGTH:	?
5'_FLANK:	GTCTCCTTTAGGATGGACTGGTTGG
OBSERVED:	A/G
3'_FLANK:	TCTCTTTGCAGTCCAAGGGACTCGC
||
SNP:	AP_chr10_79163199
LENGTH:	?
5'_FLANK:	GTATTTATGAAGAAATAGAAATTAT
OBSERVED:	T/C
3'_FLANK:	TTCCATCAGCAGCATAAAAACATTT
||
SNP:	AP_chr10_79163295
LENGTH:	?
5'_FLANK:	TTACAATAATAGATGTTTTCTTACT
OBSERVED:	G/A
3'_FLANK:	TGCATTCAGAGGTAATTACCGGGGT
||
SNP:	AP_chr10_79163315
LENGTH:	?
5'_FLANK:	TTACTGTGCATTCAGAGGTAATTAC
OBSERVED:	C/T
3'_FLANK:	GGGGTCCAGCCCCAGTAGGATCCAG
||
SNP:	AP_chr10_79163322
LENGTH:	?
5'_FLANK:	GCATTCAGAGGTAATTACCGGGGTC
OBSERVED:	C/T
3'_FLANK:	AGCCCCAGTAGGATCCAGGGATTCC
||
SNP:	AP_chr10_79163331
LENGTH:	?
5'_FLANK:	GGTAATTACCGGGGTCCAGCCCCAG
OBSERVED:	T/G
3'_FLANK:	AGGATCCAGGGATTCCCTCAGGAGA
||
SNP:	AP_chr10_79163425
LENGTH:	?
5'_FLANK:	TTGATCTTCCTTGGTTTACACAGAA
OBSERVED:	T/C
3'_FLANK:	GCTAATAAAGCTCCTGACTCGGAAC
||
SNP:	AP_chr10_79163446
LENGTH:	?
5'_FLANK:	AGAATGCTAATAAAGCTCCTGACTC
OBSERVED:	G/A
3'_FLANK:	GAACTTGCTCTGTTCACAGAGGCCG
||
SNP:	AP_chr10_79163790
LENGTH:	?
5'_FLANK:	AAGTCAGCAGTCCTTGACCCGTATC
OBSERVED:	A/G
3'_FLANK:	AGACTAGGCATTCTTTTCTGCAAAC
||
SNP:	AP_chr10_79163821
LENGTH:	?
5'_FLANK:	AGGCATTCTTTTCTGCAAACTTATC
OBSERVED:	G/A
3'_FLANK:	TATACAAAGGCTTTAGGTGATTTAC
||
SNP:	AP_chr10_79164115
LENGTH:	?
5'_FLANK:	ATCAACTATATTAATTAATATACTC
OBSERVED:	C/T
3'_FLANK:	CAGGGACACAGTGGGTAAGGGATAT
||
SNP:	AP_chr10_79164210
LENGTH:	?
5'_FLANK:	TAGTTCTATTCTAATAATTCTTAAC
OBSERVED:	G/T
3'_FLANK:	CCTCAAAAGGCTCTATATTATTTGA
||
SNP:	AP_chr10_79164225
LENGTH:	?
5'_FLANK:	AATTCTTAACGCCTCAAAAGGCTCT
OBSERVED:	A/G
3'_FLANK:	TATTATTTGAATATCTTAAGCTTCC
||
SNP:	AP_chr10_79164261
LENGTH:	?
5'_FLANK:	ATATCTTAAGCTTCCCATGCCTCTC
OBSERVED:	A/G
3'_FLANK:	TGGTTGGGAGGCTGTAAACAATCAT
||
SNP:	AP_chr10_79164270
LENGTH:	?
5'_FLANK:	GCTTCCCATGCCTCTCATGGTTGGG
OBSERVED:	A/C
3'_FLANK:	GGCTGTAAACAATCATATGCATAGC
||
SNP:	AP_chr10_79164312
LENGTH:	?
5'_FLANK:	ATGCATAGCTGTGGGAGTTCGGATA
OBSERVED:	T/A
3'_FLANK:	ACCTGTCAGGCAAGTTAGAAAGCCA
||
SNP:	AP_chr10_79164359
LENGTH:	?
5'_FLANK:	GCCATCTGAGGGGTTTGGATTGAAA
OBSERVED:	G/C
3'_FLANK:	ACTCCTATTGTGCCCAGGAGGCTTA
||
SNP:	AP_chr10_79164442
LENGTH:	?
5'_FLANK:	GAAAAGTGGTCAGGGATAGCCCCCC
OBSERVED:	G/A
3'_FLANK:	TTAATTTCATAGGAGTTGGTGAAAG
||
SNP:	AP_chr10_79164612
LENGTH:	?
5'_FLANK:	GGGTGGGATCTCCCGTGCTGGCTCC
OBSERVED:	T/C
3'_FLANK:	GGCATGTAATAATCTCATTATAGAG
||
SNP:	AP_chr10_79164876
LENGTH:	?
5'_FLANK:	AGCCTGTCTTCAAATTTCATAGTTC
OBSERVED:	G/C
3'_FLANK:	TGGTTTGTGTTAGAATATTTAGGAC
||
SNP:	AP_chr10_79164885
LENGTH:	?
5'_FLANK:	TCAAATTTCATAGTTCGTGGTTTGT
OBSERVED:	G/A
3'_FLANK:	TTAGAATATTTAGGACCATAGCATT
||
SNP:	AP_chr10_79164940
LENGTH:	?
5'_FLANK:	ATATTCAGTTCAGTTCAGTTCAGTC
OBSERVED:	A/G
3'_FLANK:	CTCAGTCGTGTCCGACTCTTTGCGA
||
SNP:	AP_chr10_79164947
LENGTH:	?
5'_FLANK:	GTTCAGTTCAGTTCAGTCACTCAGT
OBSERVED:	C/T
3'_FLANK:	GTGTCCGACTCTTTGCGACCCCATG
||
SNP:	AP_chr10_79164991
LENGTH:	?
5'_FLANK:	CCCCATGAATTACAGCACATCAGGC
OBSERVED:	C/T
3'_FLANK:	TCCCTGTCCATCGCCAACTCCCGGA
||
SNP:	AP_chr10_79165113
LENGTH:	?
5'_FLANK:	CTCCTACCCCCAATCCCTCCCAGCA
OBSERVED:	T/C
3'_FLANK:	CAAAAAGTCTTTTCCAATGAGTCAA
||
SNP:	AP_chr10_79165154
LENGTH:	?
5'_FLANK:	AATGAGTCAACTCTTCACATGAGGT
OBSERVED:	G/A
3'_FLANK:	GCCAAACTATTGGAGTTTCAGCTTT
||
SNP:	AP_chr10_79165249
LENGTH:	?
5'_FLANK:	AATGGATATTTTGCATATTACAGGT
OBSERVED:	G/A
3'_FLANK:	TTTAATAAGAGCATAAAATGGTGAC
||
SNP:	AP_chr10_79165335
LENGTH:	?
5'_FLANK:	GTCTGACTCTTAGCAACCCCGTGGA
OBSERVED:	C/A
3'_FLANK:	TGTAGCCCACCAGGCTCTTTTGTCC
||
SNP:	AP_chr10_79165423
LENGTH:	?
5'_FLANK:	CATTTCCTTCTCCAGGGGATCATCC
OBSERVED:	C/T
3'_FLANK:	GACCCCAGGATCACACCTGTGTCTC
||
SNP:	AP_chr10_79165468
LENGTH:	?
5'_FLANK:	TGTCTCCTGGATTGCAGGCAGATCC
OBSERVED:	A/C
3'_FLANK:	GGCTGAACCACCAAGGAAGCTTAAT
||
SNP:	AP_chr10_79165523
LENGTH:	?
5'_FLANK:	AGATGAGATTTTAACTGAAAAAATA
OBSERVED:	T/G
3'_FLANK:	ATGGTTATTTAAGATTAGGAAAAGG
||
SNP:	AP_chr10_79165571
LENGTH:	?
5'_FLANK:	AGGCAAATGTTTTTATGACTTAAAT
OBSERVED:	G/A
3'_FLANK:	CTTTTTATTAATAGCTTTAATTTTT
||
SNP:	AP_chr10_79165772
LENGTH:	?
5'_FLANK:	AAAACCATCAATGAATAGGTGGAGT
OBSERVED:	T/G
3'_FLANK:	AAAAGATGACTGCTAGAACTGTCAA
||
SNP:	AP_chr10_79165826
LENGTH:	?
5'_FLANK:	CAAAATGTAAGAGAAGACTCAGGTA
OBSERVED:	G/A
3'_FLANK:	CCATTCTTGTTTGTTGCTCATATTA
||
SNP:	AP_chr10_79165960
LENGTH:	?
5'_FLANK:	GTTCACTAGGGGATGATGAAATATC
OBSERVED:	C/T
3'_FLANK:	GAAGAACAAAGACATACTTGCAAAG
||
SNP:	AP_chr10_79166018
LENGTH:	?
5'_FLANK:	TATAACAAGAGACCATCATTTATGA
OBSERVED:	A/G
3'_FLANK:	TTAGCAAATGGGGAGAAAATGGGAT
||
SNP:	AP_chr10_79166082
LENGTH:	?
5'_FLANK:	AAAATAAAAGTTAAAAATTTTACAT
OBSERVED:	A/C
3'_FLANK:	TGAGGACAGATAAAACAGCAGATTG
||
SNP:	AP_chr10_79166178
LENGTH:	?
5'_FLANK:	AAATTATCTCATATCAGAACTATCA
OBSERVED:	C/T
3'_FLANK:	ATAGAGAGATGATGTAATGGAAAAA
||
SNP:	AP_chr10_79166360
LENGTH:	?
5'_FLANK:	CATGAATCTACAGATCCTGAAGATA
OBSERVED:	C/T
3'_FLANK:	AATGTATCTCAAGAAGAATAAATGA
||
SNP:	AP_chr10_79166369
LENGTH:	?
5'_FLANK:	ACAGATCCTGAAGATACAATGTATC
OBSERVED:	T/G
3'_FLANK:	CAAGAAGAATAAATGAAATAAATTG
||
SNP:	AP_chr10_79166393
LENGTH:	?
5'_FLANK:	CTCAAGAAGAATAAATGAAATAAAT
OBSERVED:	T/C
3'_FLANK:	GATGCCTAACCACATAAAAGTAAAA
||
SNP:	AP_chr10_79166554
LENGTH:	?
5'_FLANK:	TATCTTAAATGTATTAATAAGTTGC
OBSERVED:	C/T
3'_FLANK:	GGGGTCCAGCCCCGGTGGATCCAGG
||
SNP:	AP_chr10_79166589
LENGTH:	?
5'_FLANK:	CCCCGGTGGATCCAGGGAATTCGAA
OBSERVED:	A/G
3'_FLANK:	CGGGGACAGCGTCGGCGACCTATTT
||
SNP:	AP_chr10_79166603
LENGTH:	?
5'_FLANK:	GGGAATTCGAAACGGGGACAGCGTC
OBSERVED:	G/A
3'_FLANK:	GCGACCTATTTATTTAAATATTTTA
||
SNP:	AP_chr10_79167331
LENGTH:	?
5'_FLANK:	GGAAACTTAGCAGCAAACATTGGCC
OBSERVED:	C/T
3'_FLANK:	GAAAAGTGAAAATCCTTCACCAATA
||
SNP:	AP_chr10_79167530
LENGTH:	?
5'_FLANK:	TTGTAGGTTGAAACACTGTCACACC
OBSERVED:	C/T
3'_FLANK:	AGGAATTAACTGGAGCTGTAAGCTA
||
SNP:	AP_chr10_79167580
LENGTH:	?
5'_FLANK:	AACTCTTGTTTCAGAGAGAGGTAGT
OBSERVED:	G/A
3'_FLANK:	GGGGACAGCCCCCGTAAAGTCTGAG
||
SNP:	AP_chr10_79167712
LENGTH:	?
5'_FLANK:	TGAGGCTTGATCCCGCCTTTGCGTA
OBSERVED:	T/C
3'_FLANK:	GCCAAGCCTCCTTCCTCAAGACCTT
||
SNP:	AP_chr10_79167795
LENGTH:	?
5'_FLANK:	TTATATTGGAAATTATTTTATACAG
OBSERVED:	A/G
3'_FLANK:	TTTTCATTTTGTGACATATATGTGT
||
SNP:	AP_chr10_79167883
LENGTH:	?
5'_FLANK:	CTTGTTCTAAAATTTGGATAGAGAA
OBSERVED:	T/C
3'_FLANK:	AGGTAGACACTTAATAAAGCATATA
||
SNP:	AP_chr10_79167949
LENGTH:	?
5'_FLANK:	ACATCAAAGTAGCCTGAAAGAGGCA
OBSERVED:	C/T
3'_FLANK:	TGTTGTACTGGCCAACCCAATACAT
||
SNP:	AP_chr10_79168066
LENGTH:	?
5'_FLANK:	TATATCTACTCGTTCTTGACTAGGT
OBSERVED:	A/G
3'_FLANK:	ATGGGATTTGCTTAGTGCCAGTCTC
||
SNP:	AP_chr10_79168118
LENGTH:	?
5'_FLANK:	GCTGGTAAAGAATCTGCCTGCAATG
OBSERVED:	T/C
3'_FLANK:	GGGAGACCTGGGTTCGATCCCTGAG
||
SNP:	AP_chr10_79168317
LENGTH:	?
5'_FLANK:	GACTTTCACTTCACTTCATTTCAGT
OBSERVED:	C/A
3'_FLANK:	GGTAGAACTAACTTCTTCCTTCCTA
||
SNP:	AP_chr10_79168778
LENGTH:	?
5'_FLANK:	ATAATTACAGGATAAAATATTTTAT
OBSERVED:	C/G
3'_FLANK:	TTTCAAATTATGGGTGGATATAAGA
||
SNP:	AP_chr10_79168827
LENGTH:	?
5'_FLANK:	GAGCTATTATTTACCTTTTTAAGAA
OBSERVED:	G/C
3'_FLANK:	TTTTTATTTTTATGATCTTTCATTT
||
SNP:	AP_chr10_79168860
LENGTH:	?
5'_FLANK:	TTTTATGATCTTTCATTTGCATGGG
OBSERVED:	G/A
3'_FLANK:	TAGCTGCACCTCTTTTTAGAACAGT
||
SNP:	AP_chr10_79169381
LENGTH:	?
5'_FLANK:	GCTTAAGTATATAATTACATTGCTG
OBSERVED:	T/G
3'_FLANK:	TTTTTGTTGGCCTTTGGGTGAAAAC
||
SNP:	AP_chr10_79169522
LENGTH:	?
5'_FLANK:	ATGGTAATGTCCAAGGCTATATTCC
OBSERVED:	C/T
3'_FLANK:	GGTAACTGGTATCTCTAAAACTGCT
||
SNP:	AP_chr10_79169757
LENGTH:	?
5'_FLANK:	ACAACATAGGTGACCTTAGATTTGT
OBSERVED:	G/A
3'_FLANK:	TTTTAGTACAAATCTCAGTATTTGA
||
SNP:	AP_chr10_79169780
LENGTH:	?
5'_FLANK:	GTGTTTTAGTACAAATCTCAGTATT
OBSERVED:	T/C
3'_FLANK:	GACATTTGTTAAGCACTTGCTACAT
||
SNP:	AP_chr10_79169836
LENGTH:	?
5'_FLANK:	GAATGGTGCTATGCATTTTTATGTT
OBSERVED:	T/C
3'_FLANK:	TGTAGCATTTAAACAAAATACAGAG
||
SNP:	AP_chr10_79169854
LENGTH:	?
5'_FLANK:	TTATGTTTTGTAGCATTTAAACAAA
OBSERVED:	A/G
3'_FLANK:	TACAGAGATCCTTCCTCTGTCTGTA
||
SNP:	AP_chr10_79170254
LENGTH:	?
5'_FLANK:	GCTTTTACATGGCATTATAAATTTA
OBSERVED:	C/T
3'_FLANK:	GTTGTATTAATATATAATGTTAACT
||
SNP:	AP_chr10_79170307
LENGTH:	?
5'_FLANK:	CATACTAGCATTAAAAATATTATGA
OBSERVED:	C/T
3'_FLANK:	ACCCTTTTAGTTAACTAAAAACTGC
||
SNP:	AP_chr10_79170384
LENGTH:	?
5'_FLANK:	TAAGAAGGATAACAAATATGATTGC
OBSERVED:	T/C
3'_FLANK:	CCTTTTTACAAATGGAAAGCTGAGA
||
SNP:	AP_chr10_79170470
LENGTH:	?
5'_FLANK:	TGGTATTTGTTTAATATGTGAATAA
OBSERVED:	C/T
3'_FLANK:	GAAAGACGATTAGGTTATAGAATGA
||
SNP:	AP_chr10_79170927
LENGTH:	?
5'_FLANK:	AGTTAAGGTTATCTCAGTACAGTAG
OBSERVED:	C/T
3'_FLANK:	GGTATTGGGTTTCTTTGCTTTTAAG
||
SNP:	AP_chr10_79171141
LENGTH:	?
5'_FLANK:	CTTTACCTCACTTATTTTTTTCTTT
OBSERVED:	C/G
3'_FLANK:	GCTCCCTTTTTCACAAGTGCCTGTT
||
SNP:	AP_chr10_79171293
LENGTH:	?
5'_FLANK:	ATCTTTAGGCAAAGAGCAAAGTTTT
OBSERVED:	A/G
3'_FLANK:	ATTTTTCTAAAATCAGTTGTCAGTG
||
SNP:	AP_chr10_79171481
LENGTH:	?
5'_FLANK:	TGTATGATCATTAATAAAGTGGAAA
OBSERVED:	A/T
3'_FLANK:	CCAATCTGTAGACTTTTTAGGTAGC
||
SNP:	AP_chr10_79171486
LENGTH:	?
5'_FLANK:	GATCATTAATAAAGTGGAAAACCAA
OBSERVED:	T/C
3'_FLANK:	CTGTAGACTTTTTAGGTAGCTTTTT
||
SNP:	AP_chr10_79171723
LENGTH:	?
5'_FLANK:	AGAAACAGGGTATTTTTCCATATCT
OBSERVED:	G/A
3'_FLANK:	TATATCAACCTTTGAAGAGCACAAA
||
SNP:	AP_chr10_79171746
LENGTH:	?
5'_FLANK:	CTGTATATCAACCTTTGAAGAGCAC
OBSERVED:	A/G
3'_FLANK:	AATTAATAATATTTTGTTCTCTATA
||
SNP:	AP_chr10_79171794
LENGTH:	?
5'_FLANK:	ATAGATTAAAAGATGTAACCAACAA
OBSERVED:	T/C
3'_FLANK:	TTACAATAAAGATGAACTTTATTGT
||
SNP:	AP_chr10_79171936
LENGTH:	?
5'_FLANK:	CTGTAACGAGATAAAAAGTAGTACA
OBSERVED:	A/G
3'_FLANK:	TTTGTAGACTACTTATTAGACTATA
||
SNP:	AP_chr10_79172154
LENGTH:	?
5'_FLANK:	ACTAAGGAGTACTTCGGAGAAGGCA
OBSERVED:	A/G
3'_FLANK:	TGGCAACCTACTCCAGTGCTCTTGC
||
SNP:	AP_chr10_79172197
LENGTH:	?
5'_FLANK:	GCTCTTGCCTGGAAAGTCCCATGGA
OBSERVED:	C/T
3'_FLANK:	GGAGGAGCCTGGTAGGCTGCAGTCC
||
SNP:	AP_chr10_79172239
LENGTH:	?
5'_FLANK:	CTGCAGTCCATGGGGTCGCTGGGGG
OBSERVED:	T/C
3'_FLANK:	CAGACATGACTGAGCGACTTCACTT
||
SNP:	AP_chr10_79172241
LENGTH:	?
5'_FLANK:	GCAGTCCATGGGGTCGCTGGGGGTC
OBSERVED:	A/G
3'_FLANK:	GACATGACTGAGCGACTTCACTTTC
||
SNP:	AP_chr10_79172280
LENGTH:	?
5'_FLANK:	GACTTCACTTTCACTTTTCACTTTC
OBSERVED:	A/C
3'_FLANK:	TGCATTGGAGAAGGAAATGGCAACC
||
SNP:	AP_chr10_79172338
LENGTH:	?
5'_FLANK:	GTGTTCTTGCCTGGAGAATCCCAGC
OBSERVED:	A/G
3'_FLANK:	ACGGGAGAGCCTGGTGGGCTGCCGT
||
SNP:	AP_chr10_79172341
LENGTH:	?
5'_FLANK:	TTCTTGCCTGGAGAATCCCAGCAAC
OBSERVED:	G/A
3'_FLANK:	GGAGAGCCTGGTGGGCTGCCGTCTA
||
SNP:	AP_chr10_79172361
LENGTH:	?
5'_FLANK:	GCAACGGGAGAGCCTGGTGGGCTGC
OBSERVED:	C/T
3'_FLANK:	GTCTATGGGGTCACACAGAGTTGGA
||
SNP:	AP_chr10_79172392
LENGTH:	?
5'_FLANK:	TGGGGTCACACAGAGTTGGACACGA
OBSERVED:	T/C
3'_FLANK:	TGAAGCAACTTAGCAGCAGCAGCAG
||
SNP:	AP_chr10_79172771
LENGTH:	?
5'_FLANK:	CTCCAGGGGATTTTCCCAACCCAGG
OBSERVED:	A/G
3'_FLANK:	ATCAAACTTGCGTCTCCTCTACAGA
||
SNP:	AP_chr10_79172792
LENGTH:	?
5'_FLANK:	CAGGAATCAAACTTGCGTCTCCTCT
OBSERVED:	A/G
3'_FLANK:	CAGATTCTTTACCACAGCGCCACCT
||
SNP:	AP_chr10_79172887
LENGTH:	?
5'_FLANK:	TAACTAGCAGGTGTTATGTTAACTC
OBSERVED:	A/G
3'_FLANK:	GTGGTGCTTATGGGAACTGAGGTGA
||
SNP:	AP_chr10_79172998
LENGTH:	?
5'_FLANK:	ATTGAACGGACTGGAAGATAAATTT
OBSERVED:	G/A
3'_FLANK:	CCTGTGGTACTTAGATTTTTATTTT
||
SNP:	AP_chr10_79173002
LENGTH:	?
5'_FLANK:	AACGGACTGGAAGATAAATTTGCCT
OBSERVED:	G/A
3'_FLANK:	TGGTACTTAGATTTTTATTTTACCG
||
SNP:	AP_chr10_79173073
LENGTH:	?
5'_FLANK:	TATAACCAGATCTTACTTAAGTATT
OBSERVED:	A/G
3'_FLANK:	TATAGCTTTAACTGAAAAACATAAT
||
SNP:	AP_chr10_79173273
LENGTH:	?
5'_FLANK:	ATAACTATTAATATTTTCATTACTT
OBSERVED:	T/G
3'_FLANK:	GTTGCAGCTTCTCCTTTGTGGCAAT
||
SNP:	AP_chr10_79173539
LENGTH:	?
5'_FLANK:	CATCCCTAAGAGTCCTCTATGTAAA
OBSERVED:	T/C
3'_FLANK:	TTTATTCATCCCTTGTGGCTCAGAC
||
SNP:	AP_chr10_79173596
LENGTH:	?
5'_FLANK:	GCGTCTGCCTACAATGCAGGAGACC
OBSERVED:	T/C
3'_FLANK:	GGGTTCCATCCCTGGGTCGGGATGG
||
SNP:	AP_chr10_79173619
LENGTH:	?
5'_FLANK:	CCTGGGTTCCATCCCTGGGTCGGGA
OBSERVED:	T/C
3'_FLANK:	GGTCCCTGGAAAAGGAAATGGCAAC
||
SNP:	AP_chr10_79174350
LENGTH:	?
5'_FLANK:	CAAAGATAGTCTTTGTTATTTAAAA
OBSERVED:	T/C
3'_FLANK:	TGTTTAATTAGCAGAAGACTCTGTA
||
SNP:	AP_chr10_79174372
LENGTH:	?
5'_FLANK:	AAATTGTTTAATTAGCAGAAGACTC
OBSERVED:	T/C
3'_FLANK:	GTAGTAATTGTTAGGAAATTGTATA
||
SNP:	AP_chr10_79174412
LENGTH:	?
5'_FLANK:	GAAATTGTATACTCAAGTAACAATT
OBSERVED:	G/A
3'_FLANK:	TGTAAATATTTATGTACAAATTATA
||
SNP:	AP_chr10_79174502
LENGTH:	?
5'_FLANK:	CTACTGTGTGATTTTTTTACTACCA
OBSERVED:	T/C
3'_FLANK:	CATACATACAAAGAATTTCTACACA
||
SNP:	AP_chr10_79174816
LENGTH:	?
5'_FLANK:	TGGAAGTTGCAACCTTCAAAGTTTA
OBSERVED:	G/T
3'_FLANK:	CAAGTATCTAAAAGTTAAAAATAAA
||
SNP:	AP_chr10_79174957
LENGTH:	?
5'_FLANK:	GTAAGAATATAAATTTCTACTATTT
OBSERVED:	A/C
3'_FLANK:	TCAAGGATAAAAAGAATGTGGTAAT
||
SNP:	AP_chr10_79175256
LENGTH:	?
5'_FLANK:	ATTTTTTTCTTATTTTATTCCAAAT
OBSERVED:	G/T
3'_FLANK:	AACTTTTATTTTCCTGCTCTTTGCC
||
SNP:	AP_chr10_79175332
LENGTH:	?
5'_FLANK:	GTTCACAAATGTTTCTACCCAGCTC
OBSERVED:	A/C
3'_FLANK:	TGCCCTCCTGTTCATTCTTCTAATC
||
SNP:	AP_chr10_79175354
LENGTH:	?
5'_FLANK:	CTCATGCCCTCCTGTTCATTCTTCT
OBSERVED:	A/C
3'_FLANK:	ATCTCTACTTTGTTTGGCTGTTTGA
||
SNP:	AP_chr10_79175501
LENGTH:	?
5'_FLANK:	CTTTGGTTCTCAACCACTGTTGCTA
OBSERVED:	A/G
3'_FLANK:	GTTTGGTTTCTGGATTTTTGAATTG
||
SNP:	AP_chr10_79175987
LENGTH:	?
5'_FLANK:	GTAGATGTGAGAAAAACTATGTTTG
OBSERVED:	T/C
3'_FLANK:	GCATTATTTAAGAAAATATAAGCAA
||
SNP:	AP_chr10_79176063
LENGTH:	?
5'_FLANK:	GAGTCTCCCTCCTCACTCAGCACCA
OBSERVED:	G/A
3'_FLANK:	TGCCTTTCAGTGGCATCACTGCTGT
||
SNP:	AP_chr10_79176087
LENGTH:	?
5'_FLANK:	AGTGCCTTTCAGTGGCATCACTGCT
OBSERVED:	G/C
3'_FLANK:	TACATGTATTTTCCTCCTATGTTCT
||
SNP:	AP_chr10_79176176
LENGTH:	?
5'_FLANK:	TAGAAAGTCTTGGGAAAGAATTAGC
OBSERVED:	G/T
3'_FLANK:	GTCTTTCCTAAATTACATTTGGAAA
||
SNP:	AP_chr10_79176327
LENGTH:	?
5'_FLANK:	CAAAACACGGCAGAATTTTTAATAA
OBSERVED:	G/A
3'_FLANK:	ATAAATGTGGAAAAATAGGGCAAGG
||
SNP:	AP_chr10_79176363
LENGTH:	?
5'_FLANK:	AAAAATAGGGCAAGGAAAAATAAGA
OBSERVED:	C/T
3'_FLANK:	GAAATTAGGTTGTGTTCAGTGAAAG
||
SNP:	AP_chr10_79176708
LENGTH:	?
5'_FLANK:	AACAAACTGGTATCATAAAAGAATG
OBSERVED:	T/A
3'_FLANK:	CCATTTCTAGTTGTGATACTTAAAG
||
SNP:	AP_chr10_79176766
LENGTH:	?
5'_FLANK:	TCTAAAGAAGACCTTGGTGTAGTGT
OBSERVED:	T/G
3'_FLANK:	GTGAGCAATTGCCTCAAATACTTGC
||
SNP:	AP_chr10_79176904
LENGTH:	?
5'_FLANK:	TGGGACAAGCCTTTCCAAGTAGACC
OBSERVED:	G/A
3'_FLANK:	TCATGGTCTAGCCAAATCCATGGTG
||
SNP:	AP_chr10_79177105
LENGTH:	?
5'_FLANK:	ATAGAATTCTACCTAGTACATAGTA
OBSERVED:	T/G
3'_FLANK:	ATGCTTAATAATATTTGTTGTATGG
||
SNP:	AP_chr10_79177208
LENGTH:	?
5'_FLANK:	ATCTGTTGATATTTTCTTCCTTGTC
OBSERVED:	T/C
3'_FLANK:	TTAAATAAAGCACGCTACTCTGCTT
||
SNP:	AP_chr10_79177308
LENGTH:	?
5'_FLANK:	ATTGCTTAGGTGACTTTTTCAAACA
OBSERVED:	A/G
3'_FLANK:	ATAATGAAATCAATATAAACTCTAT
||
SNP:	AP_chr10_79177438
LENGTH:	?
5'_FLANK:	GAAGTTGTAAACTTCAGTAAAGCAA
OBSERVED:	T/C
3'_FLANK:	TTTAACATGGAAATAGACTTTCTTC
||
SNP:	AP_chr10_79177903
LENGTH:	?
5'_FLANK:	TGAACTGTTACAGCAACCTGCGCCG
OBSERVED:	G/T
3'_FLANK:	CATTGTAAAATGTAGGCTATTAGGC
||
SNP:	AP_chr10_79177955
LENGTH:	?
5'_FLANK:	AGATGAGACACTTACCAGTGTAAAG
OBSERVED:	T/G
3'_FLANK:	TTGCCTAGAGCGATGGCCTTATTTA
||
SNP:	AP_chr10_79178017
LENGTH:	?
5'_FLANK:	CTACTTCTAATGAAATATTGAAATA
OBSERVED:	G/T
3'_FLANK:	CAACCTTTCACTCTATTTTCCATAA
||
SNP:	AP_chr10_79179074
LENGTH:	?
5'_FLANK:	AATTAATTCCACACCAGTAATCACT
OBSERVED:	G/A
3'_FLANK:	CAATAGACTGAGAAACCTAAGAAAC
||
SNP:	AP_chr10_79179096
LENGTH:	?
5'_FLANK:	ACTGCAATAGACTGAGAAACCTAAG
OBSERVED:	A/G
3'_FLANK:	AACTTTATAGTCATACCACTTAATT
||
SNP:	AP_chr10_79179202
LENGTH:	?
5'_FLANK:	TTCAAGTTCTTTATCCTTTTTTATT
OBSERVED:	T/A
3'_FLANK:	TATTTTTTTGCATATTATGTTGAAA
||
SNP:	AP_chr10_79179481
LENGTH:	?
5'_FLANK:	TCATGAAAAGAAAATCAATAATATA
OBSERVED:	C/T
3'_FLANK:	GTTCAAAGTGTTAGTCACTCAGTTG
||
SNP:	AP_chr10_79179539
LENGTH:	?
5'_FLANK:	GTCTTTGCAACCACATGGACTGTAA
OBSERVED:	C/T
3'_FLANK:	CCGCCAGGCTCCTCTGTCCGTGGGC
||
SNP:	AP_chr10_79179548
LENGTH:	?
5'_FLANK:	ACCACATGGACTGTAACCCGCCAGG
OBSERVED:	C/T
3'_FLANK:	TCCTCTGTCCGTGGGCTTTCCAGGC
||
SNP:	AP_chr10_79180127
LENGTH:	?
5'_FLANK:	AGCGCAGCTACAGAGAAAAGTGAGC
OBSERVED:	G/C
3'_FLANK:	GGTCATCAGTTACTGTACTTTCTTT
||
SNP:	AP_chr10_79181287
LENGTH:	?
5'_FLANK:	ATTGCTAACTCGATGTTTCATCCTA
OBSERVED:	A/G
3'_FLANK:	TTTTAATAGAATATTTTTCAGGGTA
||
SNP:	AP_chr10_79181310
LENGTH:	?
5'_FLANK:	TAATTTTAATAGAATATTTTTCAGG
OBSERVED:	G/A
3'_FLANK:	TAAAGTAATACATCAAGTTGGTGCC
||
SNP:	AP_chr10_79181434
LENGTH:	?
5'_FLANK:	TAATCTGTTTAAATGGCTTCCATCT
OBSERVED:	G/A
3'_FLANK:	TTTCGTTAACTTAATATTTTCCAGG
||
SNP:	AP_chr10_79181522
LENGTH:	?
5'_FLANK:	TGTAGTAAGTAATGGTTAAGAGCAT
OBSERVED:	G/T
3'_FLANK:	GTCTCTGAACTCAAGATTGCTTGGG
||
SNP:	AP_chr10_79181652
LENGTH:	?
5'_FLANK:	CTTCTTGAATTAAGTAAACAAGTCC
OBSERVED:	G/A
3'_FLANK:	TTTAAGTGCTTAGAACAGTTGATTC
||
SNP:	AP_chr10_79181886
LENGTH:	?
5'_FLANK:	AAAAAGTGTCATTCCACTCTCTTCT
OBSERVED:	C/A
3'_FLANK:	GGTCCATAGTTCCTATGGAGAAATC
||
SNP:	AP_chr10_79182159
LENGTH:	?
5'_FLANK:	TTTCAGATTTTTTCTTTTTCTGTAC
OBSERVED:	G/A
3'_FLANK:	TATCTCTTTCTCATTTACTTCTGGT
||
SNP:	AP_chr10_79182269
LENGTH:	?
5'_FLANK:	TTTTTTTAAAACTCATTTTTATCCT
OBSERVED:	A/G
3'_FLANK:	TTCTTCAGATTGTTTATGTTAATCT
||
SNP:	AP_chr10_79183065
LENGTH:	?
5'_FLANK:	ATAGCTTCTAGGTAAGGAAACTGGG
OBSERVED:	G/A
3'_FLANK:	ATAGAAGATATTTCTTGTAGAGTAT
||
SNP:	AP_chr10_79183123
LENGTH:	?
5'_FLANK:	CTGTGCTATTATGCAGTTCCATACA
OBSERVED:	A/T
3'_FLANK:	TTGGACCACCTTCAGGGCAAAGGCA
||
SNP:	AP_chr10_79185045
LENGTH:	?
5'_FLANK:	CACTCTACAACAATCAAAAATAGAG
OBSERVED:	C/T
3'_FLANK:	AAGATCTGAAGGGATGGGAGGAGAA
||
SNP:	AP_chr10_79185369
LENGTH:	?
5'_FLANK:	ATAATAATTTTTTAAAAGGCAAAAA
OBSERVED:	T/G
3'_FLANK:	ATATTCTGGAGTTGAAAAACACAAC
||
SNP:	AP_chr10_79186232
LENGTH:	?
5'_FLANK:	GTCTTTAGCAAATAATCTATACCTA
OBSERVED:	T/C
3'_FLANK:	TCACATCATAGTAACACTGTAAAAT
||
SNP:	AP_chr10_79186246
LENGTH:	?
5'_FLANK:	ATCTATACCTATTCACATCATAGTA
OBSERVED:	A/G
3'_FLANK:	CACTGTAAAATACCACAGAAAAGTA
||
SNP:	AP_chr10_79187664
LENGTH:	?
5'_FLANK:	ATTTCTCTTTGCAATTTTGCAGTTT
OBSERVED:	A/G
3'_FLANK:	GCCTTACATAGTTTGACACTATTGT
||
SNP:	AP_chr10_79188293
LENGTH:	?
5'_FLANK:	CATATAAAGTTTTTATTTCCCTTAA
OBSERVED:	T/C
3'_FLANK:	TTATTCCTTCTTTTATGTTCTTCCT
||
SNP:	AP_chr10_79188421
LENGTH:	?
5'_FLANK:	AAAGTTCTGCCAGTCTCTGCTGTAT
OBSERVED:	G/A
3'_FLANK:	GCAGATTGACTCAGTTATACAGACA
||
SNP:	AP_chr10_79188484
LENGTH:	?
5'_FLANK:	AAGAACTTGTTTTAACAAGTCTTGT
OBSERVED:	A/C
3'_FLANK:	ATTCTTGCAAATCTACTGGCAGCAG
||
SNP:	AP_chr10_79189174
LENGTH:	?
5'_FLANK:	ATTCTACTTGATATTCTCTATTTCT
OBSERVED:	A/G
3'_FLANK:	GATCTGTAGTTTGTATCTGACATTA
||
SNP:	AP_chr10_79189330
LENGTH:	?
5'_FLANK:	TCTTTGCAACCCCATGGACTGCAGC
OBSERVED:	A/G
3'_FLANK:	TGCCAGGCTTTCCTAACCATCTCCA
||
SNP:	AP_chr10_79189639
LENGTH:	?
5'_FLANK:	AACACCACAGTTCAAAAGCATCAAT
OBSERVED:	T/C
3'_FLANK:	CTTTGGCACACAGCTTTCTTTACAG
||
SNP:	AP_chr10_79189647
LENGTH:	?
5'_FLANK:	AGTTCAAAAGCATCAATTCTTTGGC
OBSERVED:	A/G
3'_FLANK:	CACAGCTTTCTTTACAGTCCAAATC
||
SNP:	AP_chr10_79189676
LENGTH:	?
5'_FLANK:	AGCTTTCTTTACAGTCCAAATCTCA
OBSERVED:	T/C
3'_FLANK:	ATTCATACATGACTACTGAAAAAAA
||
SNP:	AP_chr10_79189722
LENGTH:	?
5'_FLANK:	AAAAACATAGCTTCGACTGGATGGA
OBSERVED:	C/T
3'_FLANK:	GTTTGTCAGCAAAGTAACATCTCTG
||
SNP:	AP_chr10_79189946
LENGTH:	?
5'_FLANK:	AGTTTTTTGAATGTTGAGTTTTAAG
OBSERVED:	C/T
3'_FLANK:	TAGCTTTTTCTCTCTCCTCTTTAAC
||
SNP:	AP_chr10_79190002
LENGTH:	?
5'_FLANK:	TCAAGAGGCTCTTTAGTTCTTCTTC
OBSERVED:	G/A
3'_FLANK:	CTTTCTGCCATAAGGGTAGTATCAT
||
SNP:	AP_chr10_79190389
LENGTH:	?
5'_FLANK:	ATTCTCTTGCTTTTTCTATGACCCA
OBSERVED:	G/A
3'_FLANK:	CAGATCTTGGAAATTTTATATCTGG
||
SNP:	AP_chr10_79190391
LENGTH:	?
5'_FLANK:	TCTCTTGCTTTTTCTATGACCCAGC
OBSERVED:	A/G
3'_FLANK:	GATCTTGGAAATTTTATATCTGGTT
||
SNP:	AP_chr10_79190446
LENGTH:	?
5'_FLANK:	TGCCTTTTCTAATCCAGCTTGAACA
OBSERVED:	A/T
3'_FLANK:	CTGGAAGTTCTCAGTTCACATACTG
||
SNP:	AP_chr10_79190623
LENGTH:	?
5'_FLANK:	CCAGTGGCCACTGCTGAGTTTTCCA
OBSERVED:	T/G
3'_FLANK:	CATTTGCTGGAATTTGAGTGGCATA
||
SNP:	AP_chr10_79191294
LENGTH:	?
5'_FLANK:	CTTGAATGTATTTATCATTTTCACT
OBSERVED:	G/C
3'_FLANK:	TATAATCCTAAGGGAGTTGTTTTTG
||
SNP:	AP_chr10_79191974
LENGTH:	?
5'_FLANK:	TGGGATACTTTACCTCTTTTCTAAT
OBSERVED:	C/G
3'_FLANK:	TATTGTTTAGAAACACTGTTTAAGG
||
SNP:	AP_chr10_79194611
LENGTH:	?
5'_FLANK:	AACAACCCCCCTCCCCTACATTATA
OBSERVED:	G/T
3'_FLANK:	ATGAATGTCACAAAAACATAGGAGC
||
SNP:	AP_chr10_79196099
LENGTH:	?
5'_FLANK:	GACTGCATGAATTTGAGCAAACTCC
OBSERVED:	C/T
3'_FLANK:	GGAGACAGTAGAGGACAAAGGAGCC
||
SNP:	AP_chr10_79196165
LENGTH:	?
5'_FLANK:	CATGGGGTCACAATAAGTCAGACAT
OBSERVED:	G/A
3'_FLANK:	ACTTAGTGACTGAACAACAACAGCT
||
SNP:	AP_chr10_79196316
LENGTH:	?
5'_FLANK:	TTTAGGTAATTAAATTTCCAGAAAA
OBSERVED:	T/A
3'_FLANK:	ATATATATTTTAGTATTAAAAGGTT
||
SNP:	AP_chr10_79196349
LENGTH:	?
5'_FLANK:	TTTTAGTATTAAAAGGTTACTTCTT
OBSERVED:	A/C
3'_FLANK:	TTATATTCTCTGTAAGTCATTATAT
||
SNP:	AP_chr10_79196516
LENGTH:	?
5'_FLANK:	CAGAGACATCTTTTGAAAACACAAT
OBSERVED:	G/T
3'_FLANK:	TTTAGTATGTTATTCCTCTGCTTAA
||
SNP:	AP_chr10_79196567
LENGTH:	?
5'_FLANK:	ACTTCAGTAGTATCTCATTTTTCCT
OBSERVED:	C/G
3'_FLANK:	TGGATAAAGACTCAATTCTTTAATA
||
SNP:	AP_chr10_79196595
LENGTH:	?
5'_FLANK:	GATAAAGACTCAATTCTTTAATACA
OBSERVED:	C/A
3'_FLANK:	TTTTCCAGGGCCTAAATAAGCTGTC
||
SNP:	AP_chr10_79197348
LENGTH:	?
5'_FLANK:	TGTTGTAGCCCCATTACCTAGGTAA
OBSERVED:	T/C
3'_FLANK:	ACTACCTTGCTCCTGGAAGATACTC
||
SNP:	AP_chr10_79197465
LENGTH:	?
5'_FLANK:	GTTCAGTTCAGTCTCTTAGTCATGT
OBSERVED:	A/C
3'_FLANK:	CGACTCTTTGCAATCCCATGAACCT
||
SNP:	AP_chr10_79197477
LENGTH:	?
5'_FLANK:	CTCTTAGTCATGTACGACTCTTTGC
OBSERVED:	A/G
3'_FLANK:	ATCCCATGAACCTCAGCACACCAGG
||
SNP:	AP_chr10_79197497
LENGTH:	?
5'_FLANK:	TTTGCAATCCCATGAACCTCAGCAC
OBSERVED:	A/G
3'_FLANK:	CCAGGCCTCCGTGTCCATCACCAAC
||
SNP:	AP_chr10_79197656
LENGTH:	?
5'_FLANK:	GTCTTTTCAAATGAGTGAGCTCTTC
OBSERVED:	G/A
3'_FLANK:	CATCAGGTGGCCAAAGTATTGAAGT
||
SNP:	AP_chr10_79197902
LENGTH:	?
5'_FLANK:	TTGAATTATCCCACAATTAATCAGC
OBSERVED:	A/G
3'_FLANK:	AATAGATTGAGGATTTTTTTGTACT
||
SNP:	AP_chr10_79198211
LENGTH:	?
5'_FLANK:	ATCCTTAATTCTGTTTCTGGTTAGA
OBSERVED:	G/A
3'_FLANK:	TCATCTCTTGTGTTGTTGAAAGAGA
||
SNP:	AP_chr10_79198835
LENGTH:	?
5'_FLANK:	ACTTTCACCACCAGACACATCCACA
OBSERVED:	G/A
3'_FLANK:	CTGGACATTGTTTTCCCTTTGGCTC
||
SNP:	AP_chr10_79199080
LENGTH:	?
5'_FLANK:	CTCTCCACCATTACCCATCCATCTT
OBSERVED:	T/C
3'_FLANK:	GGTGGCCTTACATGGCTTGGCTCAT
||
SNP:	AP_chr10_79199380
LENGTH:	?
5'_FLANK:	CCAAACCGTGGTAGGGGTAATGGCA
OBSERVED:	G/A
3'_FLANK:	TAATGGCAACCTCCTTCAAAACTTA
||
SNP:	AP_chr10_79199747
LENGTH:	?
5'_FLANK:	CATAGTTTATCGCAGTAGTTCTCAA
OBSERVED:	G/A
3'_FLANK:	TGGAACAAAATCAACTAGAGAGCTT
||
SNP:	AP_chr10_79200057
LENGTH:	?
5'_FLANK:	AAAGTACTTGGTGCTTTTTTTGTCT
OBSERVED:	A/G
3'_FLANK:	TGTTTTACTTTTTTCCCTCTCCACT
||
SNP:	AP_chr10_79200283
LENGTH:	?
5'_FLANK:	CTTACTATCTTGTAGTTGTTTATGT
OBSERVED:	G/A
3'_FLANK:	CTTTCATGATCTGTGTTACAGTTGT
||
SNP:	AP_chr10_79201293
LENGTH:	?
5'_FLANK:	GTTCTTGCCTGGAGAATCCCAAGGA
OBSERVED:	T/C
3'_FLANK:	GGGGGAGCCTGGTGGGCTGCCGTCT
||
SNP:	AP_chr10_79201489
LENGTH:	?
5'_FLANK:	TCTTTATACCTAAAAGGCAAAACTT
OBSERVED:	A/T
3'_FLANK:	AAAAAAAAAGAAAAGAAAGAAAAAG
||
SNP:	AP_chr10_79201942
LENGTH:	?
5'_FLANK:	CAGGGAAACAGACATCCAGATCCAG
OBSERVED:	T/G
3'_FLANK:	ACATCCAGAGAATTCCAGTAAAGAT
||
SNP:	AP_chr10_79201956
LENGTH:	?
5'_FLANK:	TCCAGATCCAGTACATCCAGAGAAT
OBSERVED:	T/C
3'_FLANK:	CCAGTAAAGATGAATCCAAAGACAC
||
SNP:	AP_chr10_79202322
LENGTH:	?
5'_FLANK:	ACAGTCCATGGGGTTGCAAAGAGTC
OBSERVED:	A/G
3'_FLANK:	GATACTACTGAAGAGACTTAACGTG
||
SNP:	AP_chr10_79202344
LENGTH:	?
5'_FLANK:	GTCAGATACTACTGAAGAGACTTAA
OBSERVED:	C/T
3'_FLANK:	GTGCACACACAGATTTTTTAGCAGA
||
SNP:	AP_chr10_79202983
LENGTH:	?
5'_FLANK:	GTCATTACTTTGCCAACAAAGGTTC
OBSERVED:	A/G
3'_FLANK:	TCTAGTCAAGACTATGGTTTTTCCT
||
SNP:	AP_chr10_79203034
LENGTH:	?
5'_FLANK:	GTGATCACGTATGGATGTGAGAGTT
OBSERVED:	G/A
3'_FLANK:	GACTGTGAAGAAGGCTGAGCGCCGA
||
SNP:	AP_chr10_79203039
LENGTH:	?
5'_FLANK:	CACGTATGGATGTGAGAGTTGGACT
OBSERVED:	G/C
3'_FLANK:	TGAAGAAGGCTGAGCGCCGAAGAAT
||
SNP:	AP_chr10_79203057
LENGTH:	?
5'_FLANK:	TTGGACTGTGAAGAAGGCTGAGCGC
OBSERVED:	C/T
3'_FLANK:	GAAGAATTGATGCTTTTGAACTGTG
||
SNP:	AP_chr10_79203058
LENGTH:	?
5'_FLANK:	TGGACTGTGAAGAAGGCTGAGCGCC
OBSERVED:	G/A
3'_FLANK:	AAGAATTGATGCTTTTGAACTGTGG
||
SNP:	AP_chr10_79203448
LENGTH:	?
5'_FLANK:	GACTGATCTGATCTGATCTGATGGT
OBSERVED:	G/A
3'_FLANK:	AATAATGCAAAAGATACACAAAAAG
||
SNP:	AP_chr10_79203641
LENGTH:	?
5'_FLANK:	ATGTAAATAAATTCTCCAATCAAAA
OBSERVED:	T/C
3'_FLANK:	ATAAAATAGCTGAATTAATTGAAAA
||
SNP:	AP_chr10_79203883
LENGTH:	?
5'_FLANK:	TAAAGGGGTCAATCCAACAAGAGGA
OBSERVED:	G/A
3'_FLANK:	ATAACATTTGTAAATATTTAGGCAC
||
SNP:	AP_chr10_79204324
LENGTH:	?
5'_FLANK:	AAGAACCAGGTCTTCATTTTGCTGG
OBSERVED:	G/T
3'_FLANK:	TTTTTTTATTATCTTCTAAGTCTCC
||
SNP:	AP_chr10_79205139
LENGTH:	?
5'_FLANK:	CTTTCATAGAGGCTGTATCAACTTA
OBSERVED:	C/T
3'_FLANK:	ATTCCCACCAGTGCAGGAGGACTCA
||
SNP:	AP_chr10_79206169
LENGTH:	?
5'_FLANK:	TTGAAATCATATGAGGCATATTTTT
OBSERVED:	C/T
3'_FLANK:	ACCACTATGCCATGATCAACTATTG
||
SNP:	AP_chr10_79208374
LENGTH:	?
5'_FLANK:	GAAAAATGATCAAACTGAAGATATT
OBSERVED:	G/A
3'_FLANK:	CACTCCCTCATTTCAAATTATACTA
||
SNP:	AP_chr10_79210469
LENGTH:	?
5'_FLANK:	AAATTTACAGTGAACTCTGAAAGAC
OBSERVED:	G/C
3'_FLANK:	TTTATACTTTAAATTGACTTGTTTA
||
SNP:	AP_chr10_79210577
LENGTH:	?
5'_FLANK:	GAGAGACCTGTCTCACTTTTTTTTT
OBSERVED:	A/T
3'_FLANK:	AATTTATTTACTGATTTTAATTGAA
||
SNP:	AP_chr10_79211773
LENGTH:	?
5'_FLANK:	AAGTGAAAGTGAAGTCGCTCAGTCA
OBSERVED:	T/G
3'_FLANK:	GTTGGACTCCTAGCGACCCCATGGA
||
SNP:	AP_chr10_79211784
LENGTH:	?
5'_FLANK:	AAGTCGCTCAGTCATGTTGGACTCC
OBSERVED:	T/C
3'_FLANK:	AGCGACCCCATGGACTGCAGCCTAC
||
SNP:	AP_chr10_79212196
LENGTH:	?
5'_FLANK:	CTTGTAGTCTCCAACACTTACCAGA
OBSERVED:	G/T
3'_FLANK:	CCAAATATCACACTTCCCAAAGTCT
||
SNP:	AP_chr10_79212902
LENGTH:	?
5'_FLANK:	ATATGATCAAGATGTATCCCAGAGC
OBSERVED:	G/A
3'_FLANK:	ATGCTCCTCAGGTTTACAGACTTGT
||
SNP:	AP_chr10_79217427
LENGTH:	?
5'_FLANK:	GAATAAAATAGTTGAATATTCAGTC
OBSERVED:	A/G
3'_FLANK:	GTTTGTTAGTTCTAGTATCCTTCTT
||
SNP:	AP_chr10_79219610
LENGTH:	?
5'_FLANK:	CTGTATGGAGGTAGGCTGTGACTTA
OBSERVED:	T/C
3'_FLANK:	TACAGAAGATGTGTTTTATTCTGAA
||
SNP:	AP_chr10_79222658
LENGTH:	?
5'_FLANK:	ATTTCCCTTTGGGAAATAATGGGCT
OBSERVED:	A/T
3'_FLANK:	CCCTGGTGGCTCAGACGATAAAAAA
||
SNP:	AP_chr10_79222806
LENGTH:	?
5'_FLANK:	GAATCTCCATAGACAGAGATGCGTG
OBSERVED:	G/A
3'_FLANK:	TGGGCTACAGTCCATGGGGTCACAA
||
SNP:	AP_chr10_79222969
LENGTH:	?
5'_FLANK:	TAAGAGAGAAAATGCTGAGTTAGCA
OBSERVED:	G/A
3'_FLANK:	CCTACCAATATTATTGATTTACCTG
||
SNP:	AP_chr10_79223418
LENGTH:	?
5'_FLANK:	TATTAAAAAAATTAAGATCATGGCA
OBSERVED:	A/C
3'_FLANK:	CTGGCCCCATTACTTCATGGCAAAT
||
SNP:	AP_chr10_79225527
LENGTH:	?
5'_FLANK:	GCTGAGACCCTCTACTCCAGGTATC
OBSERVED:	G/A
3'_FLANK:	GGTCATTTTTCCTAAGAGGGCTTTG
||
SNP:	AP_chr10_79229532
LENGTH:	?
5'_FLANK:	CAATATAGGGATTGATTTATTAGGA
OBSERVED:	T/C
3'_FLANK:	GCCAATTGTTTTTTTCCTAACATTG
||
SNP:	AP_chr10_79229980
LENGTH:	?
5'_FLANK:	TTTCTGTTCCAGTTTCAGTGTCTCA
OBSERVED:	T/G
3'_FLANK:	TAATCACAGAAAGACTTTACTAATC
||
SNP:	AP_chr10_79231553
LENGTH:	?
5'_FLANK:	GTTCAGTTCAATTCAGTCGCTCAGT
OBSERVED:	C/T
3'_FLANK:	GTGTCCGACTCTGCGGCCCCATGAA
||
SNP:	AP_chr10_79232150
LENGTH:	?
5'_FLANK:	TATTTCCCATGAAGTGATGGGACCA
OBSERVED:	A/G
3'_FLANK:	ATGCCATGATCTTCGTTTTCTGAAT
||
SNP:	AP_chr10_79232233
LENGTH:	?
5'_FLANK:	CTTTCACTTTCATCAAGAGGCTTTT
OBSERVED:	T/G
3'_FLANK:	AGTTCCTCTTCACTTTCTGCCATAA
||
SNP:	AP_chr10_79232339
LENGTH:	?
5'_FLANK:	TCCAGCTTGTGCTTCTTCCAGCCCA
OBSERVED:	A/G
3'_FLANK:	CGTTTCTCATGATGTACTCTGCATG
||
SNP:	AP_chr10_79232380
LENGTH:	?
5'_FLANK:	ACTCTGCATGAACTATGTACATGCT
OBSERVED:	G/A
3'_FLANK:	TTTAGGATAGGCTATTTCACAGGCT
||
SNP:	AP_chr10_79232439
LENGTH:	?
5'_FLANK:	GCCTATTGGTTAATTGCTTAACCAG
OBSERVED:	T/C
3'_FLANK:	TGACATATTTCTCTTACAGCCCATC
||
SNP:	AP_chr10_79232536
LENGTH:	?
5'_FLANK:	TCAAATATATGGCTTGTCAAATATC
OBSERVED:	G/T
3'_FLANK:	TACAGAATTCAAGATACTCTGGTTT
||
SNP:	AP_chr10_79232690
LENGTH:	?
5'_FLANK:	TTTTTTTCTGAAAGAACATATTTAG
OBSERVED:	G/A
3'_FLANK:	CATTCATATGTAATCTATTTTTATT
||
SNP:	AP_chr10_79233256
LENGTH:	?
5'_FLANK:	TCCATTTCTTTTTTTAGAAGTGTTT
OBSERVED:	A/G
3'_FLANK:	CCCAATCAGTGAAAACAGCTTTAGA
||
SNP:	AP_chr10_79233810
LENGTH:	?
5'_FLANK:	GTCACGGAGCACCTGCTTTGACCTC
OBSERVED:	G/C
3'_FLANK:	CTGTATCATACAGAAAATGTCCACT
||
SNP:	AP_chr10_79234207
LENGTH:	?
5'_FLANK:	CCATTCATCTGTTGATGGACATCTA
OBSERVED:	G/T
3'_FLANK:	GTTGCTTCCATGTCCTAGCTGTTGT
||
SNP:	AP_chr10_79235395
LENGTH:	?
5'_FLANK:	ACCTAAATATGAAAGGCAGAACTAT
OBSERVED:	A/G
3'_FLANK:	AAGCTTTCATAGATTTATATAGGAC
||
SNP:	AP_chr10_79237257
LENGTH:	?
5'_FLANK:	GATTGCTGGATCATAAGGCAGTTCT
OBSERVED:	G/A
3'_FLANK:	TTTCCAGTTTTTTAAGGAATCTCCA
||
SNP:	AP_chr10_79239016
LENGTH:	?
5'_FLANK:	CCTAGAGAGCATATTAAAAAGCAGA
OBSERVED:	A/G
3'_FLANK:	AGATTACTTTGCCAACAGTGTTCCA
||
SNP:	AP_chr10_79239454
LENGTH:	?
5'_FLANK:	AGGCCTGGCGTGCTGCAGTTCATGG
OBSERVED:	A/G
3'_FLANK:	GTCACAAAGAGTTGGACACGACTGA
||
SNP:	AP_chr10_79239472
LENGTH:	?
5'_FLANK:	TTCATGGAGTCACAAAGAGTTGGAC
OBSERVED:	A/G
3'_FLANK:	CGACTGAGCGACTGAACTGAACTGA
||
SNP:	AP_chr10_79240240
LENGTH:	?
5'_FLANK:	CATTTATTCCAGATGTTTATGACTC
OBSERVED:	C/T
3'_FLANK:	CCTAGAGAGATCTTTCCCATTTGTA
||
SNP:	AP_chr10_79242471
LENGTH:	?
5'_FLANK:	CAGCACCCTGGAACTAGTAATAATT
OBSERVED:	G/A
3'_FLANK:	GTATCATTAATACTCCTAGACCTAA
||
SNP:	AP_chr10_79244129
LENGTH:	?
5'_FLANK:	CAAAAGGATTTTTTTTTTTTTTTTG
OBSERVED:	G/C
3'_FLANK:	CTTGTCCAGGCAGGGGTAACTCCTT
||
SNP:	AP_chr10_79247808
LENGTH:	?
5'_FLANK:	TTGTTGGGATGACATAATATTTTTC
OBSERVED:	T/C
3'_FLANK:	GTATATGGGGAAATTCATTTCTCCT
||
SNP:	AP_chr10_79248219
LENGTH:	?
5'_FLANK:	GCATCTCTTTTAGAATCAAGAGGCT
OBSERVED:	T/G
3'_FLANK:	GATGTAGAGAATAATGACCAAAACT
||
SNP:	AP_chr10_79250613
LENGTH:	?
5'_FLANK:	CCTATTTGTCACACTCAACAGACAA
OBSERVED:	G/A
3'_FLANK:	TTTTAACTAAATTGAGTTAGTATTT
||
SNP:	AP_chr10_79251228
LENGTH:	?
5'_FLANK:	CTTCTATATTTGTACAGCAACTAAC
OBSERVED:	G/A
3'_FLANK:	TTTCCCTAGAATCTCCTTTCTACTT
||
SNP:	AP_chr10_79254839
LENGTH:	?
5'_FLANK:	CCTAATCTTATTGGATAGAAAATTA
OBSERVED:	C/T
3'_FLANK:	ATTTCAGTTGAAGTTTGAATACAAA
||
SNP:	AP_chr10_79255576
LENGTH:	?
5'_FLANK:	TGAATTGAAATATTAACCAGATCCC
OBSERVED:	C/A
3'_FLANK:	AAAAGAACTTTTTTATTCACAAATT
||
SNP:	AP_chr10_79255830
LENGTH:	?
5'_FLANK:	GGTAGTTCTAAACGTAAATTAGATA
OBSERVED:	A/G
3'_FLANK:	TTCTAAAAACAAAACAATTCAGTCC
||
SNP:	AP_chr10_79256853
LENGTH:	?
5'_FLANK:	AATGTGTTTTTGTTTTGCAGGTAAC
OBSERVED:	G/A
3'_FLANK:	TTTTAGTTTTCAATATGTGTAAATA
||
SNP:	AP_chr10_79256932
LENGTH:	?
5'_FLANK:	CCTACAGTTCTTTACATCCAGTCTG
OBSERVED:	C/A
3'_FLANK:	AAACTTCATTTATATTTCCATGATC
||
SNP:	AP_chr10_79262474
LENGTH:	?
5'_FLANK:	TGTAACATCTTACAAATACTTGAGA
OBSERVED:	C/T
3'_FLANK:	AATGGCTAATCTCATGACCCAGGAC
||
SNP:	AP_chr10_79265399
LENGTH:	?
5'_FLANK:	CCAGAAATAAAGTTTTACTGAAACA
OBSERVED:	T/C
3'_FLANK:	AGCCACACCCTTTCATTGTATGTAA
||
SNP:	AP_chr10_79265777
LENGTH:	?
5'_FLANK:	GCTGCTCTCTCTTTACATACCAAAC
OBSERVED:	A/G
3'_FLANK:	CACACACCTGCACACTAAGTAAACT
||
SNP:	AP_chr10_79268530
LENGTH:	?
5'_FLANK:	TCTGGTAGCTGACGATTTACAATGA
OBSERVED:	A/T
3'_FLANK:	TTAGTGAAATCTTGTCCCATTAATC
||
SNP:	AP_chr10_79272673
LENGTH:	?
5'_FLANK:	CATGGTGTCACAAAGAATACGACAT
OBSERVED:	G/T
3'_FLANK:	ACTGAGGGAGTAACACTTGCAACCC
||
SNP:	AP_chr10_79273591
LENGTH:	?
5'_FLANK:	CTTGAATGTAGGAGGACGAAAGAGT
OBSERVED:	G/C
3'_FLANK:	TCATAAACTGCATTTGACTTTCTTG
||
SNP:	AP_chr10_79275933
LENGTH:	?
5'_FLANK:	GAATCTGCCTGCCAGTGCATGAGAC
OBSERVED:	A/G
3'_FLANK:	TGAGAGACACAGGTTCAATCCCTAG
||
SNP:	AP_chr10_79276350
LENGTH:	?
5'_FLANK:	GCTCATCCTAAACACCATCATTGTA
OBSERVED:	C/T
3'_FLANK:	TGTCCTTGAATTTCATTACACTGCC
||
SNP:	AP_chr10_79276424
LENGTH:	?
5'_FLANK:	GTCACCAACTTATAAGTGGGGCAAA
OBSERVED:	C/G
3'_FLANK:	CAGTTTCCAGTGAAAACAGCTTTAT
||
SNP:	AP_chr10_79277056
LENGTH:	?
5'_FLANK:	CTGTGAATGAAAAGCAGTGATTTCT
OBSERVED:	G/A
3'_FLANK:	CTGCATAGTCTGTGCATGAGAGAAC
||
SNP:	AP_chr10_79277840
LENGTH:	?
5'_FLANK:	GCTATTTAGTGGTAGCATAAAAAAA
OBSERVED:	G/T
3'_FLANK:	CTATAGGAAAATTACCATTTGGGGG
||
SNP:	AP_chr10_79278059
LENGTH:	?
5'_FLANK:	GAAACTCCCGTGGACGGAGGAGCCT
OBSERVED:	A/G
3'_FLANK:	GTAGGCTTCAGTCCACGGGGTTGCT
||
SNP:	AP_chr10_79278305
LENGTH:	?
5'_FLANK:	GTAACTTAAGAGATATGGTACTATT
OBSERVED:	C/T
3'_FLANK:	CTTTAAGCCACATTTTTTCTATACA
||
SNP:	AP_chr10_79278671
LENGTH:	?
5'_FLANK:	ATTTTAAGGGCATGTTTTGAATCCT
OBSERVED:	G/A
3'_FLANK:	TGAAATCCGTTCTGATCATACTGAT
||
SNP:	AP_chr10_79279437
LENGTH:	?
5'_FLANK:	TATGATTAGGAAACCTAAATTGCAT
OBSERVED:	C/A
3'_FLANK:	TATCCCTGGGAATTGAGAGGGGAGA
||
SNP:	AP_chr10_79279601
LENGTH:	?
5'_FLANK:	AAAACAAGCCCTGGTTTTTCTTTCC
OBSERVED:	C/T
3'_FLANK:	TTTTCTGCCTCGGTATTTTAGAAAT
||
SNP:	AP_chr10_79281642
LENGTH:	?
5'_FLANK:	GCCGTCTATGGGGTCGCACAGAGTC
OBSERVED:	A/G
3'_FLANK:	GACACAACTGAAGCAACTTAGCTGC
||
SNP:	AP_chr10_79289890
LENGTH:	?
5'_FLANK:	GGCAAGTAATCTGAGGTCCTTTTTC
OBSERVED:	T/C
3'_FLANK:	CTCTCCTCTTAAATTTTACTTTTAT
||
SNP:	AP_chr10_79290204
LENGTH:	?
5'_FLANK:	ATTCTTACAGTCATTCTGTAGGTTA
OBSERVED:	C/T
3'_FLANK:	TTCTTTGCTATAATCCACATCTTTT
||
SNP:	AP_chr10_79290655
LENGTH:	?
5'_FLANK:	AAATGTGTACTTAAGTGAACTTTAT
OBSERVED:	G/A
3'_FLANK:	ATAGCTGAATTCTGTCTGAATAAGG
||
SNP:	AP_chr10_79293191
LENGTH:	?
5'_FLANK:	TATGTGCTCTTCCCCCTTTTGTTTT
OBSERVED:	C/T
3'_FLANK:	TGTTTCATGGCTTAAGATTTCTTAA
||
SNP:	AP_chr10_79295264
LENGTH:	?
5'_FLANK:	TTTTTTTTGGTATGTGTGTGTGTGT
OBSERVED:	G/T
3'_FLANK:	TTTCTTGTGTATGTTTGTGATTTTT
||
SNP:	AP_chr10_79295613
LENGTH:	?
5'_FLANK:	GAATCAGCATTAGTTTCTGATTAAT
OBSERVED:	G/A
3'_FLANK:	TATCTACACACTTAAGAACTGGCAA
||
SNP:	AP_chr10_79299638
LENGTH:	?
5'_FLANK:	CTTATAGACAGTAGACTGTACCTAT
OBSERVED:	C/T
3'_FLANK:	AAGAGTGCAATGGCATTTCTGTAAT
||
SNP:	AP_chr10_79304878
LENGTH:	?
5'_FLANK:	AACAAACTGGTTCCAAGAAGGAAAA
OBSERVED:	G/C
3'_FLANK:	GAGTACGTCAAGGCTGTTTATTATC
||
SNP:	AP_chr10_79304888
LENGTH:	?
5'_FLANK:	TTCCAAGAAGGAAAAGGAGTACGTC
OBSERVED:	A/G
3'_FLANK:	AGGCTGTTTATTATCACCCTGCTTA
||
SNP:	AP_chr10_79305848
LENGTH:	?
5'_FLANK:	TAGGGTATAGGTTTCAGTGGTTTAT
OBSERVED:	T/A
3'_FLANK:	TTGAACATTAATAGCTTCAGCCCCA
||
SNP:	AP_chr10_79305854
LENGTH:	?
5'_FLANK:	ATAGGTTTCAGTGGTTTATTTTGAA
OBSERVED:	C/T
3'_FLANK:	ATTAATAGCTTCAGCCCCAGTAATC
||
SNP:	AP_chr10_79305860
LENGTH:	?
5'_FLANK:	TTCAGTGGTTTATTTTGAACATTAA
OBSERVED:	T/C
3'_FLANK:	AGCTTCAGCCCCAGTAATCCTCCCT
||
SNP:	AP_chr10_79306909
LENGTH:	?
5'_FLANK:	TTTACTGACCCTGGTAGGAACATCT
OBSERVED:	G/A
3'_FLANK:	GTTGTTTTGTCTGTAGCACTAGCAA
||
SNP:	AP_chr10_79310248
LENGTH:	?
5'_FLANK:	TCCCTGGGATTCTCCAGGCAAGAAC
OBSERVED:	G/A
3'_FLANK:	TTGGAGTGGGTTGCCATTTCCTTCT
||
SNP:	AP_chr10_79312084
LENGTH:	?
5'_FLANK:	AATGATTTTTCTGCACCCTAATTTG
OBSERVED:	G/A
3'_FLANK:	TGAAAAGGCATCCTTCTTCGTTTAA
||
SNP:	AP_chr10_79313398
LENGTH:	?
5'_FLANK:	AGGCAAGAACACTGGAGTGGGTTGC
OBSERVED:	T/C
3'_FLANK:	ATTTCCTTCTCCAGTGCGTGAAAGT
||
SNP:	AP_chr10_79315587
LENGTH:	?
5'_FLANK:	ATTTGTAAAGCCTAATAATTCCATA
OBSERVED:	G/A
3'_FLANK:	GAAGTATTTACCTTCAATTTAAATT
||
SNP:	AP_chr10_79316488
LENGTH:	?
5'_FLANK:	AAAGGAAGTGAGTCTCAGTGAACTC
OBSERVED:	C/T
3'_FLANK:	GGGAGTTGGTGATGGACAGGGAGGC
||
SNP:	AP_chr10_79318015
LENGTH:	?
5'_FLANK:	AACACAAGGGGAAAGTCTCAAGACT
OBSERVED:	G/A
3'_FLANK:	AGTAATGATTTCCTGGATATATACT
||
SNP:	AP_chr10_79318314
LENGTH:	?
5'_FLANK:	ACATATGAAAAGATGCTCAACACCA
OBSERVED:	C/T
3'_FLANK:	TAATTATAAGGAAAATGTAAATCAA
||
SNP:	AP_chr10_79318501
LENGTH:	?
5'_FLANK:	GATGCCATCCAGCCGTCTCATCCTC
OBSERVED:	G/T
3'_FLANK:	GTTGACCCCCCCTCCTCCTGCCCCC
||
SNP:	AP_chr10_79318571
LENGTH:	?
5'_FLANK:	GTCTTTTCCAATGAGTCAACTTTTC
OBSERVED:	G/A
3'_FLANK:	CATGGGATGACCATTATCAAAACAA
||
SNP:	AP_chr10_79318899
LENGTH:	?
5'_FLANK:	TACATACAGTGGAATATTGCTGCTG
OBSERVED:	T/C
3'_FLANK:	TGCTAAGTCGCTTCAGTCGTGTCCG
||
SNP:	AP_chr10_79319511
LENGTH:	?
5'_FLANK:	CACTTATAAATTGTTGAAAGTGAAA
OBSERVED:	G/A
3'_FLANK:	TGAAGTCGCTCAGTCATGTCTGACT
||
SNP:	AP_chr10_79321105
LENGTH:	?
5'_FLANK:	AGCTCAAGCAGGAGCCTCAAGGACA
OBSERVED:	T/G
3'_FLANK:	AGAGACCCTTGGTCCTCTTCATGAA
||
SNP:	AP_chr10_79322476
LENGTH:	?
5'_FLANK:	TCGCACAGAGTTGGACATGACTGAA
OBSERVED:	G/T
3'_FLANK:	CGACTTAGCAGCATCCTATTGTGCA
||
SNP:	AP_chr10_79325732
LENGTH:	?
5'_FLANK:	AGAAATTTAAAAAATAAATAATATT
OBSERVED:	C/A
3'_FLANK:	TTACTTAAGCACAGTATAATTATCA
||
SNP:	AP_chr10_79326112
LENGTH:	?
5'_FLANK:	TACCTCATATGTGACTTCATGTCCT
OBSERVED:	C/T
3'_FLANK:	CTTAGTACATCCTTAGGAATTTCAT
||
SNP:	AP_chr10_79326226
LENGTH:	?
5'_FLANK:	CACTATAAAATCACTATTGTGATTA
OBSERVED:	A/C
3'_FLANK:	TAAGAATCTTGTGGGGAGATATGTT
||
SNP:	AP_chr10_79327036
LENGTH:	?
5'_FLANK:	GTCGTGTCCAACTCTGCGAGACCCC
OBSERVED:	A/G
3'_FLANK:	GAGACGGCAGCCCACCAGGCTCCCC
||
SNP:	AP_chr10_79327516
LENGTH:	?
5'_FLANK:	ATTTTAATATTTCCTATACAAATTA
OBSERVED:	A/G
3'_FLANK:	CACAGTCCTTTCCCTCATGATTTTT
||
SNP:	AP_chr10_79328354
LENGTH:	?
5'_FLANK:	GGAAAAAGTCATTCCACTGGTATAA
OBSERVED:	G/A
3'_FLANK:	CAGTTTCATTTAATATGGCTATGCC
||
SNP:	AP_chr10_79328440
LENGTH:	?
5'_FLANK:	TAGTTTACTCAATAGAAAGGAATCC
OBSERVED:	G/A
3'_FLANK:	TTTGTACTTTTTTGTCCCTTTAAAG
||
SNP:	AP_chr10_79328996
LENGTH:	?
5'_FLANK:	ACTTACTAGAGAAACCTCTAGATCA
OBSERVED:	C/T
3'_FLANK:	CAATCTGTGCTAATTTAGAATTGCT
||
SNP:	AP_chr10_79331863
LENGTH:	?
5'_FLANK:	AAAGTCTCCTTTGAGACTTTTTTTT
OBSERVED:	T/C
3'_FLANK:	AGTTATTTTATCAAGAAGTCTGCTC
||
SNP:	AP_chr10_79333969
LENGTH:	?
5'_FLANK:	GCAGAAGAAGTGAATTGTGGATATT
OBSERVED:	A/G
3'_FLANK:	GTTAGGATAGCCAAGCAGCAGTGTT
||
SNP:	AP_chr10_79334336
LENGTH:	?
5'_FLANK:	AAATAGGTAAAGAGAATAAAAAGTG
OBSERVED:	A/G
3'_FLANK:	TAGTAGGTAATATTCTTTATAGGAT
||
SNP:	AP_chr10_79339935
LENGTH:	?
5'_FLANK:	AGTTCAGTTCACTCAGTCGTGTCCA
OBSERVED:	G/A
3'_FLANK:	TTCTTTGCAACCGCATGGACTGCAG
||
SNP:	AP_chr10_79340455
LENGTH:	?
5'_FLANK:	AAAGAGTTAAGCGTCTTGTAATTTT
OBSERVED:	T/A
3'_FLANK:	AATTACAGCAGAGTATGTCTCAAAT
||
SNP:	AP_chr10_79341666
LENGTH:	?
5'_FLANK:	CCGTGAATGCTACTGATAGATATTG
OBSERVED:	T/A
3'_FLANK:	TATACTTGCTGGTGTGTATTTACAT
||
SNP:	AP_chr10_79342419
LENGTH:	?
5'_FLANK:	CTTAAGCAACCAGTAAACTACTTCT
OBSERVED:	G/A
3'_FLANK:	TCTCTATAGGTTTACCTATTCTGAA
||
SNP:	AP_chr10_79342870
LENGTH:	?
5'_FLANK:	TGGCTGGCTTATTTCACTTAGCTTA
OBSERVED:	A/T
3'_FLANK:	TGTCCTCAAGGTCTATCCACGTTGT
||
SNP:	AP_chr10_79343088
LENGTH:	?
5'_FLANK:	GAGAAGTGAGATTGATGGATTAAAT
OBSERVED:	A/G
3'_FLANK:	GTACTTCTATTTTTAATTTTCTGAG
||
SNP:	AP_chr10_79343641
LENGTH:	?
5'_FLANK:	CAAACTCCTAATTTATCTCTCCCCC
OBSERVED:	G/A
3'_FLANK:	ACCGGCTATCCTCTTTGGTAATCGT
||
SNP:	AP_chr10_79345352
LENGTH:	?
5'_FLANK:	TTCACTTTCATGCATTGGAGAAGGA
OBSERVED:	A/C
3'_FLANK:	ATGGCAACCCACTCCAGTGTTCTTG
||
SNP:	AP_chr10_79346962
LENGTH:	?
5'_FLANK:	ACTAGCTTTCCTGGGTTTTTCTGAA
OBSERVED:	T/C
3'_FLANK:	GAACTTTTTGGCTAATCCAGTATAC
||
SNP:	AP_chr10_79347121
LENGTH:	?
5'_FLANK:	GGACATATGTTTTCATTGGGCTTCT
OBSERVED:	C/G
3'_FLANK:	TGGTAGCTCAGCTGGTAAAGAATCC
||
SNP:	AP_chr10_79347219
LENGTH:	?
5'_FLANK:	GAGAAGGGATTGGCTACCCACTCCA
OBSERVED:	T/G
3'_FLANK:	TATTCATGGGGTTTCCTGGTGGCTC
||
SNP:	AP_chr10_79349766
LENGTH:	?
5'_FLANK:	ACAGTGTCTAGCATATAGTAGGTTC
OBSERVED:	T/C
3'_FLANK:	CAGTGTTTGATGATGAATGAATAAA
||
SNP:	AP_chr10_79351131
LENGTH:	?
5'_FLANK:	AATAAGTAATTAAATAAACACACTA
OBSERVED:	A/G
3'_FLANK:	TTCCTTGTCATATGTACATCTCAAT
||
SNP:	AP_chr10_79353991
LENGTH:	?
5'_FLANK:	ATGTATGTCCTTCCCATCTTTTTCT
OBSERVED:	G/A
3'_FLANK:	TTGATCTATACACATATATCTTAAC
||
SNP:	AP_chr10_79354598
LENGTH:	?
5'_FLANK:	CTCAACATCCATATTTTCCTTTTTT
OBSERVED:	T/G
3'_FLANK:	CTCTTACAGATGGAATGGGGCGAGT
||
SNP:	AP_chr10_79355761
LENGTH:	?
5'_FLANK:	TTTTCTTGTCTATAAAACTGTGATA
OBSERVED:	A/G
3'_FLANK:	TTATAACCATACTTATCCCAACAGG
||
SNP:	AP_chr10_79357432
LENGTH:	?
5'_FLANK:	GAGTATAAAGAAGACAGGAATTAAG
OBSERVED:	T/C
3'_FLANK:	GATGATGATGTAAACTAATAAATCT
||
SNP:	AP_chr10_79358055
LENGTH:	?
5'_FLANK:	TTTTAATTTTGAGCTATTTCTTATT
OBSERVED:	T/C
3'_FLANK:	TGTCACAAAAGTCATGTTTAAGTGT
||
SNP:	AP_chr10_79358188
LENGTH:	?
5'_FLANK:	GAGAATTCAATCCAGGGCCAGAGAC
OBSERVED:	A/G
3'_FLANK:	AGGCTTGATCGCTCAGAGCTTTTGT
||
SNP:	AP_chr10_79359344
LENGTH:	?
5'_FLANK:	CCTTAGGATGATCATTTTCTGTATA
OBSERVED:	T/C
3'_FLANK:	TGTCACGTTGAATAGTTATCTAATG
||
SNP:	AP_chr10_79359825
LENGTH:	?
5'_FLANK:	AACCTTTTTCTTTTTATTTTTTTAC
OBSERVED:	A/G
3'_FLANK:	TATCTCTTTAATAGGTTTTTAAAAT
||
SNP:	AP_chr10_79362416
LENGTH:	?
5'_FLANK:	ATATTTTAAAGTATGGTTATTCCCA
OBSERVED:	T/G
3'_FLANK:	TTTTATCAACAAGCAAACTGAAGTT
||
SNP:	AP_chr10_79366820
LENGTH:	?
5'_FLANK:	AACTAATGCTGTCAGTCATGTGCTG
OBSERVED:	C/T
3'_FLANK:	GGAAAACAATAGAGAGGTTAAGCAT
||
SNP:	AP_chr10_79368992
LENGTH:	?
5'_FLANK:	TGTCATCCCCTTCTCCTCCTCTGTC
OBSERVED:	G/A
3'_FLANK:	TCCCCTTCTCCTCCTGCCTTCAGTC
||
SNP:	AP_chr10_79369219
LENGTH:	?
5'_FLANK:	CCACAGTTCAAAAGCATCAATTCTT
OBSERVED:	C/T
3'_FLANK:	AGTGCTCAGCCTCCTTTATGGTCCA
||
SNP:	AP_chr10_79373878
LENGTH:	?
5'_FLANK:	CATTCACTGTATCTATTAGGATAGC
OBSERVED:	A/G
3'_FLANK:	ATCTCTCTCTCTCTGTATATATGTA
||
SNP:	AP_chr10_79374408
LENGTH:	?
5'_FLANK:	TTTAACCAGTAGCAAAATGATTTTT
OBSERVED:	C/G
3'_FLANK:	TACATTATATATCCCATGTCTGCCC
||
SNP:	AP_chr10_79379701
LENGTH:	?
5'_FLANK:	AGGAAGTGGAACATAAAATATCTTA
OBSERVED:	T/A
3'_FLANK:	ATTTGCAAATGCTTACTCTGTCTTC
||
SNP:	AP_chr10_79380470
LENGTH:	?
5'_FLANK:	CTGCCATTAGCTTCAAGAAATCAAG
OBSERVED:	A/G
3'_FLANK:	TTATATGATTGTTACCTAGTTACCG
||
SNP:	AP_chr10_79380525
LENGTH:	?
5'_FLANK:	ACTAGCAATAAGTATTCCTTCCAGA
OBSERVED:	G/A
3'_FLANK:	ATGGTGAGTTTTCATCTAATTTCAG
||
SNP:	AP_chr10_79381826
LENGTH:	?
5'_FLANK:	CTCACCTTCCTCAGAACTTTGATTT
OBSERVED:	A/C
3'_FLANK:	TAAATTATTTCCTGTGTCTTCTGGG
||
SNP:	AP_chr10_79382056
LENGTH:	?
5'_FLANK:	CTCTCCACTCTCTACTCAAACTCCC
OBSERVED:	G/A
3'_FLANK:	AATCTCATTAGTGTCCCATTAGTAC
||
SNP:	AP_chr10_79382672
LENGTH:	?
5'_FLANK:	GGAGGAGAAGGGGACAACAGAAGAC
OBSERVED:	G/A
3'_FLANK:	AGATGGTTGGATGGCATCATTGACT
||
SNP:	AP_chr10_79383996
LENGTH:	?
5'_FLANK:	GAGTATGTCCAGGCTGTATATTGTC
OBSERVED:	G/A
3'_FLANK:	TCCTGCTTATTTAACTTAAATACAG
||
SNP:	AP_chr10_79384783
LENGTH:	?
5'_FLANK:	CCTGGCATGCTGCAGTCCATGGGTT
OBSERVED:	A/C
3'_FLANK:	ACAAAGAGTAGGACCCAACTGAGCG
||
SNP:	AP_chr10_79386352
LENGTH:	?
5'_FLANK:	CTGCTGATCATACAAAGCTGGGTAT
OBSERVED:	G/A
3'_FLANK:	TTAAAGTTTCTGAACAAGGGAGAGC
||
SNP:	AP_chr10_79388335
LENGTH:	?
5'_FLANK:	CACAGAGCTGCTGCCTACCTTGGAC
OBSERVED:	G/C
3'_FLANK:	TGGGGTATCTCCTCTTGGCTACCGC
||
SNP:	AP_chr10_79391535
LENGTH:	?
5'_FLANK:	GCTATTCCTATTCACACTTTTACTA
OBSERVED:	G/A
3'_FLANK:	TTTCAAGAAAGATAAGGAAGATACA
||
SNP:	AP_chr10_79393097
LENGTH:	?
5'_FLANK:	AATATGTTTCCTTTGAATACTTAAC
OBSERVED:	A/G
3'_FLANK:	ATGCATTCTTATTGTACAATCAGGA
||
SNP:	AP_chr10_79394707
LENGTH:	?
5'_FLANK:	TGGAATGGTCTGCGAGAGTTTTAAA
OBSERVED:	C/A
3'_FLANK:	AGGTGCATTTTTAGCTAGAACAGAA
||
SNP:	AP_chr10_79395567
LENGTH:	?
5'_FLANK:	AATAAAATGCTTGCAAAACCCAGTT
OBSERVED:	A/T
3'_FLANK:	TTAGGTCTCTCACAGTCTTACATCC
||
SNP:	AP_chr10_79397266
LENGTH:	?
5'_FLANK:	CAGGGACACACTTTATTTTTGGGGC
OBSERVED:	C/T
3'_FLANK:	CCAGAATCACTGCAGCTGGTGACTG
||
SNP:	AP_chr10_79397570
LENGTH:	?
5'_FLANK:	GTCCATCCTAAAGGAAATCAGCCCT
OBSERVED:	A/G
3'_FLANK:	AGTGTTCATTGGAAGGACTAATGCT
||
SNP:	AP_chr10_79398215
LENGTH:	?
5'_FLANK:	ATATACGTAAGCATACTCCCCAGTG
OBSERVED:	T/G
3'_FLANK:	CTCAGGCGTTAAGAATCTGCCTGCA
||
SNP:	AP_chr10_79398400
LENGTH:	?
5'_FLANK:	GGGGTCCCAAAGAGTTGGACACAAT
OBSERVED:	A/G
3'_FLANK:	GTAGTGACTTAGCAAGAGTACTCTA
||
SNP:	AP_chr10_79399200
LENGTH:	?
5'_FLANK:	ACTCCAGGATCTTTCTCCTTTTCCT
OBSERVED:	T/C
3'_FLANK:	TACCATACTGTCCTCTTAATTAGGC
||
SNP:	AP_chr10_79399982
LENGTH:	?
5'_FLANK:	GGGGAGCCCAAGTCGTTGGCTCCAT
OBSERVED:	G/A
3'_FLANK:	TGTGTGTTCTGTTTACTTTGTGATA
||
SNP:	AP_chr10_79400240
LENGTH:	?
5'_FLANK:	TTAGCACAGCAAGATATGTAGGCAT
OBSERVED:	C/G
3'_FLANK:	GCAAGAAGTACATTTTATCTATTTG
||
SNP:	AP_chr10_79400427
LENGTH:	?
5'_FLANK:	GAGTTTATCTGTATGTGAATGTATG
OBSERVED:	C/T
3'_FLANK:	AGGAAAAAACAAGAAATTGTACTTA
||
SNP:	AP_chr10_79401220
LENGTH:	?
5'_FLANK:	TCCATAGATGACTACTGGAAAAACC
OBSERVED:	G/A
3'_FLANK:	TAGCCTTGACTAGATGGACCTTTGT
||
SNP:	AP_chr10_79403958
LENGTH:	?
5'_FLANK:	TTCCAAGAATTACCTCCAGGTAGTA
OBSERVED:	T/G
3'_FLANK:	TGTAATTTCAGAAATTTTTTTCTTA
||
SNP:	AP_chr10_79404326
LENGTH:	?
5'_FLANK:	TGAATATACAGTTTGATCTTGTACC
OBSERVED:	A/T
3'_FLANK:	GAAATAGACACCCAGGAAATATTCA
||
SNP:	AP_chr10_79405956
LENGTH:	?
5'_FLANK:	GGTTTATTGAACTGTAATTGATTTA
OBSERVED:	C/T
3'_FLANK:	AATACTCTGTTAGTTCCTAGTATAC
||
SNP:	AP_chr10_79407460
LENGTH:	?
5'_FLANK:	TTCTAAGAGTTTTACAGTTTCTGAA
OBSERVED:	T/A
3'_FLANK:	TTTCACTTAGGTTTTTAACCCATCT
||
SNP:	AP_chr10_79408065
LENGTH:	?
5'_FLANK:	TGCTAGGTGTTCTATTCTTTTTGAC
OBSERVED:	G/A
3'_FLANK:	CAACTATAAATGGGATTATTTTCTT
||
SNP:	AP_chr10_79408505
LENGTH:	?
5'_FLANK:	ACTTTATTGAGAGTTTTTATTGTAC
OBSERVED:	G/A
3'_FLANK:	TGGATATTGCATTTTGCCAGAAGCT
||
SNP:	AP_chr10_79409736
LENGTH:	?
5'_FLANK:	ATTATTTTTACTATTAATAAAATTT
OBSERVED:	G/T
3'_FLANK:	TGTTATCATTGTCCTTTTCTCTGTT
||
SNP:	AP_chr10_79409894
LENGTH:	?
5'_FLANK:	ATCAAATATTTATTTCTCCACTGTT
OBSERVED:	T/A
3'_FLANK:	TTTTTTTTTGCCTTTATTTTATTTA
||
SNP:	AP_chr10_79410503
LENGTH:	?
5'_FLANK:	CATTGGGGTACACGTGTCTCTTTCA
OBSERVED:	T/A
3'_FLANK:	TTCTGGTTTCCTCAGTGTGTATGCC
||
SNP:	AP_chr10_79410959
LENGTH:	?
5'_FLANK:	TTTACTTCTCCCAGCTACTTCCACT
OBSERVED:	C/T
3'_FLANK:	CCCCCACTTTTAGGCATTGCTGAAA
||
SNP:	AP_chr10_79415289
LENGTH:	?
5'_FLANK:	GGGTCCTAAGTCTCTAGCACCTAGA
OBSERVED:	G/C
3'_FLANK:	TGATCAATTTTCCTGGTATGCCTGA
||
SNP:	AP_chr10_79415852
LENGTH:	?
5'_FLANK:	GTATCCATAACCAGACCCCTACGAA
OBSERVED:	G/T
3'_FLANK:	CTGGAAATCCACAGGTGTTCAGAAA
||
SNP:	AP_chr10_79416128
LENGTH:	?
5'_FLANK:	TTGTCACAAAGCTGTAAAAAATATT
OBSERVED:	T/C
3'_FLANK:	TGCATGACCATCAAACTACCTGAGG
||
SNP:	AP_chr10_79416201
LENGTH:	?
5'_FLANK:	GACCCTGAGGTTAAGAGTACTTAAG
OBSERVED:	A/T
3'_FLANK:	ACTTATATTTCTTATATTTCTTATT
||
SNP:	AP_chr10_79416691
LENGTH:	?
5'_FLANK:	GAATTCTCTAGGCAAGTATACTAGA
OBSERVED:	G/C
3'_FLANK:	TAGGTTCCCATTCCCTTCTCCAGGG
||
SNP:	AP_chr10_79417760
LENGTH:	?
5'_FLANK:	CTGGTGGGCTGCAGTCCATGGGGTC
OBSERVED:	C/G
3'_FLANK:	CAAAGAGTCGGACACAACTGAGCGA
||
SNP:	AP_chr10_79419674
LENGTH:	?
5'_FLANK:	AATTCACTTTCACGCATTGGAGAAG
OBSERVED:	T/G
3'_FLANK:	AAATGGCAACCCACTCCAGTGTTCT
||
SNP:	AP_chr10_79420265
LENGTH:	?
5'_FLANK:	TTCAGACTTTTATCCTTTATTATGC
OBSERVED:	T/C
3'_FLANK:	TTTTTTTTAATGTTTTGGAACAACC
||
SNP:	AP_chr10_79420671
LENGTH:	?
5'_FLANK:	TATTTCTAACCCAGTAAACATTGAT
OBSERVED:	G/A
3'_FLANK:	GACATAAGCCACATAAACAAAAGCT
||
SNP:	AP_chr10_79420864
LENGTH:	?
5'_FLANK:	CATTTAAGAAAATAACTCATGTCTA
OBSERVED:	T/C
3'_FLANK:	CTCATAGTGAGAACTAGGGGACATA
||
SNP:	AP_chr10_79421091
LENGTH:	?
5'_FLANK:	ATAGACAAAGTACATTAGCTTAAAG
OBSERVED:	T/G
3'_FLANK:	TATGGTTAGTAAACAGTGATCCAGT
||
SNP:	AP_chr10_79421562
LENGTH:	?
5'_FLANK:	TTTAGCATAGCATATTTAAAATATT
OBSERVED:	A/T
3'_FLANK:	TAAATTTTCTTATTATCTGAATAAT
||
SNP:	AP_chr10_79423774
LENGTH:	?
5'_FLANK:	CTGTCCATCACCAACTCCCAGAGTC
OBSERVED:	C/T
3'_FLANK:	GCCCAAACCCATGTCCATCGAGTCC
||
SNP:	AP_chr10_79424143
LENGTH:	?
5'_FLANK:	ATAGCCTTAACTAGACGGACCTTTG
OBSERVED:	A/T
3'_FLANK:	TGACAAAGCAATGTCTCTGCTTTTT
||
SNP:	AP_chr10_79425463
LENGTH:	?
5'_FLANK:	CCTGGCGTGCTGTGATTCATCGGGT
OBSERVED:	T/C
3'_FLANK:	GCAAAGAGTCGGACACGACTGAACG
||
SNP:	AP_chr10_79427320
LENGTH:	?
5'_FLANK:	CCTCAGTGTGTGCGTGAGCATTTCC
OBSERVED:	A/G
3'_FLANK:	CACATCTCCTTGCTATCTGGGACAA
||
SNP:	AP_chr10_79427325
LENGTH:	?
5'_FLANK:	GTGTGTGCGTGAGCATTTCCACACA
OBSERVED:	T/C
3'_FLANK:	CTCCTTGCTATCTGGGACAACAGAG
||
SNP:	AP_chr10_79428992
LENGTH:	?
5'_FLANK:	GAGTCTCATTTTCATCATCTATAAT
OBSERVED:	A/G
3'_FLANK:	GAATAATAATTGTCACCTCATAGGA
||
SNP:	AP_chr10_79432346
LENGTH:	?
5'_FLANK:	TGCTGTCCAAACTTTTTATTTTGTG
OBSERVED:	A/G
3'_FLANK:	TTAAGTGAAGTTAGACCTAGAAAGG
||
SNP:	AP_chr10_79433414
LENGTH:	?
5'_FLANK:	TCAATGTATGGCTCTCAGGAAAGCA
OBSERVED:	A/G
3'_FLANK:	AAATAAATGGTGTTCAGCAGCTTCT
||
SNP:	AP_chr10_79434220
LENGTH:	?
5'_FLANK:	AAAATTCCCTTTTCCCTAGGTAAAC
OBSERVED:	A/T
3'_FLANK:	TAACAGAGAATAGCAATTTATTTGA
||
SNP:	AP_chr10_79435355
LENGTH:	?
5'_FLANK:	TGTAGTTTGATTTAAAACAGATATT
OBSERVED:	G/A
3'_FLANK:	AAAATGATAGAACTATCTATGATTT
||
SNP:	AP_chr10_79436699
LENGTH:	?
5'_FLANK:	ATCCCAAGGCTTGTTTTCCCTCCAC
OBSERVED:	T/G
3'_FLANK:	GTTATCTGCTTCCCATCCTGCATTC
||
SNP:	AP_chr10_79436783
LENGTH:	?
5'_FLANK:	GAACATGAGATGGCCTTCCTACGAC
OBSERVED:	G/A
3'_FLANK:	GTCTCTCCCAACCACCACCTTCTCT
||
SNP:	AP_chr10_79440513
LENGTH:	?
5'_FLANK:	GTGAAAATTTAAAAAATGAAAGTAA
OBSERVED:	C/G
3'_FLANK:	TATCCCTTTTATATTAAAGATAAGT
||
SNP:	AP_chr10_79443871
LENGTH:	?
5'_FLANK:	TAACATGCTATAGAGTATAGTTAGT
OBSERVED:	A/G
3'_FLANK:	AACCAAACAACAAACTTAGTTTACT
||
SNP:	AP_chr10_79443914
LENGTH:	?
5'_FLANK:	AGTTTACTAGTGAACCAGAAGCTAA
OBSERVED:	G/A
3'_FLANK:	TGATGGTGATGAATAAAGTCAAGTT
||
SNP:	AP_chr10_79443917
LENGTH:	?
5'_FLANK:	TTACTAGTGAACCAGAAGCTAAGTG
OBSERVED:	A/G
3'_FLANK:	TGGTGATGAATAAAGTCAAGTTGTG
||
SNP:	AP_chr10_79444042
LENGTH:	?
5'_FLANK:	TTTTCAATTTAAAAAGATAAGGTCA
OBSERVED:	G/A
3'_FLANK:	TTGAGGTCAAATGAAAACCCATGCA
||
SNP:	AP_chr10_79444069
LENGTH:	?
5'_FLANK:	TGAGGTCAAATGAAAACCCATGCAA
OBSERVED:	G/A
3'_FLANK:	GAGTTCTTTACCTCCATTCATCCAA
||
SNP:	AP_chr10_79445830
LENGTH:	?
5'_FLANK:	TCAAGAAGGATGAGGGCTCAAAAGA
OBSERVED:	A/G
3'_FLANK:	TCTACTGATCAGGCAATCATTTGTG
||
SNP:	AP_chr10_79448596
LENGTH:	?
5'_FLANK:	CACGTGTATAGGCTCTTGGGTGTTA
OBSERVED:	T/C
3'_FLANK:	GATATATGTCAAATAGCCTGATAGC
||
SNP:	AP_chr10_79449674
LENGTH:	?
5'_FLANK:	CAGTTGTAAGTATGATTTAGTACTC
OBSERVED:	C/T
3'_FLANK:	GTGCATGTTAGAAAACATTAATTTT
||
SNP:	AP_chr10_79453112
LENGTH:	?
5'_FLANK:	AAAAGTACAATCTGATTTAACTATC
OBSERVED:	T/C
3'_FLANK:	GCTGAATTAATCTCCACTTAACTGG
||
SNP:	AP_chr10_79453965
LENGTH:	?
5'_FLANK:	TTTTTAATACTAAAATTTATTTTTT
OBSERVED:	G/A
3'_FLANK:	CTTGACTTCTATATTGTAGACAGAC
||
SNP:	AP_chr10_79455405
LENGTH:	?
5'_FLANK:	AAAGCGGATGCGAGAGGCCAGGCCT
OBSERVED:	G/A
3'_FLANK:	CTCTTGGTGGCCAGTCCCCTGGAAC
||
SNP:	AP_chr10_79455690
LENGTH:	?
5'_FLANK:	TTTTTAATGTGCACTTTATCACCCA
OBSERVED:	T/C
3'_FLANK:	TTCTGGATGAGCAAGAGTCAACTAC
||
SNP:	AP_chr10_79456271
LENGTH:	?
5'_FLANK:	AATGGTGATCAAGAAGGAACCCAGT
OBSERVED:	T/C
3'_FLANK:	CAGCAAACAATGGGGAGAGTGTACC
||
SNP:	AP_chr10_79458533
LENGTH:	?
5'_FLANK:	TGAGCCACAGTCAACTCCTGGTCTT
OBSERVED:	G/C
3'_FLANK:	TTTTTGCTGACTGTATAGAGCTTCT
||
SNP:	AP_chr10_79462072
LENGTH:	?
5'_FLANK:	TGAGTGAAAGTGTTAGTCGCTCAGT
OBSERVED:	C/T
3'_FLANK:	GTATCCGACTCTTTGCAACCCCGCC
||
SNP:	AP_chr10_79462291
LENGTH:	?
5'_FLANK:	TGTCTGATTCAGATGGATCTCCAGC
OBSERVED:	G/A
3'_FLANK:	CCCAGCACAGTGCCTGGAATACCCT
||
SNP:	AP_chr10_79463794
LENGTH:	?
5'_FLANK:	GAACATTTCATGCAAAGATGGGCTC
OBSERVED:	G/A
3'_FLANK:	ATAAAGGACAGAAATGGTATGGACC
||
SNP:	AP_chr10_79464724
LENGTH:	?
5'_FLANK:	AAGTGAAGAGGAACTAAAAAGCCTC
OBSERVED:	T/C
3'_FLANK:	TGATGAAAGTGAAAGAGGAGAGTGA
||
SNP:	AP_chr10_79466826
LENGTH:	?
5'_FLANK:	GGGTGGCATCACTGACTCGATGGAC
OBSERVED:	G/T
3'_FLANK:	TGAGTCTGAGTGAACTCTGGGAGCT
||
SNP:	AP_chr10_79467117
LENGTH:	?
5'_FLANK:	AGTTTTCTGTCATGCACCCCACAGC
OBSERVED:	A/T
3'_FLANK:	CAGTACCCTGAACTTGTGCTCAATA
||
SNP:	AP_chr10_79467384
LENGTH:	?
5'_FLANK:	TCCTGGAGTTTTCTCAACTCATGTC
OBSERVED:	A/C
3'_FLANK:	ATTGAATCAGTGATGACATCCAACC
||
SNP:	AP_chr10_79467390
LENGTH:	?
5'_FLANK:	AGTTTTCTCAACTCATGTCAATTGA
OBSERVED:	A/G
3'_FLANK:	TCAGTGATGACATCCAACCATCTCA
||
SNP:	AP_chr10_79467400
LENGTH:	?
5'_FLANK:	ACTCATGTCAATTGAATCAGTGATG
OBSERVED:	A/C
3'_FLANK:	CATCCAACCATCTCATCCTCTGTCA
||
SNP:	AP_chr10_79467489
LENGTH:	?
5'_FLANK:	GGGTCTTTTCCAGTGAATCAGCTCT
OBSERVED:	C/T
3'_FLANK:	CGCATCAGGTGGCCAAAGTATTGGA
||
SNP:	AP_chr10_79467490
LENGTH:	?
5'_FLANK:	GGTCTTTTCCAGTGAATCAGCTCTC
OBSERVED:	C/T
3'_FLANK:	GCATCAGGTGGCCAAAGTATTGGAG
||
SNP:	AP_chr10_79469652
LENGTH:	?
5'_FLANK:	ACTTTGGTATCAGAGTCAGAAGTCC
OBSERVED:	C/T
3'_FLANK:	GGGTTGGAATCCTGCCCTGCCTGCT
||
SNP:	AP_chr10_79471066
LENGTH:	?
5'_FLANK:	AAGTCATATTGTTAATAGTTATTTC
OBSERVED:	C/T
3'_FLANK:	GGGCTTCCCTGAGCGCTCAGTTGGT
||
SNP:	AP_chr10_79471842
LENGTH:	?
5'_FLANK:	AGAATCTTTCAGACCAGCTGGCCTA
OBSERVED:	G/T
3'_FLANK:	GGCTCTGAGGCCCGAGAGCGAGTCT
||
SNP:	AP_chr10_79473365
LENGTH:	?
5'_FLANK:	ACTTCTTAAACCAGTCAGCTGGCAT
OBSERVED:	T/C
3'_FLANK:	CTGCGCTATCTGCCTTGTATAGATG
||
SNP:	AP_chr10_79473903
LENGTH:	?
5'_FLANK:	GCAGTGTTTCATTCTAGTGGAGGGT
OBSERVED:	G/A
3'_FLANK:	TCGATAATCAAACAAAGTGTATTAT
||
SNP:	AP_chr10_79475469
LENGTH:	?
5'_FLANK:	NNNNNNNNNNNNNNNNNNNNTCAGT
OBSERVED:	A/T
3'_FLANK:	ACTCAGTTGTGTCCGACTCTTTGGG
||
SNP:	AP_chr10_79475593
LENGTH:	?
5'_FLANK:	AGTCAGTGATGCCATCCAACCATCT
OBSERVED:	T/C
3'_FLANK:	ACCCTCTGTCGTCCTCTTCTCCTTG
||
SNP:	AP_chr10_79481053
LENGTH:	?
5'_FLANK:	TCTTTCAAGCAGTAGGCACCACTTG
OBSERVED:	G/A
3'_FLANK:	CTTTTTTCTGCGCTGATAGAGTTCC
||
SNP:	AP_chr10_79482221
LENGTH:	?
5'_FLANK:	GACATTGATACTTCCATTTTAATCT
OBSERVED:	T/C
3'_FLANK:	ATATGAGACTGATTCACCTGCCTCC
||
SNP:	AP_chr10_79482373
LENGTH:	?
5'_FLANK:	AGGACATATACCTGGCCTCAAGACA
OBSERVED:	C/T
3'_FLANK:	GTGCACAAATAATGTAAGTCAGAAC
||
SNP:	AP_chr10_79482513
LENGTH:	?
5'_FLANK:	TGTTAGGAAAGAGGAAACAAAAATA
OBSERVED:	T/C
3'_FLANK:	CTGCCTCTGTGCCACCCCGTGGACT
||
SNP:	AP_chr10_79486792
LENGTH:	?
5'_FLANK:	TAAATTAAAAGCAAGCACAGCTCAA
OBSERVED:	G/T
3'_FLANK:	AAATAACAATTGAAGGAAGGGAAAA
||
SNP:	AP_chr10_79486886
LENGTH:	?
5'_FLANK:	ATCATTAAGCATTTGATCCATGTCA
OBSERVED:	A/G
3'_FLANK:	TCTTTCTTAAATCTTAATGATTGTT
||
SNP:	AP_chr10_79487051
LENGTH:	?
5'_FLANK:	GTTTTACTTTTCTCATTTGGATATT
OBSERVED:	G/A
3'_FLANK:	CCCCACCACTGATAGCATATTGAAA
||
SNP:	AP_chr10_79487211
LENGTH:	?
5'_FLANK:	GAATTGATGCTTTTGAACTGTGGTG
OBSERVED:	C/T
3'_FLANK:	TGGAAAAGACTCTTGAGAGTCCCTT
||
SNP:	AP_chr10_79487239
LENGTH:	?
5'_FLANK:	GAAAAGACTCTTGAGAGTCCCTTGG
OBSERVED:	G/A
3'_FLANK:	CTGCAAGGAGATCCAACCAGTCCAT
||
SNP:	AP_chr10_79487918
LENGTH:	?
5'_FLANK:	CACATTCCTTGCATTGTAAGGCAGA
OBSERVED:	T/C
3'_FLANK:	TTTTAACCACTGGATCACCAGGGAA
||
SNP:	AP_chr10_79488164
LENGTH:	?
5'_FLANK:	TATATGTGTGTGTGTATATATATAT
OBSERVED:	A/T
3'_FLANK:	TTTTTTTAATTTTATACAAATAGTA
||
SNP:	AP_chr10_79488292
LENGTH:	?
5'_FLANK:	CAATGCTCTAGAACTACATGGTCCA
OBSERVED:	A/G
3'_FLANK:	TATGGTAGCAAATGGGTATGTATGG
||
SNP:	AP_chr10_79488389
LENGTH:	?
5'_FLANK:	TTTTAAATTTCTTTTCATTTTAATT
OBSERVED:	A/T
3'_FLANK:	AAAAAAAAACTGAAGCAGTGTAGAA
||
SNP:	AP_chr10_79489891
LENGTH:	?
5'_FLANK:	CGTGATGCCATCCAGCCATCTCATC
OBSERVED:	C/G
3'_FLANK:	TCTGTCGTCCCCTTCTCCTCCTGCC
||
SNP:	AP_chr10_79489999
LENGTH:	?
5'_FLANK:	CAAAGTACTGGAGTTTCAGCTTTAG
OBSERVED:	A/C
3'_FLANK:	ATCATTCCTTCCAAAGAAATCCCAG
||
SNP:	AP_chr10_79490548
LENGTH:	?
5'_FLANK:	ATCTAAGGTTATTGATATTTCTCCC
OBSERVED:	C/G
3'_FLANK:	GCAATCTTGATTCCAACTTGTGTTT
||
SNP:	AP_chr10_79491928
LENGTH:	?
5'_FLANK:	TTAAAGCATTATCGCAATCTATTGC
OBSERVED:	G/T
3'_FLANK:	ATTCACCCTAACAATAGCTGTATCA
||
SNP:	AP_chr10_79492367
LENGTH:	?
5'_FLANK:	TGCTCAGTCATGTCCAACTCTTTGT
OBSERVED:	G/A
3'_FLANK:	ACCCCATGGACTATACAGTCCATGG
||
SNP:	AP_chr10_79492708
LENGTH:	?
5'_FLANK:	TGTAGCCCTCATGCTAGTTGTCCAG
OBSERVED:	C/T
3'_FLANK:	CAGAATATCTGGGATTCCTCTACTT
||
SNP:	AP_chr10_79493251
LENGTH:	?
5'_FLANK:	CGGTACTCAAATCAGCCATGTAATT
OBSERVED:	G/A
3'_FLANK:	GCTTTTAGGTCTTTAGTTGAATTTT
||
SNP:	AP_chr10_79494445
LENGTH:	?
5'_FLANK:	ATTGGGGGCGGGAGGAGAAGGGGAC
OBSERVED:	A/G
3'_FLANK:	ACAGAGGATGAGATGGCTGGATGGC
||
SNP:	AP_chr10_79495051
LENGTH:	?
5'_FLANK:	GCTCCTGCTTTCTTAACCCTCAGCA
OBSERVED:	A/G
3'_FLANK:	CGGGTATTAGGGGACTTCCCTGGTG
||
SNP:	AP_chr10_79498846
LENGTH:	?
5'_FLANK:	ACTGACCTTGGCATTTACAAAAGTG
OBSERVED:	G/A
3'_FLANK:	CTCTTTACAAGGCTGCTTTGAAACA
||
SNP:	AP_chr10_79499506
LENGTH:	?
5'_FLANK:	GGTATTTTCATAGTAGTTTACTCTC
OBSERVED:	C/T
3'_FLANK:	ATCCCTATGGTCCCCTCACCCCCAC
||
SNP:	AP_chr10_79502372
LENGTH:	?
5'_FLANK:	CAGAGGAGCGGCTGGGATAGGCGCG
OBSERVED:	G/C
3'_FLANK:	CCACTGCGCCAGAGTCCCGGGAGCG
||
SNP:	AP_chr10_79502579
LENGTH:	?
5'_FLANK:	TTCTGCAGTGTTTAGAGGAGGCCGG
OBSERVED:	A/G
3'_FLANK:	GCGGGAGGAGCGGCGGCCGCCGTGG
||
SNP:	AP_chr10_79502636
LENGTH:	?
5'_FLANK:	GGTAAGAGGCTGACCGGCGGCGGCT
OBSERVED:	C/G
3'_FLANK:	GGTGTGGCGGTCTTAATCAACAGGT
||
SNP:	AP_chr10_79503002
LENGTH:	?
5'_FLANK:	GCGGGGCGAAGAACACGGAACACTT
OBSERVED:	A/T
3'_FLANK:	CCTCTGGTAGACGGAATGTAGTCGT
||
SNP:	AP_chr10_79503190
LENGTH:	?
5'_FLANK:	TTGAAGTTGGAAGCTTGTAAATTGT
OBSERVED:	T/C
3'_FLANK:	GTCAGCTGCGTTTAACGAGAGAGTT
||
SNP:	AP_chr10_79509157
LENGTH:	?
5'_FLANK:	GCAATGGGAATGTCACATACCACGG
OBSERVED:	G/C
3'_FLANK:	GGGTGGCGGGGGTGGAGAAAGCTCC
||
SNP:	AP_chr10_79512732
LENGTH:	?
5'_FLANK:	ACCCACTCCAGTGTTCTTGCCTGGA
OBSERVED:	G/A
3'_FLANK:	AATCCCAGGGACGGTGGAGCCTGGT
||
SNP:	AP_chr10_79512782
LENGTH:	?
5'_FLANK:	TGGGCTGCCGTCTATGGGGTCGCAC
OBSERVED:	A/G
3'_FLANK:	GAGTCGGACACGATTGAAGCGACTT
||
SNP:	AP_chr10_79512938
LENGTH:	?
5'_FLANK:	GTAGCCTGAGAGAATTTGAGATGCC
OBSERVED:	A/G
3'_FLANK:	TTTATTTGGTGTTGACCATAAATGT
||
SNP:	AP_chr10_79514035
LENGTH:	?
5'_FLANK:	CTTGACTATGCCAAAGCCTTTGACT
OBSERVED:	G/A
3'_FLANK:	TGTGGATCACAAGAAACTGTGGAAA
||
SNP:	AP_chr10_79514792
LENGTH:	?
5'_FLANK:	CCGCCAGGCGATCCAACCAGTCCAT
OBSERVED:	T/C
3'_FLANK:	CTAAGGGAGACCAGTCTGGGTGTTC
||
SNP:	AP_chr10_79517533
LENGTH:	?
5'_FLANK:	TCTAGAACTCTTGAAAGGGCTTTGG
OBSERVED:	C/T
3'_FLANK:	GCTTCTGCTAATGTTTTGTACTTTA
||
SNP:	AP_chr10_79517843
LENGTH:	?
5'_FLANK:	GGATGATACGTATGTGTGTGTGTTT
OBSERVED:	G/A
3'_FLANK:	TCGCTCAGTCGTGCCTGACTCTTTG
||
SNP:	AP_chr10_79518561
LENGTH:	?
5'_FLANK:	CTAGGTTGTGTCCAGCTCTTTGCTC
OBSERVED:	C/T
3'_FLANK:	AGTGTCCAGCTCAGCCCACAAGGCT
||
SNP:	AP_chr10_79518648
LENGTH:	?
5'_FLANK:	AGTGGGTGGCCATTCCCTTCTCCAG
OBSERVED:	G/C
3'_FLANK:	GGATCTTTCCAGCCCAGGGACCGAA
||
SNP:	AP_chr10_79521229
LENGTH:	?
5'_FLANK:	TCATCGAATCCCGAAGCATGGATTT
OBSERVED:	T/C
3'_FLANK:	TACACTACAGGAATAAGCAAACTTA
||
SNP:	AP_chr10_79525487
LENGTH:	?
5'_FLANK:	CAAAGAGTCGGACATGACTGAGTGA
OBSERVED:	C/G
3'_FLANK:	TGAACTGATTTATAAAAGAGGTATA
||
SNP:	AP_chr10_79528130
LENGTH:	?
5'_FLANK:	CTTGGCAGTCACTAATCTACTTTGT
OBSERVED:	G/C
3'_FLANK:	TCTCTAGATTTGCCTATTCTAGACA
||
SNP:	AP_chr10_79529008
LENGTH:	?
5'_FLANK:	TTATGTGTGTGTTTTTGACCCGTTT
OBSERVED:	G/T
3'_FLANK:	GAGTTAATTTTTGTATATGGTATAA
||
SNP:	AP_chr10_79530312
LENGTH:	?
5'_FLANK:	GAAACAGAATTGGATATCATATTCA
OBSERVED:	G/A
3'_FLANK:	TTAATTTTTCTGTCCTTTCCCTCGC
||
SNP:	AP_chr10_79531405
LENGTH:	?
5'_FLANK:	GATACTCTTTCATTGTTTATTTTCA
OBSERVED:	A/T
3'_FLANK:	GTGTTGGCTGCATAAATAAGCTAGA
||
SNP:	AP_chr10_79532284
LENGTH:	?
5'_FLANK:	GACAGATACAGACTGCTGTAGTTGA
OBSERVED:	A/G
3'_FLANK:	TTTGATCAAAATTGTGATAGGGATT
||
SNP:	AP_chr10_79533525
LENGTH:	?
5'_FLANK:	CTTCCTTTTGGTCTTATGAGTCCCT
OBSERVED:	C/T
3'_FLANK:	TGCCTGGAACAGATTGTTCTATCTG
||
SNP:	AP_chr10_79537515
LENGTH:	?
5'_FLANK:	TCACTTCAGTCATGTCTGACTCTGT
OBSERVED:	A/G
3'_FLANK:	CGACCCCATAGAGGGCAGCCCACCA
||
SNP:	AP_chr10_79537959
LENGTH:	?
5'_FLANK:	TCCAGAAGACGCCCTGGAGGAGGGC
OBSERVED:	A/C
3'_FLANK:	TGGCAACCCACTCCAGTATTCTTGT
||
SNP:	AP_chr10_79538253
LENGTH:	?
5'_FLANK:	CGGGTGTTTCCAAACTTAAGTATTT
OBSERVED:	C/T
3'_FLANK:	ATTGTTGAACTTACTGCTCTCTCTT
||
SNP:	AP_chr10_79538940
LENGTH:	?
5'_FLANK:	TTTGCTATACCTTTACAAAGGAATC
OBSERVED:	A/G
3'_FLANK:	TATCTCTTGACAGAAAACATTGTGT
||
SNP:	AP_chr10_79539666
LENGTH:	?
5'_FLANK:	GAATATTTCGTGTTTTGAGAAATGA
OBSERVED:	A/G
3'_FLANK:	TGATTTAATTTTAATGCACTCAACA
||
SNP:	AP_chr10_79543267
LENGTH:	?
5'_FLANK:	AAAGTACTGGAGTTTCAGCCTTAGC
OBSERVED:	A/C
3'_FLANK:	TCATTCCTTCCAAAGAAATCCCAGG
||
SNP:	AP_chr10_79543390
LENGTH:	?
5'_FLANK:	CCACAGTTCAAAAGCATCAATTCTT
OBSERVED:	T/C
3'_FLANK:	GGCGCCTGGCCTTCTTCACAGTCCA
||
SNP:	AP_chr10_79544132
LENGTH:	?
5'_FLANK:	ACATCAAATAAGAGGAATGGATCAG
OBSERVED:	A/C
3'_FLANK:	CTGCAGGACAAGGAATTTGAACTAG
||
SNP:	AP_chr10_79544180
LENGTH:	?
5'_FLANK:	TAGATATAAAGCACTTGCTTGTAGG
OBSERVED:	G/A
3'_FLANK:	AAGTTGTTGCAAACTAGATTTTTAT
||
SNP:	AP_chr10_79547102
LENGTH:	?
5'_FLANK:	ATCTCAGCATCTCAACTATTATCTG
OBSERVED:	A/C
3'_FLANK:	TCTCCTGAAATAAGGTCAGTGATCT
||
SNP:	AP_chr10_79554451
LENGTH:	?
5'_FLANK:	TTGATTGTTGTTGTTCAGTCACTCA
OBSERVED:	G/A
3'_FLANK:	TTGTGTCCAACTCTTTGCAACCCCA
||
SNP:	AP_chr10_79555233
LENGTH:	?
5'_FLANK:	ATTAATTATACCACTTTTAAATGTA
OBSERVED:	T/C
3'_FLANK:	AATGATCAGGATACTTTGTACATGA
||
SNP:	AP_chr10_79555589
LENGTH:	?
5'_FLANK:	AGGCTGATTTTTTGGAATTCTTTTA
OBSERVED:	C/T
3'_FLANK:	GTTCTTGCTCATACTCCTTATTAGG
||
SNP:	AP_chr10_79557361
LENGTH:	?
5'_FLANK:	AAATCATTCAAAATATATGTATTAA
OBSERVED:	G/A
3'_FLANK:	TGCCTCCTATGTGCTAGCTGCTAGG
||
SNP:	AP_chr10_79559560
LENGTH:	?
5'_FLANK:	TACCATCATAACCTACAGAATAGTT
OBSERVED:	T/G
3'_FLANK:	CATTGCCCTAAAAATCCTCTATGTT
||
SNP:	AP_chr10_79559629
LENGTH:	?
5'_FLANK:	CTCCCCGCTTGACCCATGACAACCA
OBSERVED:	T/C
3'_FLANK:	ACTGTCTTGACTGTCTGGTTATAAC
||
SNP:	AP_chr10_79562154
LENGTH:	?
5'_FLANK:	GCTTGACATTGCAAAGGCTCTTCTT
OBSERVED:	C/G
3'_FLANK:	ATGCTGCCCTTAGTATGTATTTATT
||
SNP:	AP_chr10_79563753
LENGTH:	?
5'_FLANK:	GATTTCCAAGGTTCATGTTGCTAAA
OBSERVED:	G/A
3'_FLANK:	AGCAACAATTTAAACAGATGTGGAA
||
SNP:	AP_chr10_79569648
LENGTH:	?
5'_FLANK:	ATGATGGCTGTTGCCTTTTTAGTGG
OBSERVED:	G/A
3'_FLANK:	CCCCTATCTAGTTCAACAGTCTCCA
||
SNP:	AP_chr10_79569664
LENGTH:	?
5'_FLANK:	TTTTAGTGGGCCCCTATCTAGTTCA
OBSERVED:	A/C
3'_FLANK:	CAGTCTCCACCACATCCAATTTTTT
||
SNP:	AP_chr10_79571894
LENGTH:	?
5'_FLANK:	TTTAGTTTATACCTTAGTGCCTCAC
OBSERVED:	C/T
3'_FLANK:	CTGTCAAAATACTGTCTGCAAACTA
||
SNP:	AP_chr10_79572452
LENGTH:	?
5'_FLANK:	GCATCTGCAGTTCCCCGTAAGTTTG
OBSERVED:	A/G
3'_FLANK:	ATGTGTTCCTGTGTTCCTGTGCATT
||
SNP:	AP_chr10_79577375
LENGTH:	?
5'_FLANK:	GCTTCCTGCTGGGAAACAAAGGATT
OBSERVED:	C/T
3'_FLANK:	TGTGTGCCAGAGCCAGCTGCACAAC
||
SNP:	AP_chr10_79577460
LENGTH:	?
5'_FLANK:	CAACTCAGGGCAAGCCAGAGCTATC
OBSERVED:	A/G
3'_FLANK:	TATTTTTAGTATGTTTTCCTACTGT
||
SNP:	AP_chr10_79577757
LENGTH:	?
5'_FLANK:	AAAGTAGCCTGCTTCTATTTGGCTT
OBSERVED:	C/T
3'_FLANK:	CCAAACTCTCTTAGGATACTTGTTT
||
SNP:	AP_chr10_79578931
LENGTH:	?
5'_FLANK:	CAGTGTAAACTGTAGACATGTTCTT
OBSERVED:	A/G
3'_FLANK:	GATCATGAATTAGTGAGAAGAAAAT
||
SNP:	AP_chr10_79582514
LENGTH:	?
5'_FLANK:	GGGTACTTCTCTAGCTCAGTGCTTT
OBSERVED:	A/G
3'_FLANK:	AAGTTAATATAAGTTTACCTAAATG
||
SNP:	AP_chr10_79584008
LENGTH:	?
5'_FLANK:	TACCCCAAAATTCAACAATCATTTC
OBSERVED:	A/T
3'_FLANK:	GTAAGCTTGTAAGTAAAACACTGAA
||
SNP:	AP_chr10_79588303
LENGTH:	?
5'_FLANK:	GGGAAGCCTGGTGTGCTGCAGTCCA
OBSERVED:	C/T
3'_FLANK:	GGGGTTGCAAAGAGTTGGACATGAC
||
SNP:	AP_chr10_79590677
LENGTH:	?
5'_FLANK:	TAACATATGCATTTAAATCCAGTGT
OBSERVED:	T/C
3'_FLANK:	GACTGTTGCTGTTCTCACCTAGTCA
||
SNP:	AP_chr10_79591050
LENGTH:	?
5'_FLANK:	AGTCAGACAACATTTGCATTTAGAG
OBSERVED:	T/A
3'_FLANK:	ACTCTTCCCCATAAACTTCCCAAAA
||
SNP:	AP_chr10_79591535
LENGTH:	?
5'_FLANK:	AAGTTTAGGAAGATTCAGCATTCAG
OBSERVED:	A/G
3'_FLANK:	TTGTATCACAGTGTCTAAGAATTCA
||
SNP:	AP_chr10_79592151
LENGTH:	?
5'_FLANK:	AACCTGCCTTCTTAAGTGTTCATTC
OBSERVED:	C/T
3'_FLANK:	TATTCCAAAGTCAAGTTATCCTTAG
||
SNP:	AP_chr10_79594252
LENGTH:	?
5'_FLANK:	TGAGGAAACGTTTATGATACAATAT
OBSERVED:	C/T
3'_FLANK:	CTGTGTGTGTGCACACAGCATTTAG
||
SNP:	AP_chr10_79596399
LENGTH:	?
5'_FLANK:	ATCATGGTTCATCATACAACAGAAT
OBSERVED:	A/G
3'_FLANK:	ATATGCAGCCAGTAAAACAACAACA
||
SNP:	AP_chr10_79599964
LENGTH:	?
5'_FLANK:	TTGCTAAGAGGAAGCTAGGCTATAC
OBSERVED:	G/A
3'_FLANK:	GCCTTCACTTCCCCTTCCTGTCTGT
||
SNP:	AP_chr10_79600340
LENGTH:	?
5'_FLANK:	AGATAACGAGAAAACGTACTTTTCA
OBSERVED:	G/A
3'_FLANK:	GTCCTCCTAAGGTCCATATTATTTG
||
SNP:	AP_chr10_79600968
LENGTH:	?
5'_FLANK:	TTTTCTTTTCCCTTCTTCTTCCGCC
OBSERVED:	C/A
3'_FLANK:	CGGCAAATACTACCTCTCAATGGTG
||
SNP:	AP_chr10_79601109
LENGTH:	?
5'_FLANK:	TGACCACTAATTAAAAAATCGAAGC
OBSERVED:	T/C
3'_FLANK:	CTTGTTACCCTGTCGCTGGAGTTGG
||
SNP:	AP_chr10_79601444
LENGTH:	?
5'_FLANK:	CTATTGAAGTTGTTACTCAAGGGGG
OBSERVED:	G/A
3'_FLANK:	AAAAAAATCTTGTAACTCCGTGTCT
||
SNP:	AP_chr10_79605194
LENGTH:	?
5'_FLANK:	TGTAATAATGAATAAATATTTTTTG
OBSERVED:	T/C
3'_FLANK:	TAAATAATTTATATCTGAAATTTTT
||
SNP:	AP_chr10_79607492
LENGTH:	?
5'_FLANK:	TAAAAGATAACAGAAGGCTTGAAAT
OBSERVED:	G/T
3'_FLANK:	TGAAGGTAGTTCATTTAAAAAGAAC
||
SNP:	AP_chr10_79608008
LENGTH:	?
5'_FLANK:	AACTGCATTATAAGAGATGGTAAAG
OBSERVED:	A/G
3'_FLANK:	AAGTAGTTTAGCCTGAAAGATATTA
||
SNP:	AP_chr10_79608165
LENGTH:	?
5'_FLANK:	TTGCAAAAGAGAAATAAGTTGGTTT
OBSERVED:	T/G
3'_FLANK:	TTCCTGTAGCAAAAAAATCCATGCT
||
SNP:	AP_chr10_79608609
LENGTH:	?
5'_FLANK:	AAATGCTTTGGAGCTTCTCGGTCCA
OBSERVED:	G/A
3'_FLANK:	CCACTGAGCTGGTCGTTGCTGGTTG
||
SNP:	AP_chr10_79609792
LENGTH:	?
5'_FLANK:	ATGCCATTGAAAGAAGATTTTTATT
OBSERVED:	A/C
3'_FLANK:	CTAAAGTTTCCCAGGAAATGGGGAC
||
SNP:	AP_chr10_79611878
LENGTH:	?
5'_FLANK:	CTTATATTTGATCCATGTAAGAACT
OBSERVED:	C/G
3'_FLANK:	TCTACAATAAAAAGGAGAGATACTG
||
SNP:	AP_chr10_79614195
LENGTH:	?
5'_FLANK:	TCCTCAGTCAGTACATCTCTCACCT
OBSERVED:	C/T
3'_FLANK:	GGTTTGCTGTCATCATTGGCCCTGC
||
SNP:	AP_chr10_79617338
LENGTH:	?
5'_FLANK:	AAAAACACTGCATTTTAACACCTTT
OBSERVED:	G/A
3'_FLANK:	TACACATAGACTTACCCATTTATAC
||
SNP:	AP_chr10_79617511
LENGTH:	?
5'_FLANK:	CTGGGTCTTTGTTGCTGTGCAGGCT
OBSERVED:	T/C
3'_FLANK:	TTCTCTAGTTGCCGTGTACGGACTT
||
SNP:	AP_chr10_79617530
LENGTH:	?
5'_FLANK:	CAGGCTTTTCTCTAGTTGCCGTGTA
OBSERVED:	C/T
3'_FLANK:	GGACTTCTCATTGTGGTGGCTTCTC
||
SNP:	AP_chr10_79618787
LENGTH:	?
5'_FLANK:	GGGTTACATCATAGTATCAGTTAGC
OBSERVED:	T/C
3'_FLANK:	TCAATTAGCTTCTGCTACATTAACA
||
SNP:	AP_chr10_79619299
LENGTH:	?
5'_FLANK:	AAAGGGTTTTAAAAGTAAATAAGAA
OBSERVED:	T/C
3'_FLANK:	TATCATGGGGTGGTTATTCAAGACT
||
SNP:	AP_chr10_79620047
LENGTH:	?
5'_FLANK:	TGCCTCTGCTTCCACAGCCCAAAGT
OBSERVED:	G/A
3'_FLANK:	GTCACAGATACAGATGAGACCGAAC
||
SNP:	AP_chr10_79621161
LENGTH:	?
5'_FLANK:	TGCTTTGTAAATTTAGTTATTTTGA
OBSERVED:	G/C
3'_FLANK:	TATCATTGCCCAACTTTTAATTTTT
||
SNP:	AP_chr10_79621373
LENGTH:	?
5'_FLANK:	AGGCAAATAAACTTCATAGATAACA
OBSERVED:	T/C
3'_FLANK:	GTGGTTTGCAGTTACAGCTACAGTG
||
SNP:	AP_chr10_79621439
LENGTH:	?
5'_FLANK:	GTCTTGAGTTAACTTTAGTTTACTT
OBSERVED:	T/C
3'_FLANK:	ATAAATTTAATCTCTTAGGATACTT
||
SNP:	AP_chr10_79621808
LENGTH:	?
5'_FLANK:	CACATAATTTTCACTTCAGTTTTTT
OBSERVED:	C/T
3'_FLANK:	CTGAGGAGTAAAGCTCACAGCATCA
||
SNP:	AP_chr10_79621957
LENGTH:	?
5'_FLANK:	AAAGCCATAACTGTTGAGAAATACT
OBSERVED:	T/G
3'_FLANK:	GTGATATCCGTGGTGAGCGGTTTAT
||
SNP:	AP_chr10_79622211
LENGTH:	?
5'_FLANK:	TTACCCAAATTTTGAATCTCTCCGC
OBSERVED:	G/A
3'_FLANK:	TAAAGACTCACTAGAAATTGACAGT
||
SNP:	AP_chr10_79625756
LENGTH:	?
5'_FLANK:	CACTGAAGAACTGAATCTTTTGAAC
OBSERVED:	C/T
3'_FLANK:	GTGGTGCTGGAGAAGACTCTTGAGA
||
SNP:	AP_chr10_79626652
LENGTH:	?
5'_FLANK:	GGGTGAAAAGAGGCTGGAAAGCACC
OBSERVED:	A/C
3'_FLANK:	GTCAGGAGTCTCTTCATCAGCTCAG
||
SNP:	AP_chr10_79627850
LENGTH:	?
5'_FLANK:	CAGTCCACCAGGGAGGAGCCTGCAG
OBSERVED:	T/C
3'_FLANK:	GGGGCAAGAGCAGCACCCGTCAAAA
||
SNP:	AP_chr10_79627954
LENGTH:	?
5'_FLANK:	CTTGACCCCTGGGGCAGCCTTGGAA
OBSERVED:	T/C
3'_FLANK:	AGCCTTGGGGCTCGGCCCTGGAGCA
||
SNP:	AP_chr10_79628021
LENGTH:	?
5'_FLANK:	TGCTGCCCAGAGCTGTGGCCACACC
OBSERVED:	T/C
3'_FLANK:	ACCTCTCAGGCTGGCCCGTTGGCTG
||
SNP:	AP_chr10_79630420
LENGTH:	?
5'_FLANK:	TTTTTTTAAACGTATTTATTTTTAA
OBSERVED:	T/C
3'_FLANK:	TGAAGGATAATGGCTTTACAGTAGC
||
SNP:	AP_chr10_79632740
LENGTH:	?
5'_FLANK:	CTTTTAGTTTTTTTTTAACCAAGAG
OBSERVED:	C/A
3'_FLANK:	ATATTACGAATAGTTTTATTTTCCA
||
SNP:	AP_chr10_79634823
LENGTH:	?
5'_FLANK:	TGGACGTTATCATCTACTCAATGGA
OBSERVED:	C/T
3'_FLANK:	GTGAGTTTGAGTAAGCTTTGGGAGT
||
SNP:	AP_chr10_79635722
LENGTH:	?
5'_FLANK:	TGAATGCAGGTCTCCCACATTGCAG
OBSERVED:	G/A
3'_FLANK:	CGGATTCTTTACCACCTAAGCCACC
||
SNP:	AP_chr10_79638009
LENGTH:	?
5'_FLANK:	CACTCTGTGACCCCATGGACTGCAG
OBSERVED:	T/C
3'_FLANK:	ACCCCAGGCTTCCCTGTCCATCACC
||
SNP:	AP_chr10_79638171
LENGTH:	?
5'_FLANK:	GTCTTTTCCAATGAGTCAGTTCTTC
OBSERVED:	A/G
3'_FLANK:	TATCAGGTGGCCAAAGTATTGGAGC
||
SNP:	AP_chr10_79639982
LENGTH:	?
5'_FLANK:	TCACAGAGAATTGCTTGGTGTGGGG
OBSERVED:	G/A
3'_FLANK:	GAACCTCCACACATTTGGTGACTAG
||
SNP:	AP_chr10_79640508
LENGTH:	?
5'_FLANK:	ATCTTCCTGACACAGGGATCGAACC
OBSERVED:	C/A
3'_FLANK:	ACGTCTCTTACATCTCCTGCATTGG
||
SNP:	AP_chr10_79641570
LENGTH:	?
5'_FLANK:	GGACACAGGGGCTGCTGCTGCCACC
OBSERVED:	C/A
3'_FLANK:	AGGAGGAAAGGGGAAATAATGGGGG
||
SNP:	AP_chr10_79642419
LENGTH:	?
5'_FLANK:	ACTATATTCCCTACTGACCTGAAAG
OBSERVED:	A/G
3'_FLANK:	GACTTGGGACCTCAGAGTTGATCTG
||
SNP:	AP_chr10_79642799
LENGTH:	?
5'_FLANK:	ATTTATGCTAGTGGGTATCTTCACC
OBSERVED:	T/C
3'_FLANK:	CTCTCCTTTCCAGAATGGCTAAAAC
||
SNP:	AP_chr10_79644035
LENGTH:	?
5'_FLANK:	CCACCGCCCACCCGGCTCTGTCCGC
OBSERVED:	T/G
3'_FLANK:	ACACGCGCGGCTCCGCCCAGAGGGT
||
SNP:	AP_chr10_79644445
LENGTH:	?
5'_FLANK:	CCCGGCTGCCGCCATCCAGGTGCCC
OBSERVED:	C/T
3'_FLANK:	CTGCGCGCTGGGCGCCTCTTACCCT
||
SNP:	AP_chr10_79645342
LENGTH:	?
5'_FLANK:	CAGTTTCTCAGTCATGTCCGACTCT
OBSERVED:	C/T
3'_FLANK:	TGCAACCCCATGGACTGTGGCACAC
||
SNP:	AP_chr10_79645557
LENGTH:	?
5'_FLANK:	GGCCAAAGTTTTGGAGTTTCAGCTT
OBSERVED:	T/C
3'_FLANK:	AGCATCAGTCCTTCCAAAGAAGATT
||
SNP:	AP_chr10_79646913
LENGTH:	?
5'_FLANK:	CTGGTGGCTAGGTGGTAAAGAATCC
OBSERVED:	A/C
3'_FLANK:	CCTGCCAATGCAGGAGACCTAGTTT
||
SNP:	AP_chr10_79647261
LENGTH:	?
5'_FLANK:	CTTACAGTAGAAAAAGACAAATCAT
OBSERVED:	G/C
3'_FLANK:	GTGCTTATTCATGATGAATACCTTG
||
SNP:	AP_chr10_79651918
LENGTH:	?
5'_FLANK:	CTCTGAACAATCGTGCTCTTTTTTT
OBSERVED:	G/T
3'_FLANK:	AATTACCCTGTACAGGAGTTACTCT
||
SNP:	AP_chr10_79652353
LENGTH:	?
5'_FLANK:	AAAGGATGAACTGCCTCTCACTTGA
OBSERVED:	A/T
3'_FLANK:	GATCAGAAATTGAGGTCTTTTCTAT
||
SNP:	AP_chr10_79653729
LENGTH:	?
5'_FLANK:	TGATGGCGTGCTTTGTTTTGCAGAT
OBSERVED:	G/C
3'_FLANK:	AGTGAGGTTGCCAGATATTGAATTC
||
SNP:	AP_chr10_79655167
LENGTH:	?
5'_FLANK:	ATTCCTGGACACTAGGTCTATGCTC
OBSERVED:	A/G
3'_FLANK:	ACCCCCTTGTTTTTCAGTCACTAAG
||
SNP:	AP_chr10_79657603
LENGTH:	?
5'_FLANK:	AGTTTCCAGCTTATAGATCACTTTA
OBSERVED:	T/A
3'_FLANK:	CAGGTCGATTAATAGTTCCAGACTT
||
SNP:	AP_chr10_79659247
LENGTH:	?
5'_FLANK:	TCCCAAGTCCCACTTTGGGAGGAGG
OBSERVED:	G/C
3'_FLANK:	ACATCATCCCAACTGTCTCAACTGC
||
SNP:	AP_chr10_79665761
LENGTH:	?
5'_FLANK:	CCTGTGGCTTAAGATGCTTGGATGG
OBSERVED:	A/G
3'_FLANK:	CAGGGGCCAGACCAGTCAGGCCAAG
||
SNP:	AP_chr10_79667767
LENGTH:	?
5'_FLANK:	GCATCAGTAGCAGCGGCGGCAGCTA
OBSERVED:	C/T
3'_FLANK:	AGTAACAGAAGCAGCAGTGGTAGTA
||
SNP:	AP_chr10_79669967
LENGTH:	?
5'_FLANK:	AAGCTGAACGGTTCTATGAAGACCT
OBSERVED:	A/T
3'_FLANK:	CAAGACCTTCTAGAACTAACACCCA
||
SNP:	AP_chr10_79674074
LENGTH:	?
5'_FLANK:	TAGCCTCAGCGGAGAGGGGGAGAGG
OBSERVED:	A/G
3'_FLANK:	TGTGTATCCTTCCATCTGCTTGGAG
||
SNP:	AP_chr10_79677402
LENGTH:	?
5'_FLANK:	GAGTGGGGTGCCATTTCCTTCTCCG
OBSERVED:	T/A
3'_FLANK:	TATATTAACGTATATCATGGAATCT
||
SNP:	AP_chr10_79677483
LENGTH:	?
5'_FLANK:	GGGCAGGAAACAGATGTAGAAAACA
OBSERVED:	G/A
3'_FLANK:	ACTTGTAGACACAGTGGGGGAAGGA
||
SNP:	AP_chr10_79677521
LENGTH:	?
5'_FLANK:	AGTGGGGGAAGGAGAGGGTGGGTCA
OBSERVED:	G/A
3'_FLANK:	ATAGAGAGAGTAGTATTGGCATATA
||
SNP:	AP_chr10_79677531
LENGTH:	?
5'_FLANK:	GGAGAGGGTGGGTCAGATAGAGAGA
OBSERVED:	G/T
3'_FLANK:	TAGTATTGGCATATATGCACTAACA
||
SNP:	AP_chr10_79679497
LENGTH:	?
5'_FLANK:	GCCAGGCCTTGGCTGGGCTTCCCTG
OBSERVED:	A/C
3'_FLANK:	TGCGGAGAGAGTGGGCACCCTCCCA
||
SNP:	AP_chr10_79680848
LENGTH:	?
5'_FLANK:	TTTTCACTTTCCTCTTTCACTTTCA
OBSERVED:	T/C
3'_FLANK:	CAAGAGGCTTTTCAGTTCCTCTTCG
||
SNP:	AP_chr10_79686136
LENGTH:	?
5'_FLANK:	GTCCCAAGGAGCAGCCCATGGGGGA
OBSERVED:	C/G
3'_FLANK:	CCAGGTGGGTAATGGGCAGTAGATG
||
SNP:	AP_chr10_79686718
LENGTH:	?
5'_FLANK:	GAAGGGTTGGTTAAAAGCAACAGAA
OBSERVED:	C/T
3'_FLANK:	CAACTAACACAAACTAAGAAGGGAT
||
SNP:	AP_chr10_79687979
LENGTH:	?
5'_FLANK:	TTAGAAGAGGAGAAGACACAGACGG
OBSERVED:	T/G
3'_FLANK:	GAAGAGGCCATGTGACCATCGAGGC
||
SNP:	AP_chr10_79689235
LENGTH:	?
5'_FLANK:	TGAGTTTGAGAAAGCTTTGGGAGTT
OBSERVED:	C/G
3'_FLANK:	GTGATGGACAGGGAAGCCTGGAGTG
||
SNP:	AP_chr10_79690963
LENGTH:	?
5'_FLANK:	TTATCTGCACAAATGTGAAAAGAAA
OBSERVED:	A/G
3'_FLANK:	AGACAACGAGACCAATGGAGACAGA
||
SNP:	AP_chr10_79692833
LENGTH:	?
5'_FLANK:	CTCTCCGGGAGGGGGAAGGAGAGGA
OBSERVED:	C/T
3'_FLANK:	AGATCTAAGGAGGTTTTGCTGCAGG
||
SNP:	AP_chr10_79695265
LENGTH:	?
5'_FLANK:	GTGTGAACATATAAAAGTTACCACT
OBSERVED:	G/T
3'_FLANK:	TACCTTGTGTTAAGTGTACACTGAG
||
SNP:	AP_chr10_79695337
LENGTH:	?
5'_FLANK:	TCCAAAACATTTCCCCCATTCCAGA
OBSERVED:	C/T
3'_FLANK:	TGAAAGGGCACACTCATTAAACGCG
||
SNP:	AP_chr10_79695518
LENGTH:	?
5'_FLANK:	CGAGCAGAACATCTTCATGGTTCAT
OBSERVED:	C/T
3'_FLANK:	CATGTTGTGGCAAGGGTCAGAATTT
||
SNP:	AP_chr10_79695545
LENGTH:	?
5'_FLANK:	ATGTTGTGGCAAGGGTCAGAATTTC
OBSERVED:	C/T
3'_FLANK:	TTCCCTTTTGAAGGCTAAATAATAT
||
SNP:	AP_chr10_79696080
LENGTH:	?
5'_FLANK:	AGTTTCTGGTTTTGTGATGATGGCC
OBSERVED:	A/G
3'_FLANK:	TTCTAATGAGTGTGAAGTGGTGGCT
||
SNP:	AP_chr10_79696507
LENGTH:	?
5'_FLANK:	GTGCAGTTTTTATGGAGGGTGGGAT
OBSERVED:	A/G
3'_FLANK:	AGAGAGTTCATGGTTAAACCGAGAA
||
SNP:	AP_chr10_79697102
LENGTH:	?
5'_FLANK:	GGCACCTCATATTCCTTTCCTTAAT
OBSERVED:	T/C
3'_FLANK:	GAACTCATTATCTTCTCTCCAAAAG
||
SNP:	AP_chr10_79697147
LENGTH:	?
5'_FLANK:	CAAAAGTCTGTTTTCCTCCTATGAC
OBSERVED:	C/T
3'_FLANK:	CCCATCTTGATTAATGGTACCACCA
||
SNP:	AP_chr10_79698179
LENGTH:	?
5'_FLANK:	GTCATAATCCTTCTTCAAGATCCAC
OBSERVED:	G/C
3'_FLANK:	TCCTCCTCTGTGAATGTTTTCCTAA
||
SNP:	AP_chr10_79698295
LENGTH:	?
5'_FLANK:	ATAGACAGCACTCAGCTTTGCCACA
OBSERVED:	A/G
3'_FLANK:	TTTGTTTGCAGGCCAGCACTAGTAG
||
SNP:	AP_chr10_79698726
LENGTH:	?
5'_FLANK:	CACTATTAAGGATATAGCGAATGCT
OBSERVED:	C/T
3'_FLANK:	AAAAAAAGGTGGCTTTCATTTCTGG
||
SNP:	AP_chr10_79699271
LENGTH:	?
5'_FLANK:	CAGGGTCCCCTGAACTCAGGTCTCT
OBSERVED:	C/T
3'_FLANK:	CACCTGGCCAGAACTTGTACCCCTG
||
SNP:	AP_chr10_79699452
LENGTH:	?
5'_FLANK:	TTGCCTCTTGGTCTCATCTTTTGTG
OBSERVED:	G/A
3'_FLANK:	CAGCCAAGAATGGCTTCCTGGCCAG
||
SNP:	AP_chr10_79700275
LENGTH:	?
5'_FLANK:	AGCAGTGGATGGTTTCACAAGCAGG
OBSERVED:	A/G
3'_FLANK:	TTTGGGGGAACAGCACACAAGTACA
||
SNP:	AP_chr10_79700905
LENGTH:	?
5'_FLANK:	GTCTCCTGGTAGGGGAGTGGAGTCA
OBSERVED:	G/C
3'_FLANK:	TGAAGGGTGGGTGGGTGCCCTGACA
||
SNP:	AP_chr10_79700952
LENGTH:	?
5'_FLANK:	GACAGCTGGGTGCCAGATGCAAGTT
OBSERVED:	C/T
3'_FLANK:	TCAAACAGTCCTGAGCTTCCCCTGT
||
SNP:	AP_chr10_79702519
LENGTH:	?
5'_FLANK:	TTTAAACATGACAGAAAGGAATGAC
OBSERVED:	G/A
3'_FLANK:	TAGAAAGCAGAAGTCCCCCATCTTC
||
SNP:	AP_chr10_79703942
LENGTH:	?
5'_FLANK:	AAGACGCCACAAATCCCTCCCCATC
OBSERVED:	T/C
3'_FLANK:	AGTGCCCGATGCCCTACCCAAGCCA
||
SNP:	AP_chr10_79705053
LENGTH:	?
5'_FLANK:	CACACCAACACAATGTGTGCTAAGC
OBSERVED:	A/C
3'_FLANK:	CTCTCCCCGCACCCCACTCACTCAA
||
SNP:	AP_chr10_79705061
LENGTH:	?
5'_FLANK:	CACAATGTGTGCTAAGCACTCTCCC
OBSERVED:	C/T
3'_FLANK:	GCACCCCACTCACTCAAATTTAATT
||
SNP:	AP_chr10_79706485
LENGTH:	?
5'_FLANK:	CCTCTGGGGAGCCAGGGGCAGGTGG
OBSERVED:	G/C
3'_FLANK:	GGTGCTGCACAAGGACGTGATGGGC
||
SNP:	AP_chr10_79706555
LENGTH:	?
5'_FLANK:	GCACCATCTGTCCCCAGACTCCTCC
OBSERVED:	G/A
3'_FLANK:	ACACTCCCTGGCCCTTCAACTGGGT
||
SNP:	AP_chr10_79707035
LENGTH:	?
5'_FLANK:	TACTCGAAAACATACAGCTGAGTCT
OBSERVED:	G/A
3'_FLANK:	TCTGTCTAGCTTCTCCTTCAACCCA
||
SNP:	AP_chr10_79707704
LENGTH:	?
5'_FLANK:	CAGAAGGGTTCTTTCCCACAACGCA
OBSERVED:	T/C
3'_FLANK:	GTAAATATTGGTTTACAATGGCCAG
||
SNP:	AP_chr10_79708970
LENGTH:	?
5'_FLANK:	GGTGGCTGCTGCTCACTGCCTGAAA
OBSERVED:	G/A
3'_FLANK:	GCTGGACAGCTGCTGGGCTCTCTAA
||
SNP:	AP_chr10_79709624
LENGTH:	?
5'_FLANK:	GGCTCTGTGGGGAGACAGACAATAA
OBSERVED:	A/G
3'_FLANK:	GAAGCCAGCCAGCACATGCTGTAAT
||
SNP:	AP_chr10_79710096
LENGTH:	?
5'_FLANK:	TTGACTGATGGCCTAGAACTTCCTC
OBSERVED:	T/C
3'_FLANK:	TGCCTCTGATCAAAAGAATTTAAGT
||
SNP:	AP_chr10_79710746
LENGTH:	?
5'_FLANK:	GCCACATTTCAAGTGCTCAGAGCTA
OBSERVED:	T/C
3'_FLANK:	ATGTGGCAAGTGTCCACCATATTGG
||
SNP:	AP_chr10_79710784
LENGTH:	?
5'_FLANK:	TCCACCATATTGGCCAGTGCAGAGG
OBSERVED:	T/C
3'_FLANK:	AGAATGTTTCCATCATCACAGAAAG
||
SNP:	AP_chr10_79711556
LENGTH:	?
5'_FLANK:	AAGACACCTTAGAACACATCAGAAC
OBSERVED:	C/A
3'_FLANK:	AAAGGAAGGTCATGGTATAGAAGAT
||
SNP:	AP_chr10_79711583
LENGTH:	?
5'_FLANK:	AAGGAAGGTCATGGTATAGAAGATA
OBSERVED:	G/A
3'_FLANK:	ACCCTGGAAGGGGGTAGGGGTCAGA
||
SNP:	AP_chr10_79712633
LENGTH:	?
5'_FLANK:	ATAAACTGATAGAGAAACCACAATC
OBSERVED:	C/T
3'_FLANK:	CCCCCCAAATAAAACCATGAAAAAT
||
SNP:	AP_chr10_79712806
LENGTH:	?
5'_FLANK:	CATAGCTTTCCCAAGGTCATAGTGC
OBSERVED:	T/C
3'_FLANK:	AGTAAGTCCCAGCACTAGGATTTGA
||
SNP:	AP_chr10_79712815
LENGTH:	?
5'_FLANK:	CCCAAGGTCATAGTGCTAGTAAGTC
OBSERVED:	C/T
3'_FLANK:	CAGCACTAGGATTTGAACCCCAACA
||
SNP:	AP_chr10_79712820
LENGTH:	?
5'_FLANK:	GGTCATAGTGCTAGTAAGTCCCAGC
OBSERVED:	A/G
3'_FLANK:	CTAGGATTTGAACCCCAACAGGGTG
||
SNP:	AP_chr10_79713173
LENGTH:	?
5'_FLANK:	AAAATACAGAGAGAGAAACACAGCC
OBSERVED:	A/G
3'_FLANK:	AGACTCACCAAACGTTTGACAAAAA
||
SNP:	AP_chr10_79713187
LENGTH:	?
5'_FLANK:	GAAACACAGCCAAGACTCACCAAAC
OBSERVED:	G/A
3'_FLANK:	TTTGACAAAAACCCAAACATCCAAA
||
SNP:	AP_chr10_79714052
LENGTH:	?
5'_FLANK:	TGTTATGTGTCAGTTGAGTGAATGA
OBSERVED:	T/C
3'_FLANK:	GAATGAGCTTCTGTTTCTGGTGGGA
||
SNP:	AP_chr10_79714541
LENGTH:	?
5'_FLANK:	CAACAGACCAATCCAAAGGGAAGAG
OBSERVED:	C/T
3'_FLANK:	CTTCCATTTTTTTTTTAAGGTGAAA
||
SNP:	AP_chr10_79715662
LENGTH:	?
5'_FLANK:	CTGTGAAAAGAAGAGAAGCGAAAAG
OBSERVED:	C/T
3'_FLANK:	GAAAGAAAAAAGGAAAAATATAAGC
||
SNP:	AP_chr10_79716181
LENGTH:	?
5'_FLANK:	ACTGGAAAAGGCCAGTTTTCATTCT
OBSERVED:	G/A
3'_FLANK:	ATCCCAAAGAAAGGCAATGCCAAAG
||
SNP:	AP_chr10_79716319
LENGTH:	?
5'_FLANK:	TGAACCGTGAACTTCCTGATGTTCA
OBSERVED:	A/G
3'_FLANK:	GCTGGTTTTAGAAAAGGCAGAGGAA
||
SNP:	AP_chr10_79716368
LENGTH:	?
5'_FLANK:	AAGCAGAGATCAAATTGCCAACATC
OBSERVED:	C/T
3'_FLANK:	GCTGGATCATGGAAAAAGCAAGAGA
||
SNP:	AP_chr10_79716860
LENGTH:	?
5'_FLANK:	AACAAAGATCATGGCATCCGGTCCC
OBSERVED:	G/A
3'_FLANK:	TCACTTCATGGGAAATAGATGGGGA
||
SNP:	AP_chr10_79717248
LENGTH:	?
5'_FLANK:	GGATTTCTTTGGAAGGAATGATGCT
OBSERVED:	G/A
3'_FLANK:	AAGCTGAAACTCCAGTACTTTGGCC
||
SNP:	AP_chr10_79717266
LENGTH:	?
5'_FLANK:	TGATGCTGAAGCTGAAACTCCAGTA
OBSERVED:	C/T
3'_FLANK:	TTTGGCCACCTCATGCGAAGAGTTG
||
SNP:	AP_chr10_79717386
LENGTH:	?
5'_FLANK:	GATGGCTGGATGGCATCACTGACTC
OBSERVED:	A/G
3'_FLANK:	ATGGACGTGAGTCTGAGTGAACTCC
||
SNP:	AP_chr10_79717524
LENGTH:	?
5'_FLANK:	TGATGCTGCCCAGATTTGTGGTTAG
OBSERVED:	G/T
3'_FLANK:	CCTATTCATACTGCCTGACTTTTGG
||
SNP:	AP_chr10_79718743
LENGTH:	?
5'_FLANK:	CATAGTTCTGACTTGGGCAATGGTA
OBSERVED:	G/T
3'_FLANK:	GGTCATTCACTGAGAGAAGAGGATG
||
SNP:	AP_chr10_79718931
LENGTH:	?
5'_FLANK:	GGAGGAGGTGCAATAGGTGACCTCC
OBSERVED:	T/C
3'_FLANK:	GGGCCCACAGAGGGCAGACAGATGA
||
SNP:	AP_chr10_79719009
LENGTH:	?
5'_FLANK:	AGGATGCCCAGGAAGGGGTCCTCCC
OBSERVED:	A/G
3'_FLANK:	GGGAAGTGGGGGCAGGAGAGTGTGA
||
SNP:	AP_chr10_79719042
LENGTH:	?
5'_FLANK:	GGGGGCAGGAGAGTGTGAGGGGCCA
OBSERVED:	T/C
3'_FLANK:	GGCCAACCGCAGAGGCAGGCCAAAC
||
SNP:	AP_chr10_79719124
LENGTH:	?
5'_FLANK:	TCCTGGGGACCTTTGTGACTGGGAC
OBSERVED:	G/A
3'_FLANK:	GTGTGGACAGGCAACTCTCGAGAAT
||
SNP:	AP_chr10_79719945
LENGTH:	?
5'_FLANK:	ACCCTCCCACATAACTTAGAACATG
OBSERVED:	T/C
3'_FLANK:	CACTGGGCATTCACAGAGGGGAAAT
||
SNP:	AP_chr10_79721128
LENGTH:	?
5'_FLANK:	CATGCCCATCACTTCCAAATAGGTA
OBSERVED:	C/T
3'_FLANK:	GAAGCGTTCAAAAAAAGTGTCTTTC
||
SNP:	AP_chr10_79721397
LENGTH:	?
5'_FLANK:	GGAAACAGGGCTTTCTGAACTTTCC
OBSERVED:	A/G
3'_FLANK:	CAAACCCTCACAACTCTATTATCTC
||
SNP:	AP_chr10_79722695
LENGTH:	?
5'_FLANK:	ACTGAGAAATCCAAGACACAGGTCC
OBSERVED:	A/G
3'_FLANK:	GCCCTTGAGAGCTGAACAGTTAGAT
||
SNP:	AP_chr10_79722746
LENGTH:	?
5'_FLANK:	GAGGCTGAAAGGCAACTATAAACCA
OBSERVED:	C/T
3'_FLANK:	TGTATTTTGGAAATCAAAAGGAGCA
||
SNP:	AP_chr10_79722817
LENGTH:	?
5'_FLANK:	GAATGATGAAACCAAAGTTCAGAGT
OBSERVED:	G/A
3'_FLANK:	GGTGAAGGCCTTTCACGTATTAGCA
||
SNP:	AP_chr10_79723364
LENGTH:	?
5'_FLANK:	CCGACTCTTTGTGACCCCATGAATC
OBSERVED:	G/A
3'_FLANK:	CAGCACGCCAGGCCTCTCTGTCCAT
||
SNP:	AP_chr10_79723506
LENGTH:	?
5'_FLANK:	CCCCCAATCCCTCCCAGCATCAGAG
OBSERVED:	T/C
3'_FLANK:	CTTTTCCAATAAGTCAACTCTTCGC
||
SNP:	AP_chr10_79723679
LENGTH:	?
5'_FLANK:	CTTCTCCAAAGAGGCAGATAGAGCG
OBSERVED:	T/A
3'_FLANK:	TTTAAAAGAGACCACTCTGGGACTT
||
SNP:	AP_chr10_79724441
LENGTH:	?
5'_FLANK:	GTTATAATTCTGATGACACACAAAA
OBSERVED:	C/T
3'_FLANK:	GAGAGGTTCAGTCAAAAGTCTTGCA
||
SNP:	AP_chr10_79724737
LENGTH:	?
5'_FLANK:	AGGAGAGGACAGTGTGATTGCTTCC
OBSERVED:	A/G
3'_FLANK:	GGCTAATGTGGGCCACATGCAAGAG
||
SNP:	AP_chr10_79725879
LENGTH:	?
5'_FLANK:	CATGGGGTTGCAAAGAGTTGGACAC
OBSERVED:	G/A
3'_FLANK:	ACTGAGCGACTGAACAACAACAACA
||
SNP:	AP_chr10_79726602
LENGTH:	?
5'_FLANK:	CCCAGAAATCTACTAGATGACCCAA
OBSERVED:	G/A
3'_FLANK:	CATTATTGCCGGGGGGAGATGTTAG
||
SNP:	AP_chr10_79727270
LENGTH:	?
5'_FLANK:	GTGCTCCACAAGAGGAGCCACTGCA
OBSERVED:	A/G
3'_FLANK:	TGAGAAGCCGTGCACGGCAACGAAG
||
SNP:	AP_chr10_79727885
LENGTH:	?
5'_FLANK:	TGCTCAGCCCAATGCCTGGCACCGA
OBSERVED:	C/G
3'_FLANK:	TGAGTATTCAATAAACAGTGGCTGT
||
SNP:	AP_chr10_79728271
LENGTH:	?
5'_FLANK:	AAAACACAATCGCAATACAAAAGTC
OBSERVED:	C/T
3'_FLANK:	GGAGCCACTGTTGCGTTGCCCAGTG
||
SNP:	AP_chr10_79730137
LENGTH:	?
5'_FLANK:	CTTGAATAATTATAAAACAGAAAAA
OBSERVED:	C/A
3'_FLANK:	AAAAAAACCGAAACCACCTTGCCTG
||
SNP:	AP_chr10_79735238
LENGTH:	?
5'_FLANK:	TCAAGGTTATGTTGCTAGTAAAAGC
OBSERVED:	A/G
3'_FLANK:	GAATGTATTTCAAACGCAAGTCTTC
||
SNP:	AP_chr10_79735679
LENGTH:	?
5'_FLANK:	ATTTAACCTTTCTGAGCCTATTTCC
OBSERVED:	T/G
3'_FLANK:	CATCTGCAAAATGGAAATGGCAATA
||
SNP:	AP_chr10_79737672
LENGTH:	?
5'_FLANK:	TTTGTTAAATGCTTCTGAGGAGTGG
OBSERVED:	A/C
3'_FLANK:	AAAGTGGTACCAGCGGAGGGCTAGG
||
SNP:	AP_chr10_79741950
LENGTH:	?
5'_FLANK:	TCAGTTCAGTCGCTCAGTCGTGTCC
OBSERVED:	T/G
3'_FLANK:	ACTCTTTGCGACCCCATGAACCGCA
||
SNP:	AP_chr10_79745246
LENGTH:	?
5'_FLANK:	TGCTCTCTAAGAAGATCATTGGAAC
OBSERVED:	G/A
3'_FLANK:	TGGGAATATGATGTATAACAAACCT
||
SNP:	AP_chr10_79753059
LENGTH:	?
5'_FLANK:	GGGAGGGGGCGCGGCGGAGTATTGA
OBSERVED:	C/T
3'_FLANK:	TGGGGCTCTGCGAGGTCGGCTCGGC
||
SNP:	AP_chr10_79753568
LENGTH:	?
5'_FLANK:	GACCGGCTCGATCCAGTTGCTCCCT
OBSERVED:	T/G
3'_FLANK:	GAAGGGCCCTCGGAGCGAACCTGCA
||
SNP:	AP_chr10_79755413
LENGTH:	?
5'_FLANK:	AGGGAAGAATGGGGCAGGTATATAT
OBSERVED:	A/T
3'_FLANK:	ATTATATATGTACATGGTTTCTCCG
||
SNP:	AP_chr10_79755437
LENGTH:	?
5'_FLANK:	TAATTATATATGTACATGGTTTCTC
OBSERVED:	C/T
3'_FLANK:	GGTGGCGCAGTGGTAAAGGATCCGC
||
SNP:	AP_chr10_79755711
LENGTH:	?
5'_FLANK:	GTGTGTATAGTATGCCACCATTTGC
OBSERVED:	G/A
3'_FLANK:	TGTGTGTGTGTGTGCAGCATACATA
||
SNP:	AP_chr10_79758050
LENGTH:	?
5'_FLANK:	ATCTCGGGGATATCGAGAGGGTAAC
OBSERVED:	A/G
3'_FLANK:	AGAGAAATAACACCTGACAAAGCAA
||
SNP:	AP_chr10_79759317
LENGTH:	?
5'_FLANK:	CAAGTTTTTATTAATTTTTTTAATA
OBSERVED:	C/T
3'_FLANK:	TTACTTATTTTTATTTATTTGGCTG
||
SNP:	AP_chr10_79760114
LENGTH:	?
5'_FLANK:	GCCATACATGGACATGAATCACATG
OBSERVED:	C/G
3'_FLANK:	ATGTACATGTGTTCCCCATCCTGAA
||
SNP:	AP_chr10_79760297
LENGTH:	?
5'_FLANK:	TATTCTCTCAAATCATCCCACCCTC
OBSERVED:	A/G
3'_FLANK:	CCTTTTCCCACAGAGTCCAAAAGTC
||
SNP:	AP_chr10_79762351
LENGTH:	?
5'_FLANK:	CTTTGTGGAGGGTTTTTATCATAAA
OBSERVED:	C/T
3'_FLANK:	GGATGTTGAATTTTGTCAGTCTTTC
||
SNP:	AP_chr10_79762661
LENGTH:	?
5'_FLANK:	AATTCCAGGCATATATTCAAGTAGA
OBSERVED:	C/G
3'_FLANK:	AGACCAGTATACCCATCACCCAGTT
||
SNP:	AP_chr10_79763109
LENGTH:	?
5'_FLANK:	TTTTATTTTATTTTTAAACTTTACA
OBSERVED:	G/A
3'_FLANK:	TATTGTATTAGTTTTGCCAAATATT
||
SNP:	AP_chr10_79763561
LENGTH:	?
5'_FLANK:	ATGGCTGAGTAATACTCCATTGTGT
OBSERVED:	A/T
3'_FLANK:	TATGTATCACAGCTTTCTTATCCAT
||
SNP:	AP_chr10_79764414
LENGTH:	?
5'_FLANK:	CTGCTAAGTTGCTTCAGTCATGTCC
OBSERVED:	G/A
3'_FLANK:	ACTCTGTTTGACCCCATAGACAGCA
||
SNP:	AP_chr10_79764556
LENGTH:	?
5'_FLANK:	GAAAGTGAAGTCACTCAGTCGTGTC
OBSERVED:	C/T
3'_FLANK:	GACTCTTAGCGACACCACTTACTGC
||
SNP:	AP_chr10_79764580
LENGTH:	?
5'_FLANK:	CCGACTCTTAGCGACACCACTTACT
OBSERVED:	G/T
3'_FLANK:	CAGCCTACCAGGCTCCTCCGTCCAT
||
SNP:	AP_chr10_79766461
LENGTH:	?
5'_FLANK:	TCTTTGAGACCCCATGGATTGTAGC
OBSERVED:	C/A
3'_FLANK:	CGCCAGGCTCCTCTGTCCGTGGAAT
||
SNP:	AP_chr10_79766463
LENGTH:	?
5'_FLANK:	TTTGAGACCCCATGGATTGTAGCCC
OBSERVED:	G/A
3'_FLANK:	CCAGGCTCCTCTGTCCGTGGAATTT
||
SNP:	AP_chr10_79766743
LENGTH:	?
5'_FLANK:	TCTAATTGGAAGATAATTGCTTTAC
OBSERVED:	G/A
3'_FLANK:	ATATTGTGTTGGTTTCTGCCATACA
||
SNP:	AP_chr10_79767090
LENGTH:	?
5'_FLANK:	CACGACTGAGTGACTTTCACTTTCC
OBSERVED:	C/T
3'_FLANK:	TCTTGAACCTCCCTACCACTTCCTA
||
SNP:	AP_chr10_79769642
LENGTH:	?
5'_FLANK:	CAGGTCGAAAGCATCAATTCTTCGG
OBSERVED:	G/C
3'_FLANK:	GCTCAGCTTTCTTTATAGTCCAACT
||
SNP:	AP_chr10_79769863
LENGTH:	?
5'_FLANK:	AGCCCAAGAAAATAAAGTCTGTCAC
OBSERVED:	T/C
3'_FLANK:	GTTTCCATTATTTCTCCATCTATTT
||
SNP:	AP_chr10_79770753
LENGTH:	?
5'_FLANK:	TGTTTTTTTAAAAATTATTGTCTAT
OBSERVED:	G/A
3'_FLANK:	CGTTTCTGTTGGCCTGAAACATTTC
||
SNP:	AP_chr10_79771014
LENGTH:	?
5'_FLANK:	TCAGCCCTTTCTTTTCTTCCAGACT
OBSERVED:	G/T
3'_FLANK:	TATTTGCTAAGTAACCAGAATGCTC
||
SNP:	AP_chr10_79771305
LENGTH:	?
5'_FLANK:	CATAAATACCGCGTTGCTCAATGTC
OBSERVED:	A/G
3'_FLANK:	GGCCGCTCTTGTCATCTGCTGTCAT
||
SNP:	AP_chr10_79771448
LENGTH:	?
5'_FLANK:	ATTTCTCAGGAGAGCTCCTGCTGGG
OBSERVED:	G/T
3'_FLANK:	CTGGGCCCTGGTCGCCATCCCTGTC
||
SNP:	AP_chr10_79771685
LENGTH:	?
5'_FLANK:	TCACTCGCCGCTGGCAGTGGTGCAG
OBSERVED:	A/G
3'_FLANK:	GCAAGCCGAGCCTGCGTGTCTCCCA
||
SNP:	AP_chr10_79772269
LENGTH:	?
5'_FLANK:	GACTGATGCTGAAGCTGAAACTCCA
OBSERVED:	G/A
3'_FLANK:	TCCTTTGGCCACCTGATATGAAGAG
||
SNP:	AP_chr10_79772354
LENGTH:	?
5'_FLANK:	GATTGAGGGCAGGAGGAGAAGGAGA
OBSERVED:	T/C
3'_FLANK:	GACAGAGGATGAGATGGCTGGATAG
||
SNP:	AP_chr10_79772473
LENGTH:	?
5'_FLANK:	GTGCGGCGGTTCATGGGGTTGCAAA
OBSERVED:	G/A
3'_FLANK:	AGTCAGACTGAGCGACTGAACTGTA
||
SNP:	AP_chr10_79772544
LENGTH:	?
5'_FLANK:	GGGGAGGGAGCGGGAGGAGGGGAGA
OBSERVED:	T/C
3'_FLANK:	GGGAGGAGGGGAGACAGGTCTAGAC
||
SNP:	AP_chr10_79772705
LENGTH:	?
5'_FLANK:	AGAATGGCTCATGTTTTGGAGGTCG
OBSERVED:	C/T
3'_FLANK:	GTCTTGTTCTGCTTCCGGGAGCCGT
||
SNP:	AP_chr10_79772736
LENGTH:	?
5'_FLANK:	GTTCTGCTTCCGGGAGCCGTTTTTC
OBSERVED:	T/C
3'_FLANK:	GGCTCTCTTGGTTGTGTTGAAGAAG
||
SNP:	AP_chr10_79772824
LENGTH:	?
5'_FLANK:	GAAGTCATCACTCAGTCGTATCCGA
OBSERVED:	T/C
3'_FLANK:	TCTTTGCGACCCTGTGGACTGTAGC
||
SNP:	AP_chr10_79772892
LENGTH:	?
5'_FLANK:	CCGTGGGATTTCCCAGGCAAGAATA
OBSERVED:	C/T
3'_FLANK:	TGGAGTGGGTTTCATTTCCTTCTCC
||
SNP:	AP_chr10_79772950
LENGTH:	?
5'_FLANK:	CTTCCCAACCCAGGGATTGAACCCA
OBSERVED:	G/A
3'_FLANK:	GTCTCGCGTATTGCAGGCAGACCCT
||
SNP:	AP_chr10_79772956
LENGTH:	?
5'_FLANK:	AACCCAGGGATTGAACCCAGGTCTC
OBSERVED:	G/C
3'_FLANK:	CGTATTGCAGGCAGACCCTTTACCC
||
SNP:	AP_chr10_79773024
LENGTH:	?
5'_FLANK:	GCCTAGATCAATCTAAAAGTTGATG
OBSERVED:	C/T
3'_FLANK:	TGTCCTAAGAGCTGGATGTGTTAAA
||
SNP:	AP_chr10_79773134
LENGTH:	?
5'_FLANK:	GTGGGAGGATGGCATCTATCTGCAA
OBSERVED:	C/T
3'_FLANK:	AGAGCTTCGTAGGAATTATCATGAT
||
SNP:	AP_chr10_79773142
LENGTH:	?
5'_FLANK:	ATGGCATCTATCTGCAACAGAGCTT
OBSERVED:	C/T
3'_FLANK:	GTAGGAATTATCATGATGAGTACAT
||
SNP:	AP_chr10_79773379
LENGTH:	?
5'_FLANK:	ACGCACTTCCTCTTTTTCTAGAATC
OBSERVED:	T/C
3'_FLANK:	CTTACTGGTTTCTCCAGCCAAGGTT
||
SNP:	AP_chr10_79773479
LENGTH:	?
5'_FLANK:	TCAGGATTTTTTTTGTGTGTGTGTG
OBSERVED:	T/A
3'_FLANK:	GTGTATCAATGGTTCCGTTCAGTCC
||
SNP:	AP_chr10_79773568
LENGTH:	?
5'_FLANK:	CTGACCAAGGATTATACAGAGGCAG
OBSERVED:	T/C
3'_FLANK:	GATTCAGTTTAGGCACCAGCTTGAC
||
SNP:	AP_chr10_79773753
LENGTH:	?
5'_FLANK:	CATCACAGAATCAGCCTTAGCAGAT
OBSERVED:	C/T
3'_FLANK:	TCCTTGCTGATAGATCCAATTTGCC
||
SNP:	AP_chr10_79773771
LENGTH:	?
5'_FLANK:	AGCAGATCTCCTTGCTGATAGATCC
OBSERVED:	A/G
3'_FLANK:	ATTTGCCTTCTAGAACTTTTATTCA
||
SNP:	AP_chr10_79774448
LENGTH:	?
5'_FLANK:	ATATGATTTCAGTTGAACACAGGAT
OBSERVED:	C/T
3'_FLANK:	TGATATTAAAAAACAAAAAGCTGAG
||
SNP:	AP_chr10_79775303
LENGTH:	?
5'_FLANK:	AGTAGCTTATATCTGCAAACTGCTC
OBSERVED:	G/A
3'_FLANK:	GGAAGTGCCAGGTTATGCACGTGAG
||
SNP:	AP_chr10_79776197
LENGTH:	?
5'_FLANK:	CACAGTCATGGATACATAGATGGTC
OBSERVED:	T/C
3'_FLANK:	TTTATACTCTTCTCTTTTAAAAAAC
||
SNP:	AP_chr10_79777427
LENGTH:	?
5'_FLANK:	TCAAAGATGGTCCTGTCTGTTGGGA
OBSERVED:	G/A
3'_FLANK:	CCCAGGGAGCATTTTTGTCCCCTGG
||
SNP:	AP_chr10_79777835
LENGTH:	?
5'_FLANK:	CCAAATCTGCAGAGATAAGGTGGGC
OBSERVED:	A/G
3'_FLANK:	AGGACTGGACCAGCGCTTGGGACGT
||
SNP:	AP_chr10_79777864
LENGTH:	?
5'_FLANK:	ACTGGACCAGCGCTTGGGACGTGAG
OBSERVED:	G/A
3'_FLANK:	CCTGTCCAGTCGCACGGAGGACACA
||
SNP:	AP_chr10_79777910
LENGTH:	?
5'_FLANK:	ACACACCTGGGACATGACGCCTCTA
OBSERVED:	C/G
3'_FLANK:	TATGGTTTTCCTGCAGACCTGTTGC
||
SNP:	AP_chr10_79778263
LENGTH:	?
5'_FLANK:	CCTTGGGCCAGTTGGCATGAGATTC
OBSERVED:	C/A
3'_FLANK:	AGAATTGCTGTGATCCTCAGACCTC
||
SNP:	AP_chr10_79778409
LENGTH:	?
5'_FLANK:	AGTCAGAGGCATCCTGAGAGAAGGA
OBSERVED:	A/G
3'_FLANK:	AGTAAGTATTTGTCCCCAGCCATTG
||
SNP:	AP_chr10_79778439
LENGTH:	?
5'_FLANK:	AGTATTTGTCCCCAGCCATTGAGCC
OBSERVED:	A/G
3'_FLANK:	TTCCCAGTGGGAGGGAACATCCTCA
||
SNP:	AP_chr10_79778526
LENGTH:	?
5'_FLANK:	TGTCAGACACGTAGCGAGCAGTGGC
OBSERVED:	T/G
3'_FLANK:	GGGCACTGCCTGCAGCCCGCTGCTG
||
SNP:	AP_chr10_79778640
LENGTH:	?
5'_FLANK:	GATGGTGGCACTGCTGCCCCTTCCC
OBSERVED:	G/A
3'_FLANK:	GGGCCCCCAGAGGGAGAAAGACCTC
||
SNP:	AP_chr10_79778922
LENGTH:	?
5'_FLANK:	TGACTGCAGCCATGAAATTAAAAGA
OBSERVED:	T/C
3'_FLANK:	ATTTGATCCTTGGAAGGAAAGCTAT
||
SNP:	AP_chr10_79778924
LENGTH:	?
5'_FLANK:	ACTGCAGCCATGAAATTAAAAGATA
OBSERVED:	T/C
3'_FLANK:	TTGATCCTTGGAAGGAAAGCTATGA
||
SNP:	AP_chr10_79779066
LENGTH:	?
5'_FLANK:	GATGTGAGAGTTGGACCATAAAGAA
OBSERVED:	A/G
3'_FLANK:	GCTGAACACCTAAGAATTGGCGCTT
||
SNP:	AP_chr10_79779087
LENGTH:	?
5'_FLANK:	AGAAAGCTGAACACCTAAGAATTGG
OBSERVED:	C/T
3'_FLANK:	GCTTTCGAACTGTGGTGCTGGAGAA
||
SNP:	AP_chr10_79779307
LENGTH:	?
5'_FLANK:	TGAAGGCAAAAGGAAAAGAGGGCTG
OBSERVED:	T/C
3'_FLANK:	GAAGGATGAGATGGTGAGATAGCAT
||
SNP:	AP_chr10_79779323
LENGTH:	?
5'_FLANK:	AGAGGGCTGTGAAGGATGAGATGGT
OBSERVED:	G/A
3'_FLANK:	AGATAGCATCACCGACTCAACAGAC
||
SNP:	AP_chr10_79779519
LENGTH:	?
5'_FLANK:	GCCTCTTGCAAGGAGTAGTTTAAGC
OBSERVED:	T/C
3'_FLANK:	GGCCTGTGTGTAGTGTCTGCAGAAT
||
SNP:	AP_chr10_79779533
LENGTH:	?
5'_FLANK:	GTAGTTTAAGCTGGCCTGTGTGTAG
OBSERVED:	T/C
3'_FLANK:	GTCTGCAGAATTCACGTGTGTTGCC
||
SNP:	AP_chr10_79779549
LENGTH:	?
5'_FLANK:	TGTGTGTAGTGTCTGCAGAATTCAC
OBSERVED:	G/A
3'_FLANK:	TGTGTTGCCTTGATGCCATGTTCAT
||
SNP:	AP_chr10_79779699
LENGTH:	?
5'_FLANK:	GGAGACCCAGGTAATGGGGAGGAGA
OBSERVED:	T/C
3'_FLANK:	GGTGGGAGTGTGCAGGGAGAATGAC
||
SNP:	AP_chr10_79779768
LENGTH:	?
5'_FLANK:	TGGACACTCATGGACACATCACACC
OBSERVED:	G/A
3'_FLANK:	ATGTGGTCTGCCCCAGAGAGACCTG
||
SNP:	AP_chr10_79779888
LENGTH:	?
5'_FLANK:	CTTTCTATGGGCATGAGGGAATCTC
OBSERVED:	G/A
3'_FLANK:	GGTAAGGGTTAGGGCAGTGAGCAGA
||
SNP:	AP_chr10_79780164
LENGTH:	?
5'_FLANK:	GAGCTGGGTGCTTGTGCACCAGCTC
OBSERVED:	G/A
3'_FLANK:	TAAATACTTCAGCCCAGAAATAATG
||
SNP:	AP_chr10_79780173
LENGTH:	?
5'_FLANK:	GCTTGTGCACCAGCTCGTAAATACT
OBSERVED:	T/C
3'_FLANK:	CAGCCCAGAAATAATGCATCGTTCC
||
SNP:	AP_chr10_79780548
LENGTH:	?
5'_FLANK:	GCATCCCATCCCATGTCAGTGGCAT
OBSERVED:	C/T
3'_FLANK:	GCATCCCCACCCTATGATATAATTG
||
SNP:	AP_chr10_79781586
LENGTH:	?
5'_FLANK:	GTCACAGGTACATTCGTAACCATTC
OBSERVED:	A/G
3'_FLANK:	CCAGTAGTCACTGAACATTTCCGCT
||
SNP:	AP_chr10_79781637
LENGTH:	?
5'_FLANK:	TTTACCTCCCACAGTGTGGGGCACC
OBSERVED:	G/A
3'_FLANK:	TGTCTTCCTGAAAAATCATGGGAAA
||
SNP:	AP_chr10_79782136
LENGTH:	?
5'_FLANK:	GTTTTAGTCCCAGCCAGGCCATAAA
OBSERVED:	A/C
3'_FLANK:	TAACAGAGGCAAGTCATTTCACCCT
||
SNP:	AP_chr10_79782309
LENGTH:	?
5'_FLANK:	TTGCAACTACCCAACTCTGCTGCTG
OBSERVED:	C/T
3'_FLANK:	GGCCTGGAAGCAGTCTTGGATAACA
||
SNP:	AP_chr10_79782733
LENGTH:	?
5'_FLANK:	TCCATCATCTTATAGTTTCGAGGCC
OBSERVED:	A/G
3'_FLANK:	TTTTCCCCTAGAAGGGTAACCAAAG
||
SNP:	AP_chr10_79783953
LENGTH:	?
5'_FLANK:	GCGCAGCTTTTCATGGGTTTCTTTA
OBSERVED:	G/C
3'_FLANK:	CTTAATTTTGCTGTTATCTCCTATT
||
SNP:	AP_chr10_79784079
LENGTH:	?
5'_FLANK:	TCATCCCCCAGTTGGGTTTTTTTTG
OBSERVED:	G/T
3'_FLANK:	GGGGGAGCTGTATGTTGGGTCCTTG
||
SNP:	AP_chr10_79784864
LENGTH:	?
5'_FLANK:	TGTGTTTCTGCCTCCATCTGTATTT
OBSERVED:	A/G
3'_FLANK:	GAGTCTTGCGTGCCTTTCATTTTGT
||
SNP:	AP_chr10_79784866
LENGTH:	?
5'_FLANK:	TGTTTCTGCCTCCATCTGTATTTAG
OBSERVED:	A/G
3'_FLANK:	GTCTTGCGTGCCTTTCATTTTGTTA
||
SNP:	AP_chr10_79784874
LENGTH:	?
5'_FLANK:	CCTCCATCTGTATTTAGAGTCTTGC
OBSERVED:	G/C
3'_FLANK:	TGCCTTTCATTTTGTTAACTATTTG
||
SNP:	AP_chr10_79784894
LENGTH:	?
5'_FLANK:	CTTGCGTGCCTTTCATTTTGTTAAC
OBSERVED:	T/C
3'_FLANK:	ATTTGTCCCCCACTCAGCTTAGATG
||
SNP:	AP_chr10_79785313
LENGTH:	?
5'_FLANK:	CCACCTCTGTCCATCTCCTTTCATA
OBSERVED:	G/A
3'_FLANK:	TTTCATCACTTGCTACAGCTTTATT
||
SNP:	AP_chr10_79786018
LENGTH:	?
5'_FLANK:	ATGCGTTTTTTGTGTTATATTTCAC
OBSERVED:	C/T
3'_FLANK:	ATTATTTGGAAAGGTTAAAACAACC
||
SNP:	AP_chr10_79786335
LENGTH:	?
5'_FLANK:	TCAGCACCTGGTGGAGCAGGTGGGA
OBSERVED:	G/A
3'_FLANK:	CCCTTCAACGTGCAGTGGAAGGTAA
||
SNP:	AP_chr10_79786409
LENGTH:	?
5'_FLANK:	GGGGAGTAGGGTGTGTGTGGAGGGC
OBSERVED:	T/G
3'_FLANK:	TGGGGGTGCTTGTATATGTGGTGGG
||
SNP:	AP_chr10_79786545
LENGTH:	?
5'_FLANK:	GTGGCCCCCCAGGGAACCACAGAGC
OBSERVED:	A/G
3'_FLANK:	GGAGTCTGTCCCTTCGGGACCAGGG
||
SNP:	AP_chr10_79786864
LENGTH:	?
5'_FLANK:	GCCTGGTCACTGCTCAGGGAGGGAC
OBSERVED:	G/A
3'_FLANK:	CTCCCTCGGACGAAGACTTCTGCCA
||
SNP:	AP_chr10_79788622
LENGTH:	?
5'_FLANK:	CTCCTGTGTCTCCTTCATTGGCAGG
OBSERVED:	T/G
3'_FLANK:	GGGTTCTTTACCACCACTGCCATCT
||
SNP:	AP_chr10_79789676
LENGTH:	?
5'_FLANK:	TTTGGTTGGTTGGTTTTAGTCACTA
OBSERVED:	C/A
3'_FLANK:	ATCGTGTCCAACTCTTGTGACCCCC
||
SNP:	AP_chr10_79790892
LENGTH:	?
5'_FLANK:	CTCCAGAAAGGCCCTCCCTTCACCT
OBSERVED:	G/C
3'_FLANK:	CTGACCACCACCCGTATCTGCAGGC
||
SNP:	AP_chr10_79790912
LENGTH:	?
5'_FLANK:	CACCTGCTGACCACCACCCGTATCT
OBSERVED:	G/A
3'_FLANK:	CAGGCAGTGGCTGGAGTCGAGCTCT
||
SNP:	AP_chr10_79790957
LENGTH:	?
5'_FLANK:	AGCTCTAGGGTCAGGCCTCTGAACA
OBSERVED:	C/T
3'_FLANK:	ACATGTAACTCTAGGCAGGCAGCTC
||
SNP:	AP_chr10_79791005
LENGTH:	?
5'_FLANK:	CTCAGTGCCTGCTCCACTACTGCCC
OBSERVED:	T/C
3'_FLANK:	GCCCCCCACACCATGTATCATTTCA
||
SNP:	AP_chr10_79791126
LENGTH:	?
5'_FLANK:	TAATAAAGATATTGCTGTGCACCAG
OBSERVED:	A/G
3'_FLANK:	AACTTATATAGTGTTGCAGGTCAAT
||
SNP:	AP_chr10_79791851
LENGTH:	?
5'_FLANK:	TTTTTAACAAAAATCAGATATTGCT
OBSERVED:	G/A
3'_FLANK:	CAACATGATGTTTTCGTATACTTTT
||
SNP:	AP_chr10_79791866
LENGTH:	?
5'_FLANK:	AGATATTGCTGCAACATGATGTTTT
OBSERVED:	C/T
3'_FLANK:	GTATACTTTTTGATCTGTTTTTGTT
||
SNP:	AP_chr10_79792150
LENGTH:	?
5'_FLANK:	AGCCATGTGTCAGGTCTTCCTGCCC
OBSERVED:	C/A
3'_FLANK:	ACCTCCACAGGCGGCACAGCTCTGC
||
SNP:	AP_chr10_79792569
LENGTH:	?
5'_FLANK:	AGTCTCAGCCTTGGCCGGTGGTGTG
OBSERVED:	G/A
3'_FLANK:	TTTTCTGGCCCCCTAGTGGCAGGGA
||
SNP:	AP_chr10_79793359
LENGTH:	?
5'_FLANK:	CCGGGCGGGGTGAGCTGGGAGCTCC
OBSERVED:	A/G
3'_FLANK:	CTCCCACCCCACGGGGCCAAGGCAG
||
SNP:	AP_chr10_79793624
LENGTH:	?
5'_FLANK:	CCTCTTTAGCACCACGCTGACCCGG
OBSERVED:	G/A
3'_FLANK:	AATGCTGTGAGCGCTAACAGTGTAT
||
SNP:	AP_chr10_79793695
LENGTH:	?
5'_FLANK:	CGGGCACCATGCTCAGGGCTTTGCA
OBSERVED:	T/G
3'_FLANK:	GCCGTGTCTCATTTGTCCTCACAGT
||
SNP:	AP_chr10_79794080
LENGTH:	?
5'_FLANK:	AGCCCCTGATCCACCACCTCCTCAC
OBSERVED:	G/T
3'_FLANK:	GTCATGTGTTGTCTCCCCCTGCCAG
||
SNP:	AP_chr10_79794971
LENGTH:	?
5'_FLANK:	CACTTTCACTTTTCGCTTTCATACA
OBSERVED:	T/C
3'_FLANK:	TGGAGAAGGAGATGGCAATCCACTC
||
SNP:	AP_chr10_79795454
LENGTH:	?
5'_FLANK:	CAGGAATAACTTAGTGGCTTCTTAC
OBSERVED:	T/C
3'_FLANK:	CAATTTTTAAAAAGGTTCAAGCTAT
||
SNP:	AP_chr10_79796013
LENGTH:	?
5'_FLANK:	AGGAAGGGCCGGTGGGCCAGAGTTC
OBSERVED:	T/C
3'_FLANK:	GTGCCACCTCATAGCTGGGCCCCTG
||
SNP:	AP_chr10_79796029
LENGTH:	?
5'_FLANK:	CCAGAGTTCTGTGCCACCTCATAGC
OBSERVED:	T/C
3'_FLANK:	GGGCCCCTGTTTTTCCATCCTCCTC
||
SNP:	AP_chr10_79796977
LENGTH:	?
5'_FLANK:	GCAGTGTTTTTACACTTCATGATTA
OBSERVED:	T/C
3'_FLANK:	ATTTGCCCAAGGACTTCAGCCCACA
||
SNP:	AP_chr10_79797176
LENGTH:	?
5'_FLANK:	TGCTGTGAAAGGGCTGGTTCCATTA
OBSERVED:	G/A
3'_FLANK:	TCGAGAATCTGGGTGGCATCTGAGT
||
SNP:	AP_chr10_79798031
LENGTH:	?
5'_FLANK:	TATTTTCCTCCTAGACATGTTGGCA
OBSERVED:	G/A
3'_FLANK:	CTCATATTTCCTGATTGGGAATATT
||
SNP:	AP_chr10_79798424
LENGTH:	?
5'_FLANK:	AGCTGATGGATGGTGAAGGAGACCC
OBSERVED:	G/A
3'_FLANK:	GGTAAGGCAAGGGTGGCCATCACTG
||
SNP:	AP_chr10_79798443
LENGTH:	?
5'_FLANK:	AGACCCGGGTAAGGCAAGGGTGGCC
OBSERVED:	A/G
3'_FLANK:	TCACTGCTGGGTTGGAGGGTGGTGG
||
SNP:	AP_chr10_79798463
LENGTH:	?
5'_FLANK:	TGGCCATCACTGCTGGGTTGGAGGG
OBSERVED:	T/C
3'_FLANK:	GGTGGCTGAGTAATTGGTGGTTGGG
||
SNP:	AP_chr10_79800257
LENGTH:	?
5'_FLANK:	CAGCCTCGGGGTACAAAGCTGTCCC
OBSERVED:	A/G
3'_FLANK:	CTGTCTGCTCTGTGCCCCTCCTGGA
||
SNP:	AP_chr10_79800800
LENGTH:	?
5'_FLANK:	GGCTTTCATGTGAAGCTACAGTGCC
OBSERVED:	C/T
3'_FLANK:	CCACACCCCCATATTTTCATTCTCT
||
SNP:	AP_chr10_79802249
LENGTH:	?
5'_FLANK:	GAGAGATTTCCACATCCCTCCCTTC
OBSERVED:	C/G
3'_FLANK:	TTGAGAGGCTTTTCAGCTTCCAGGG
||
SNP:	AP_chr10_79804904
LENGTH:	?
5'_FLANK:	TACTGTAGGATCTGTAGCATCTTCC
OBSERVED:	G/A
3'_FLANK:	CCCTCTATCCCATAGTTTGGGATTA
||
SNP:	AP_chr10_79805236
LENGTH:	?
5'_FLANK:	GACTTGTCCCTCCGCGTGCTTCTAT
OBSERVED:	C/T
3'_FLANK:	GCAGGTAGAGTACGGGGACTTGGAG
||
SNP:	AP_chr10_79807001
LENGTH:	?
5'_FLANK:	TTCCCCACTCAGCGTAGTTCGTAAG
OBSERVED:	C/T
3'_FLANK:	GGCCAGAGCTCCAAGCCAGACGCCT
||
SNP:	AP_chr10_79811784
LENGTH:	?
5'_FLANK:	AACCCTGATCTCTCACCCACAAGCC
OBSERVED:	A/G
3'_FLANK:	GGGGGTCTAAACGGCACAGGTGTGG
||
SNP:	AP_chr10_79814520
LENGTH:	?
5'_FLANK:	AGAGGATCATGCTGTTCTGAAGAGA
OBSERVED:	G/C
3'_FLANK:	AGCCAGACACAGGCGGTTAAGATTA
||
SNP:	AP_chr10_79815029
LENGTH:	?
5'_FLANK:	TCTGCTGGAAGGCTTTCTAGAAAAC
OBSERVED:	T/G
3'_FLANK:	AAGTCCATCTCAAGAAAGAGGTCTA
||
SNP:	AP_chr10_79817083
LENGTH:	?
5'_FLANK:	TAAGTTTGTGAGTCTGTTTCTATTT
OBSERVED:	C/T
3'_FLANK:	GTAGGTAAGTTCATCTGCTTACTTC
||
SNP:	AP_chr10_79817914
LENGTH:	?
5'_FLANK:	TGGGCTGCCGTCTATGGGGTCGCAC
OBSERVED:	G/A
3'_FLANK:	GAGTCGGACATGACTGAAGCGACTT
||
SNP:	AP_chr10_79820336
LENGTH:	?
5'_FLANK:	TGGCCCAAGAGTGCCCGTGTGGCCC
OBSERVED:	G/A
3'_FLANK:	TTAAAAGAATTATGGTGCTTCAACC
||
SNP:	AP_chr10_79821368
LENGTH:	?
5'_FLANK:	CTGACTCTTAGCGACCCCATGGACT
OBSERVED:	T/G
3'_FLANK:	CAGTCTACCAGGCTGCTCCATCCAT
||
SNP:	AP_chr10_79822031
LENGTH:	?
5'_FLANK:	TATTCATCAGCCTCAAAAGTTCGGT
OBSERVED:	G/A
3'_FLANK:	GAGGGGACTTCCCTGGCAGTCCAGA
||
SNP:	AP_chr10_79825705
LENGTH:	?
5'_FLANK:	AGTAGTGTCTGACTCTTTTGCGACC
OBSERVED:	C/T
3'_FLANK:	TATGAACTACAGCCTGCCAGGTTTC
||
SNP:	AP_chr10_79827115
LENGTH:	?
5'_FLANK:	GTTGGAAGTGCAGATTCTTGGGTCT
OBSERVED:	C/T
3'_FLANK:	ACGGTAGATCTGTGTGTGTGTGTGT
||
SNP:	AP_chr10_79827174
LENGTH:	?
5'_FLANK:	GTGTGTGTGCGCGCGCACCTGCGTG
OBSERVED:	T/C
3'_FLANK:	GCCCAGTTGTCTGACTCTTTTGCAA
||
SNP:	AP_chr10_79827225
LENGTH:	?
5'_FLANK:	CCCCGCCCGCCAGGCTTCTCTGTCC
OBSERVED:	A/C
3'_FLANK:	TGGAATTCTCTAGGCAAGAATACTA
||
SNP:	AP_chr10_79827890
LENGTH:	?
5'_FLANK:	GTGAAAAGCAAAGGAGAAAAGGAAA
OBSERVED:	G/T
3'_FLANK:	ATATAAGCATCTGAATGCAGAGTTC
||
SNP:	AP_chr10_79827953
LENGTH:	?
5'_FLANK:	AGGAGAGATAAGAAAGCCTTCCTCA
OBSERVED:	A/G
3'_FLANK:	CGATCAATGCAAAGAAATAGAGGAA
||
SNP:	AP_chr10_79827984
LENGTH:	?
5'_FLANK:	AATGCAAAGAAATAGAGGAAACCAA
OBSERVED:	C/T
3'_FLANK:	AGAATGGGAAAGACTAGAGATCTCT
||
SNP:	AP_chr10_79828168
LENGTH:	?
5'_FLANK:	AGATCTTCATGACCCAGATAATCAC
OBSERVED:	G/C
3'_FLANK:	ATTGTGTGATCACTCACCTAGAGCC
||
SNP:	AP_chr10_79828221
LENGTH:	?
5'_FLANK:	ACATCCTGGAATGTGAAGTCAAGTG
OBSERVED:	G/C
3'_FLANK:	GCCTTAGAAAGCATCACTACGAACA
||
SNP:	AP_chr10_79828332
LENGTH:	?
5'_FLANK:	TGAAAGTGCTGCACTCAATATGCCA
OBSERVED:	T/G
3'_FLANK:	CAAATTTGGAAAACTCAGCAGCGGC
||
SNP:	AP_chr10_79828466
LENGTH:	?
5'_FLANK:	CTCATCTCACATGCTAGTAAAGTAA
OBSERVED:	T/C
3'_FLANK:	GCTCAAAATTCTCTAAGCCAGGCTT
||
SNP:	AP_chr10_79828581
LENGTH:	?
5'_FLANK:	TAGATCAAATTGCCAACATCCGCTG
OBSERVED:	T/G
3'_FLANK:	ATCATGGAAAAAGCAAGAGAGTTCC
||
SNP:	AP_chr10_79828870
LENGTH:	?
5'_FLANK:	ATATGCAGAGTACATCATGAGAAAC
OBSERVED:	G/A
3'_FLANK:	CTGGACTGGAAGAAACACAAGCTGG
||
SNP:	AP_chr10_79828926
LENGTH:	?
5'_FLANK:	AGATTGCCAGGAGAAATATCAATAA
OBSERVED:	C/T
3'_FLANK:	CTCAGATATGCAGATGACACTACCC
||
SNP:	AP_chr10_79829948
LENGTH:	?
5'_FLANK:	TTGCGGTACGCAGGCTTCACACTGC
OBSERVED:	A/G
3'_FLANK:	GTGGCTTCTCTGCTTGCGGAGTCCA
||
SNP:	AP_chr10_79834709
LENGTH:	?
5'_FLANK:	AAATTCACATGGGCCAGAATTTCTT
OBSERVED:	A/C
3'_FLANK:	TTCTTTATTTTTAGCTGTTCGTCAT
||
SNP:	AP_chr10_79840202
LENGTH:	?
5'_FLANK:	AATTCTTTGACATTGTAAATTTTGA
OBSERVED:	T/C
3'_FLANK:	TTCTTTCTGGAAGCTTCCAGTTTTA
||
SNP:	AP_chr10_79841831
LENGTH:	?
5'_FLANK:	GGCGAATTCTTATCCACGGCACCAC
OBSERVED:	G/C
3'_FLANK:	AGGGAAGTCCCCTTAAAAGCTGTTC
||
SNP:	AP_chr10_79845465
LENGTH:	?
5'_FLANK:	CGAGCTTGCTCAAACTCATGTCCAT
OBSERVED:	C/T
3'_FLANK:	GAGTTGGTGATACCATCCAGCCATC
||
SNP:	AP_chr10_79847554
LENGTH:	?
5'_FLANK:	AATGGGATGAGGGAAGAAAATATTT
OBSERVED:	T/A
3'_FLANK:	TCTTGGATGTTATTTATAGTCTACA
||
SNP:	AP_chr10_79848345
LENGTH:	?
5'_FLANK:	TGAACTGATAGCATTAGCATCACCT
OBSERVED:	C/G
3'_FLANK:	TGAGCTTGTTTGAACAAAGAAATTT
||
SNP:	AP_chr10_79848543
LENGTH:	?
5'_FLANK:	ATGATATTCTAGAGTTTTTTCTCTA
OBSERVED:	A/G
3'_FLANK:	GAAATTACAACCTGTTCCAAGCATG
||
SNP:	AP_chr10_79848588
LENGTH:	?
5'_FLANK:	AGCATGCCATTTAGAAATAATGGAG
OBSERVED:	T/C
3'_FLANK:	TGGGGATAGGCACTATTTCTGGTTG
||
SNP:	AP_chr10_79849849
LENGTH:	?
5'_FLANK:	CTACGGGGTCACACAGAGTCAGACA
OBSERVED:	C/G
3'_FLANK:	GACTGAAGTGACTTAGCAATAGCAA
||
SNP:	AP_chr10_79850137
LENGTH:	?
5'_FLANK:	TCTCTAGTTCCTTAATAGGCTTCAC
OBSERVED:	A/G
3'_FLANK:	TGACTTCTCTTGTTCTCTTAATGTT
||
SNP:	AP_chr10_79851187
LENGTH:	?
5'_FLANK:	ATCATTCAAAGTGCAAAGTAGAACA
OBSERVED:	A/C
3'_FLANK:	TGGATTTTAATGTAACAGAGCCTCA
||
SNP:	AP_chr10_79852134
LENGTH:	?
5'_FLANK:	CTTCAATGCATATTCAGGACTGATT
OBSERVED:	A/T
3'_FLANK:	TCCTCAGGATTGATTGGTTGGATCT
||
SNP:	AP_chr10_79852137
LENGTH:	?
5'_FLANK:	CAATGCATATTCAGGACTGATTATC
OBSERVED:	C/T
3'_FLANK:	TCAGGATTGATTGGTTGGATCTCCT
||
SNP:	AP_chr10_79852139
LENGTH:	?
5'_FLANK:	ATGCATATTCAGGACTGATTATCCT
OBSERVED:	C/T
3'_FLANK:	AGGATTGATTGGTTGGATCTCCTTG
||
SNP:	AP_chr10_79852820
LENGTH:	?
5'_FLANK:	ACATATGAAAAAACCCTTTGGGAAC
OBSERVED:	T/C
3'_FLANK:	GCAGTCATTTTTAAAGAGTGTTAAG
||
SNP:	AP_chr10_79867257
LENGTH:	?
5'_FLANK:	TATTTTATCCTCCCAAGATAACTTA
OBSERVED:	A/C
3'_FLANK:	ACCCCAGTGACTTCTGCCTATAAGA
||
SNP:	AP_chr10_79872044
LENGTH:	?
5'_FLANK:	TTTATCTAGTGTGTGATGAGGTCAT
OBSERVED:	A/G
3'_FLANK:	TAGTGACTGTTATTATATATTGATT
||
SNP:	AP_chr10_79873362
LENGTH:	?
5'_FLANK:	AGCCATCAGTAGAAAGAAAACAAAG
OBSERVED:	A/G
3'_FLANK:	AAAATACTATTTCTTCTTTCATCTG
||
SNP:	AP_chr10_79875562
LENGTH:	?
5'_FLANK:	AAGTCCTCCAAGGGGAAGACTGCGG
OBSERVED:	T/G
3'_FLANK:	GTCCCTATAAAGGACTTGGCTTTGA
||
SNP:	AP_chr10_79887238
LENGTH:	?
5'_FLANK:	GGTTGAGGAGGAAAAAAGAAGATTT
OBSERVED:	A/G
3'_FLANK:	TTAAATGCTTGAAATGAATGGGTAG
||
SNP:	AP_chr10_79899021
LENGTH:	?
5'_FLANK:	AGGCATTTATCGAACTCCTAAGTTC
OBSERVED:	T/C
3'_FLANK:	AGAAATTAGGAAAGTGAGTGGGATT
||
SNP:	AP_chr10_79904749
LENGTH:	?
5'_FLANK:	AATACTGGAGTGGTTTGTCATTTCC
OBSERVED:	C/T
3'_FLANK:	TCTCCAGGGGATCTTCTCGACCCAG
||
SNP:	AP_chr10_79912705
LENGTH:	?
5'_FLANK:	TTACCATCTGAGCCACCATCTGCTA
OBSERVED:	C/T
3'_FLANK:	ACTACCTTCAGCTGTGCTTAAAAGT
||
SNP:	AP_chr10_79914285
LENGTH:	?
5'_FLANK:	ACTTAGCTATTCAAAGTTTCAGATT
OBSERVED:	G/C
3'_FLANK:	TTTATCTCAAGGCATTTATTTCAAT
||
SNP:	AP_chr10_79920031
LENGTH:	?
5'_FLANK:	CAAAGAATGCCATGGTAACAATAGA
OBSERVED:	C/G
3'_FLANK:	TCATTATGTTTTATTTTATTGAGTC
||
SNP:	AP_chr10_79921369
LENGTH:	?
5'_FLANK:	TGAAAATGATGGCTCCTGCAGGATT
OBSERVED:	A/G
3'_FLANK:	AAAGTGCTTTGATCTTCTGTTTTCA
||
SNP:	AP_chr10_79924011
LENGTH:	?
5'_FLANK:	TGACAATTGGGTATGATTATTTACT
OBSERVED:	G/T
3'_FLANK:	CCTAGGAAATAAGCATTACTACTTT
||
SNP:	AP_chr10_79924806
LENGTH:	?
5'_FLANK:	ATCACTGAGCCTAAGGCTATGGTGA
OBSERVED:	C/A
3'_FLANK:	CCTAATGGTAAAGAACCCACCTGCC
||
SNP:	AP_chr10_79925051
LENGTH:	?
5'_FLANK:	TATGGGTTCTCTTTCTTTCTTGTTC
OBSERVED:	T/C
3'_FLANK:	CTACAGGCAGTGAATGTGACATGAG
||
SNP:	AP_chr10_79925654
LENGTH:	?
5'_FLANK:	CTGTCTTCAGCTTCATATTACATAA
OBSERVED:	A/T
3'_FLANK:	ACATAAACAAAGAGGTAAAAGGAAA
||
SNP:	AP_chr10_79926034
LENGTH:	?
5'_FLANK:	TAGAGTGAGACTGTGAGGGTTCACA
OBSERVED:	A/G
3'_FLANK:	CATAAAATGATAGCCAATGGTTGTA
||
SNP:	AP_chr10_79926339
LENGTH:	?
5'_FLANK:	GTCGTTTGGCTAAGAATGTCTTTGA
OBSERVED:	C/A
3'_FLANK:	CGAAAATTATGAATCAGGAATTATC
||
SNP:	AP_chr10_79926647
LENGTH:	?
5'_FLANK:	GGTTTGGTCTCTCATTTGTTCTTTT
OBSERVED:	G/A
3'_FLANK:	CTCATTAATTCATTTATAAATATTT
||
SNP:	AP_chr10_79926817
LENGTH:	?
5'_FLANK:	CCATTTAAAATAATAATATTTTCTA
OBSERVED:	T/C
3'_FLANK:	TTTTTGATAATATAAACTTCAAAAA
||
SNP:	AP_chr10_79926876
LENGTH:	?
5'_FLANK:	GGGAATTCCATGGCAATTCAGTGAT
OBSERVED:	A/T
3'_FLANK:	AGGACTCTGTATTTCTACTGCTGTG
||
SNP:	AP_chr10_79926952
LENGTH:	?
5'_FLANK:	GAACTAGATCCCACATCTCATTCCC
OBSERVED:	A/G
3'_FLANK:	CAGCCATGTGGCATAGCAAAAAAAA
||
SNP:	AP_chr10_79927470
LENGTH:	?
5'_FLANK:	TCCTTAATTTATTTTAATGTAAGGT
OBSERVED:	G/A
3'_FLANK:	GTTACTTTGTCTTTCATCTTTAAAG
||
SNP:	AP_chr10_79927736
LENGTH:	?
5'_FLANK:	TGAAGTTTTCCAGGTTTCTCTGGTG
OBSERVED:	A/G
3'_FLANK:	AATGTTAGCTTCCAACAATCAGTCT
||
SNP:	AP_chr10_79927797
LENGTH:	?
5'_FLANK:	AGCTTATGGTCTTCTCTAACATTTC
OBSERVED:	C/A
3'_FLANK:	CATAATCATCCCAAGACTGCAGAGA
||
SNP:	AP_chr10_79932414
LENGTH:	?
5'_FLANK:	TCTAGAGCTTTACTCCAAAATTACT
OBSERVED:	A/G
3'_FLANK:	AATCAAAAACTGTGGGGGTGATACT
||
SNP:	AP_chr10_79933389
LENGTH:	?
5'_FLANK:	ACTAGAGTGCTTTATGTACTACATA
OBSERVED:	G/A
3'_FLANK:	TCGACAATATACTAGGACAGGCGTA
||
SNP:	AP_chr10_79933925
LENGTH:	?
5'_FLANK:	AGGGTAGAATGTGGGAAAGCTTGCA
OBSERVED:	G/A
3'_FLANK:	ATATCCTTATGAAAGTTAGCATAGT
||
SNP:	AP_chr10_79934311
LENGTH:	?
5'_FLANK:	TTTTCTTTCTCATTCTGCAAACATT
OBSERVED:	T/G
3'_FLANK:	ATTCTCTAGGTTTTCTAAATGATTG
||
SNP:	AP_chr10_79934787
LENGTH:	?
5'_FLANK:	TGCAGGGAGCCTGGGTTCCATCCTC
OBSERVED:	G/C
3'_FLANK:	GTCAGCGAACTAAGAACCTGCATGC
||
SNP:	AP_chr10_79935690
LENGTH:	?
5'_FLANK:	CTGCTAAGTCACTTCAGTCGTGTCC
OBSERVED:	A/G
3'_FLANK:	ACTCTGTGCAACCTCATAGACGGCA
||
SNP:	AP_chr10_79936111
LENGTH:	?
5'_FLANK:	GTTTTCTCTTTTATTCTATTAATGT
OBSERVED:	A/G
3'_FLANK:	GTAACATATGTTAATGGATTTTCTA
||
SNP:	AP_chr10_79936630
LENGTH:	?
5'_FLANK:	TGGTCCTCCCCAGGGGTAACCACAA
OBSERVED:	T/C
3'_FLANK:	CCAATTTCTAAGCCATAGGTTAGAA
||
SNP:	AP_chr10_79936879
LENGTH:	?
5'_FLANK:	AAATGGATTTTTGAATACTTTCCAA
OBSERVED:	T/C
3'_FLANK:	TTTGGCCAATATGACTATATCTTTT
||
SNP:	AP_chr10_79937505
LENGTH:	?
5'_FLANK:	AGTAATATTTCTATTGATAGACACT
OBSERVED:	C/T
3'_FLANK:	AGGTTGTTTCTTCAGCTGAGAAGTT
||
SNP:	AP_chr10_79937650
LENGTH:	?
5'_FLANK:	TTTGAATTCTGAATGTTCCACATTC
OBSERVED:	G/T
3'_FLANK:	TGTTGGGATTTCATATTTAATTATT
||
SNP:	AP_chr10_79938188
LENGTH:	?
5'_FLANK:	GTGTGTTGATGAAGGGCAAATCTCT
OBSERVED:	T/C
3'_FLANK:	TATACATAGTGTTCATGAAAATCAG
||
SNP:	AP_chr10_79938261
LENGTH:	?
5'_FLANK:	TAATATAAAATGGCCAAATAATATT
OBSERVED:	A/T
3'_FLANK:	AAAAAAAAAGATTTCACAGAAGAAA
||
SNP:	AP_chr10_79940948
LENGTH:	?
5'_FLANK:	CTATGGGGTCGCACAGAGTTGGACA
OBSERVED:	T/C
3'_FLANK:	GACTGAAGTGACTTAGCAGCAGCAG
||
SNP:	AP_chr10_79941165
LENGTH:	?
5'_FLANK:	AGCCAGTGGACATCTGTGGCCATTT
OBSERVED:	A/G
3'_FLANK:	AATATAAATTAAAAGTAAAGTTAAA
||
SNP:	AP_chr10_79941297
LENGTH:	?
5'_FLANK:	GGTTATGGAACATACCCATTGCAGA
OBSERVED:	A/G
3'_FLANK:	AGTTAAATTGTGCAGCATTGTTAGA
||
SNP:	AP_chr10_79941321
LENGTH:	?
5'_FLANK:	AAAGTTAAATTGTGCAGCATTGTTA
OBSERVED:	G/C
3'_FLANK:	AGACAGCTAACACATGACTGGGTAG
||
SNP:	AP_chr10_79942067
LENGTH:	?
5'_FLANK:	ACCGATACCATGTAACCAGGAGGTG
OBSERVED:	T/C
3'_FLANK:	TAGAGCCAGTATGCAGCCTCATATT
||
SNP:	AP_chr10_79944891
LENGTH:	?
5'_FLANK:	GATGGTCTTCCAGACCTTTTCAATG
OBSERVED:	T/G
3'_FLANK:	AGGTGAATGTCAATTATTAATAGAC
||
SNP:	AP_chr10_79945244
LENGTH:	?
5'_FLANK:	TAACAAAGAAGAATATGCAGCAAAG
OBSERVED:	G/A
3'_FLANK:	CTATATATAGCTTTCAACGTCTAAA
||
SNP:	AP_chr10_79946986
LENGTH:	?
5'_FLANK:	ATTCTGTGTCCTTTTATGAAAATCA
OBSERVED:	G/A
3'_FLANK:	TACAATGTCTTGGTCTAGGTGTGAT
||
SNP:	AP_chr10_79947432
LENGTH:	?
5'_FLANK:	TGTGACACAGGTAACACTATATCTC
OBSERVED:	C/T
3'_FLANK:	GAGTCTAATGAATTTATGCTTGCTT
||
SNP:	AP_chr10_79947609
LENGTH:	?
5'_FLANK:	TGTATGGCTGAGTTCCTTTGCTGTT
OBSERVED:	C/T
3'_FLANK:	ACCTAAAACTGTAACAACATTGTTA
||
SNP:	AP_chr10_79947804
LENGTH:	?
5'_FLANK:	GTCATGTCTGACTCCTTGCGACCCC
OBSERVED:	G/A
3'_FLANK:	TGGACTGCATGCAGCACGCAGGCCT
||
SNP:	AP_chr10_79948717
LENGTH:	?
5'_FLANK:	CACCTACCTCTTAATATTGTAGTGG
OBSERVED:	G/A
3'_FLANK:	AATGAAATGATTTAATACATATCAA
||
SNP:	AP_chr10_79949144
LENGTH:	?
5'_FLANK:	TAATCATTTTACTTTTCTATGACAC
OBSERVED:	T/C
3'_FLANK:	GTTTTTCATCTGAAAATGTTCTTTT
||
SNP:	AP_chr10_79950041
LENGTH:	?
5'_FLANK:	TAATTAACTTTGAGCAAAGATATTA
OBSERVED:	A/G
3'_FLANK:	TAAGGTGTATTAATACAATTAAAAA
||
SNP:	AP_chr10_79950881
LENGTH:	?
5'_FLANK:	ATCTTTTGTCAGCAAAGTGATGTAA
OBSERVED:	A/C
3'_FLANK:	GTATGAATTGTGGTTAAGTAATTTA
||
SNP:	AP_chr10_79951368
LENGTH:	?
5'_FLANK:	TTCTTTTAGTTTGTTGCTTATTGTT
OBSERVED:	T/G
3'_FLANK:	TATTGGAATTTCTATAAAAAATGCT
||
SNP:	AP_chr10_79951782
LENGTH:	?
5'_FLANK:	CTGTGTGTCTCACATTCCTGTCTAA
OBSERVED:	C/T
3'_FLANK:	CTCGGCATTGTTAAAAAATTTTTTG
||
SNP:	AP_chr10_79953126
LENGTH:	?
5'_FLANK:	TAACAGGTATTTTCACAGGTTTGAC
OBSERVED:	C/T
3'_FLANK:	TGTTTCTTGATAAAGTTATTAAGAC
||
SNP:	AP_chr10_79954197
LENGTH:	?
5'_FLANK:	CAGCCCCATACACATTTTGGAGAGA
OBSERVED:	C/T
3'_FLANK:	ATGATTCATCACAGAAATTTGGATT
||
SNP:	AP_chr10_79954441
LENGTH:	?
5'_FLANK:	TTGGACTATAATAAAGAAAGCTGAA
OBSERVED:	T/C
3'_FLANK:	GCAGAAGAATTGATGCTTTTGAACT
||
SNP:	AP_chr10_79955013
LENGTH:	?
5'_FLANK:	ATAATGTGACTGTATCTAATGTCAC
OBSERVED:	T/C
3'_FLANK:	GAACTGTATATTTGAAAATAGTTAA
||
SNP:	AP_chr10_79958340
LENGTH:	?
5'_FLANK:	ATTACTGTTCTGCTGCCTCTTTCAT
OBSERVED:	G/C
3'_FLANK:	ATCCCTCTTTCCTGCTTAGCCTTCT
||
SNP:	AP_chr10_79958935
LENGTH:	?
5'_FLANK:	TCTTGTGAAGCTTTTCTATTAGACA
OBSERVED:	C/T
3'_FLANK:	TGAGTCTAAGTCATGCAGTCTTCTA
||
SNP:	AP_chr10_79961141
LENGTH:	?
5'_FLANK:	ACTGAGAGTGAGAAAAAAATATGAC
OBSERVED:	G/A
3'_FLANK:	TCTTAGGTTTATGACCCGGTTCACC
||
SNP:	AP_chr10_79961913
LENGTH:	?
5'_FLANK:	AATTTTTGCGAAGATTATTCGTACG
OBSERVED:	C/T
3'_FLANK:	TCAGTCATTCACTCCTTTTTTATTC
||
SNP:	AP_chr10_79965190
LENGTH:	?
5'_FLANK:	GAGCTTGTTAACATTAAAAATTAAA
OBSERVED:	A/C
3'_FLANK:	TATATAAACTTTTAATTAAAATAAA
||
SNP:	AP_chr10_79967524
LENGTH:	?
5'_FLANK:	ATTGAAACATGTAAAATATCATGTA
OBSERVED:	T/A
3'_FLANK:	GAAACGAGTTGCCAGTCCAGGTTCG
||
SNP:	AP_chr10_79968973
LENGTH:	?
5'_FLANK:	ATCCACGTACCTCTTATACCTTTAT
OBSERVED:	T/A
3'_FLANK:	TACTTATTAATTTTTTAATTGACTT
||
SNP:	AP_chr10_79969100
LENGTH:	?
5'_FLANK:	AAAATCCCATGGATGGAGGAGCCTG
OBSERVED:	G/C
3'_FLANK:	TGGGCTGCAGTCCATGGGGTTGCTG
||
SNP:	AP_chr10_79969574
LENGTH:	?
5'_FLANK:	ATCTCTTTTTAATAGGTGAGGAAGC
OBSERVED:	A/T
3'_FLANK:	GAGAAATTAAATTTGTTAACTAACT
||
SNP:	AP_chr10_79970365
LENGTH:	?
5'_FLANK:	TTTCTCTAAGCCATCCTTACCTCTG
OBSERVED:	C/T
3'_FLANK:	ACTCAGGAGGCCGCTGTTTCCATTC
||
SNP:	AP_chr10_79970503
LENGTH:	?
5'_FLANK:	AATGGTCAGAGTGTTGGGAATTTGA
OBSERVED:	T/C
3'_FLANK:	GGTTGGTTCTGGGAATATCAAGAAT
||
SNP:	AP_chr10_79971955
LENGTH:	?
5'_FLANK:	TGATTCATTTGCAGTATACTGATCA
OBSERVED:	G/A
3'_FLANK:	AATGCTATTTTGGAAAAGATATTTG
||
SNP:	AP_chr10_79973555
LENGTH:	?
5'_FLANK:	GTAGAGGCTGAACACAAAATTGTTA
OBSERVED:	A/C
3'_FLANK:	TGATTTTAATTCTGTTAATTTTTGA
||
SNP:	AP_chr10_79975073
LENGTH:	?
5'_FLANK:	CCATTATAGGTAATTTAAATATACT
OBSERVED:	G/T
3'_FLANK:	ATTAGAGTTTCCTATGTTATACAGT
||
SNP:	AP_chr10_79975768
LENGTH:	?
5'_FLANK:	CAGGCTGTTCATTATATCCTCAGAA
OBSERVED:	T/C
3'_FLANK:	TGATTAATCTTAAACCTAGAAGGTG
||
SNP:	AP_chr10_79975888
LENGTH:	?
5'_FLANK:	GTGAGTTCCTGTTTTTCAGATTCCA
OBSERVED:	A/G
3'_FLANK:	CCTATAAGGGATATCATACAGAATT
||
SNP:	AP_chr10_79978045
LENGTH:	?
5'_FLANK:	CTTTATGCCTTTAATAGAAAGTTAA
OBSERVED:	A/G
3'_FLANK:	ATCAGTCTTCGTAGAGTTTATATGA
||
SNP:	AP_chr10_79978083
LENGTH:	?
5'_FLANK:	AGAGTTTATATGATAGGACTGAATC
OBSERVED:	A/C
3'_FLANK:	CGGAATCGGTACCTTGGACATTTTT
||
SNP:	AP_chr10_79978196
LENGTH:	?
5'_FLANK:	ACACATCAGAGTTCCTAGAGGCTGC
OBSERVED:	A/G
3'_FLANK:	ACAATGTTCCAGAATACTTCTCCAA
||
SNP:	AP_chr10_79978417
LENGTH:	?
5'_FLANK:	CTTTGAGATTTTATAGCAAGAGTTT
OBSERVED:	T/C
3'_FLANK:	CGACTTGGATTTGCCCCTGTGAATC
||
SNP:	AP_chr10_79978677
LENGTH:	?
5'_FLANK:	CCTAACCGGCCCTACTGGGCCCCTT
OBSERVED:	C/T
3'_FLANK:	CCCCATGAAACTTTCTTTGTGGCCC
||
SNP:	AP_chr10_79978680
LENGTH:	?
5'_FLANK:	AACCGGCCCTACTGGGCCCCTTCCC
OBSERVED:	C/T
3'_FLANK:	CATGAAACTTTCTTTGTGGCCCACA
||
SNP:	AP_chr10_79978888
LENGTH:	?
5'_FLANK:	ACTTCCCCTTATAGAAAGTATCATA
OBSERVED:	C/T
3'_FLANK:	AGATGAAATCATGTTATTATGGAAG
||
SNP:	AP_chr10_79979077
LENGTH:	?
5'_FLANK:	ACTTTTTTCCTATTACCCCTCCTTG
OBSERVED:	A/C
3'_FLANK:	TAATTCAAATCATTGGACTGTTATC
||
SNP:	AP_chr10_79979091
LENGTH:	?
5'_FLANK:	ACCCCTCCTTGATAATTCAAATCAT
OBSERVED:	T/C
3'_FLANK:	GGACTGTTATCCCCTCTCCTTTCTA
||
SNP:	AP_chr10_79979111
LENGTH:	?
5'_FLANK:	ATCATTGGACTGTTATCCCCTCTCC
OBSERVED:	T/C
3'_FLANK:	TTCTATTACATTTCTCTCTTTTCTT
||
SNP:	AP_chr10_79979120
LENGTH:	?
5'_FLANK:	CTGTTATCCCCTCTCCTTTCTATTA
OBSERVED:	C/T
3'_FLANK:	ATTTCTCTCTTTTCTTTCGGAAGCC
||
SNP:	AP_chr10_79979201
LENGTH:	?
5'_FLANK:	ATCATATTTTAGTCTATAGTGAAAA
OBSERVED:	G/T
3'_FLANK:	AGCTTGTTTTTTTGTACATATTACT
||
SNP:	AP_chr10_79979236
LENGTH:	?
5'_FLANK:	TTTTGTACATATTACTGTGTAATTA
OBSERVED:	C/T
3'_FLANK:	CTTCATGTAAAACATTTTTGAAACC
||
SNP:	AP_chr10_79979658
LENGTH:	?
5'_FLANK:	CAAAGCAAGAGATTTTATTGGGAAA
OBSERVED:	A/G
3'_FLANK:	CGCACCCGGGTGGAGAGCAGTAGGG
||
SNP:	AP_chr10_79979713
LENGTH:	?
5'_FLANK:	GGAACCCAGGAGAACAGCTCTGTCA
OBSERVED:	T/C
3'_FLANK:	ATGGCTCACAGTCTCCAGTTTTATG
||
SNP:	AP_chr10_79979893
LENGTH:	?
5'_FLANK:	TTTTGACCTTTCCCGAACTCTTCCG
OBSERVED:	G/A
3'_FLANK:	TTGGTGGAGGCTTATTAGTTCGGTG
||
SNP:	AP_chr10_79980132
LENGTH:	?
5'_FLANK:	ACTTTTTTCTTATTAATTCAAATTC
OBSERVED:	G/C
3'_FLANK:	TTGTTAAAATTTCTTGTAGAGTTAG
||
SNP:	AP_chr10_79980330
LENGTH:	?
5'_FLANK:	TATATATATATATATGTTATATATA
OBSERVED:	T/A
3'_FLANK:	ATAAATATATATAATATATATTTTA
||
SNP:	AP_chr10_79980405
LENGTH:	?
5'_FLANK:	TATAAATATATATATAAGTATAAAT
OBSERVED:	T/C
3'_FLANK:	CATATATATAAATGTTGTAAGGAGC
||
SNP:	AP_chr10_79980867
LENGTH:	?
5'_FLANK:	GAAAAAAACTTACTTGAGGTGTAAG
OBSERVED:	G/T
3'_FLANK:	CATTTTGAGATGTAAATGGTATGCA
||
SNP:	AP_chr10_79981066
LENGTH:	?
5'_FLANK:	TGGGGAATTCCATACCAGAAATCTC
OBSERVED:	T/G
3'_FLANK:	TACATTTTCTTCTTAGGTCCAACTT
||
SNP:	AP_chr10_79981091
LENGTH:	?
5'_FLANK:	TTACATTTTCTTCTTAGGTCCAACT
OBSERVED:	T/C
3'_FLANK:	GGGTAACACCATCAAGGTGTATTTC
||
SNP:	AP_chr10_79981205
LENGTH:	?
5'_FLANK:	ATAGAATTCTATTATTCTGAGATAG
OBSERVED:	A/G
3'_FLANK:	ATAATAGAAATCCTGAGATAGGATT
||
SNP:	AP_chr10_79981689
LENGTH:	?
5'_FLANK:	CTTCTCCAATGCATGAAAGTGAAAA
OBSERVED:	G/A
3'_FLANK:	TGAAAGTGAAGTCGCTCAGTCGTGT
||
SNP:	AP_chr10_79981724
LENGTH:	?
5'_FLANK:	AGTCGCTCAGTCGTGTCCGACTCTT
OBSERVED:	T/C
3'_FLANK:	GAGACCCCATGGACTGCAGCCTACC
||
SNP:	AP_chr10_79981738
LENGTH:	?
5'_FLANK:	GTCCGACTCTTTGAGACCCCATGGA
OBSERVED:	C/T
3'_FLANK:	TGCAGCCTACCAGGCTCCTCCGCCC
||
SNP:	AP_chr10_79981759
LENGTH:	?
5'_FLANK:	TGGACTGCAGCCTACCAGGCTCCTC
OBSERVED:	C/T
3'_FLANK:	GCCCATGGGATTTTCCAGGCAAGAG
||
SNP:	AP_chr10_79982207
LENGTH:	?
5'_FLANK:	CATATTTGATTAGTACTGGTTTGTT
OBSERVED:	A/G
3'_FLANK:	TTTTATTCAAAGCACATCATTTTGA
||
SNP:	AP_chr10_79982291
LENGTH:	?
5'_FLANK:	GTGTATTTTCAAGCACTAATACCAC
OBSERVED:	A/G
3'_FLANK:	GAAATGATATTTTGTCCTTATCTCT
||
SNP:	AP_chr10_79982358
LENGTH:	?
5'_FLANK:	GGGTTCATACTGATTACTCCAATTC
OBSERVED:	C/T
3'_FLANK:	AATTCAGTATCACAAAGTTCATTCT
||
SNP:	AP_chr10_79982425
LENGTH:	?
5'_FLANK:	ATATTTTTAGTCCTCTTTTTTTGAC
OBSERVED:	C/A
3'_FLANK:	GTGAGAAACTGGATCCGTTATCTTC
||
SNP:	AP_chr10_79983943
LENGTH:	?
5'_FLANK:	ATGGACAGGGGAGCCTGGTGGGCTG
OBSERVED:	A/C
3'_FLANK:	AGTCCATGGGGTCTCGGAAAGTCGG
||
SNP:	AP_chr10_79983973
LENGTH:	?
5'_FLANK:	CATGGGGTCTCGGAAAGTCGGACAC
OBSERVED:	A/G
3'_FLANK:	ACTGAGCGCCTTCACTTTCACTTTT
||
SNP:	AP_chr10_79985698
LENGTH:	?
5'_FLANK:	CAGTGTTCTTGCCTGGAGAATCCCA
OBSERVED:	C/G
3'_FLANK:	GGATGGGGGAGCCTGGTGGGCTGTC
||
SNP:	AP_chr10_79990848
LENGTH:	?
5'_FLANK:	TTTCTCAGAGACCATTTTTCCTAAA
OBSERVED:	C/T
3'_FLANK:	AATCATTTCATTTTTTTGGATTTTA
||
SNP:	AP_chr10_79994036
LENGTH:	?
5'_FLANK:	TATGAAACAATGGCATGATTGAGGG
OBSERVED:	C/T
3'_FLANK:	TGAGTTTGCTCTCTTCAAAAGCATT
||
SNP:	AP_chr10_80002461
LENGTH:	?
5'_FLANK:	GTTCTTTTAACTGCAACTTAAGTTT
OBSERVED:	A/G
3'_FLANK:	ATGACATGCAGAAGTAATATGTGGA
||
SNP:	AP_chr10_80005765
LENGTH:	?
5'_FLANK:	TTAGTTTAGTACCAGAGCCATCCGC
OBSERVED:	G/A
3'_FLANK:	CCAAGTCCCCTGTGTCTTTCTCATT
||
SNP:	AP_chr10_80005830
LENGTH:	?
5'_FLANK:	CTACTGGCAGCTTCATCATGTGGCT
OBSERVED:	G/T
3'_FLANK:	CATGTTCCACCTCCTCCCACACGCT
||
SNP:	AP_chr10_80007053
LENGTH:	?
5'_FLANK:	GAGAAGGAAATGGCAACCCACTCCA
OBSERVED:	C/G
3'_FLANK:	TGTTCTTGCCTGGAGAATCCCAGGG
||
SNP:	AP_chr10_80007530
LENGTH:	?
5'_FLANK:	TATTGTCCCCTTGCTTATTTAACTT
OBSERVED:	A/G
3'_FLANK:	TATGCAGAGTACATCATGAGAAATG
||
SNP:	AP_chr10_80007866
LENGTH:	?
5'_FLANK:	CCAGCTGAGCCGCGCGACACCTGCC
OBSERVED:	T/C
3'_FLANK:	GCTCATCTGCCTGATACTCGCCAGC
||
SNP:	AP_chr10_80008128
LENGTH:	?
5'_FLANK:	CTGCCTGATACTCGCCAGCTGAGCC
OBSERVED:	C/G
3'_FLANK:	CGCGACACCTGCCCGCTCATCAGCC
||
SNP:	AP_chr10_80009064
LENGTH:	?
5'_FLANK:	AAAAGCAGAGACATTACTTTGCCAA
OBSERVED:	C/T
3'_FLANK:	AAAGGTCTGTCTAGTCAAGGCTATG
||
SNP:	AP_chr10_80009099
LENGTH:	?
5'_FLANK:	TCTAGTCAAGGCTATGGTTTTTCCA
OBSERVED:	T/G
3'_FLANK:	TGGTCATGTATGGATGTGAGAGTTG
||
SNP:	AP_chr10_80009116
LENGTH:	?
5'_FLANK:	TTTTTCCATTGGTCATGTATGGATG
OBSERVED:	T/C
3'_FLANK:	GAGAGTTGGACTATAAAGAAAGCTG
||
SNP:	AP_chr10_80009188
LENGTH:	?
5'_FLANK:	TTGAACTGTGGTGTTGGAGAAGACT
OBSERVED:	T/C
3'_FLANK:	TTGAGAGTCCCTTGGACTGCAAGGA
||
SNP:	AP_chr10_80010900
LENGTH:	?
5'_FLANK:	GCTCTTGTATTGAGAACACCCAGTC
OBSERVED:	T/G
3'_FLANK:	AGCGGAAGAGTCTTTGGTTTCTGCG
||
SNP:	AP_chr10_80011567
LENGTH:	?
5'_FLANK:	TCACTTGAGTTTGACCTACCTCAGA
OBSERVED:	A/G
3'_FLANK:	GGCTATGAATATTTAATTGGCTGAA
||
SNP:	AP_chr10_80014725
LENGTH:	?
5'_FLANK:	TACTTCTATGAAGTTTTGAGAAACC
OBSERVED:	A/G
3'_FLANK:	TAAGAACCCCAAAACTAGGGGTTTC
||
SNP:	AP_chr10_80016629
LENGTH:	?
5'_FLANK:	CATGTATCTGGTTTTGGGAGTTTGG
OBSERVED:	A/G
3'_FLANK:	TTAAATTTGGATTATCTGTTTGTAT
||
SNP:	AP_chr10_80017477
LENGTH:	?
5'_FLANK:	GTTGGCAAAGTAATGTCTCTGCTTT
OBSERVED:	C/T
3'_FLANK:	GAATATGCTATCTAGGTTGGTCATA
||
SNP:	AP_chr10_80026927
LENGTH:	?
5'_FLANK:	AATTAATTCTGACTTCTAGCTGTGG
OBSERVED:	A/C
3'_FLANK:	CCTGCCAATATTCAGTGCATAAGAG
||
SNP:	AP_chr10_80033747
LENGTH:	?
5'_FLANK:	CTTAAACCTTATTACAAAATAATTC
OBSERVED:	A/G
3'_FLANK:	TAATGGAACATAATTTAAATGTAAA
||
SNP:	AP_chr10_80036254
LENGTH:	?
5'_FLANK:	TCTTTAATACAAATTCAAGTGCCTG
OBSERVED:	A/G
3'_FLANK:	AAGCTGATACATGAGCAGTGGCAGA
||
SNP:	AP_chr10_80037177
LENGTH:	?
5'_FLANK:	CCCACAGAGTTAGTTCATATGGCCT
OBSERVED:	A/C
3'_FLANK:	ATTTTCTGATCACTTTTACTTTCTT
||
SNP:	AP_chr10_80041931
LENGTH:	?
5'_FLANK:	CAGAGGGACGGTATGGGGAGGGAGG
OBSERVED:	T/A
3'_FLANK:	GGGAGGAGGGTTCAGGATGGGGAAC
||
SNP:	AP_chr10_80042497
LENGTH:	?
5'_FLANK:	TTTTAATATTATTATTACATCAGCT
OBSERVED:	G/C
3'_FLANK:	CATCTCAGATCTTCAGGCATTTGGT
||
SNP:	AP_chr10_80049392
LENGTH:	?
5'_FLANK:	ATGAAGAAAAAGAAAATTCAAGTCT
OBSERVED:	T/C
3'_FLANK:	TTAAGGAGGTAGTTTCATTTTTAAT
||
SNP:	AP_chr10_80049521
LENGTH:	?
5'_FLANK:	CATTACTAGTAGTTTTCTCTCCACG
OBSERVED:	C/A
3'_FLANK:	AGTCCCAAACACACCAGCAGGTGCA
||
SNP:	AP_chr10_80053258
LENGTH:	?
5'_FLANK:	TTACAGATGAAGAAACCAAAGCTCA
OBSERVED:	G/A
3'_FLANK:	AGGAACAAAGTACCTTGTCCAAGGT
||
SNP:	AP_chr10_80059362
LENGTH:	?
5'_FLANK:	CACAGTAACCATGTGGTGATGGTTA
OBSERVED:	T/C
3'_FLANK:	CGTCTATGTTCAGCGTGATGTGGAC
||
SNP:	AP_chr10_80061476
LENGTH:	?
5'_FLANK:	ACACACACAAACCACACAGGAAAAT
OBSERVED:	T/C
3'_FLANK:	GTCTCTCTCCCTTCATATTTGTGCA
||
SNP:	AP_chr10_80062284
LENGTH:	?
5'_FLANK:	GAAGGTTTTAAATCATTTCAGCATG
OBSERVED:	C/T
3'_FLANK:	ACAGACTGACCTTCCTGGCCTGAAT
||
SNP:	AP_chr10_80062381
LENGTH:	?
5'_FLANK:	GATAAGGAGAGCTTCTTTAGGTCCA
OBSERVED:	G/A
3'_FLANK:	TGGATTGTTCTCTGCCACTCTGGAA
||
SNP:	AP_chr10_80068036
LENGTH:	?
5'_FLANK:	CTGGTGGGCTGCCGTCTGTGGGGTC
OBSERVED:	A/G
3'_FLANK:	CACAGAGTCGGACACGACTGAAGTG
||
SNP:	AP_chr10_80068286
LENGTH:	?
5'_FLANK:	AAACATCTATTTCTGCTTTATTGAC
OBSERVED:	A/T
3'_FLANK:	ATGCCAAAGCCTTTGACTGTGTGGA
||
SNP:	AP_chr10_80069339
LENGTH:	?
5'_FLANK:	TCACAAGGAGTCGGACATGACTGAG
OBSERVED:	A/T
3'_FLANK:	GACTGAACTGAACTGAACTGATACT
||
SNP:	AP_chr10_80069490
LENGTH:	?
5'_FLANK:	AAAAAGACACTTACATATGTAATTT
OBSERVED:	A/G
3'_FLANK:	GTATCTATTTATTCTATAGAAATCT
||
SNP:	AP_chr10_80069624
LENGTH:	?
5'_FLANK:	AGAAAGAGATAATCCTCTAAATGGA
OBSERVED:	A/T
3'_FLANK:	GATTGTAAATCAGAGGCTGCAGGGA
||
SNP:	AP_chr10_80069633
LENGTH:	?
5'_FLANK:	TAATCCTCTAAATGGAAGATTGTAA
OBSERVED:	A/G
3'_FLANK:	TCAGAGGCTGCAGGGAACCAGGGGA
||
SNP:	AP_chr10_80070085
LENGTH:	?
5'_FLANK:	AGTAGAACCTGAAGAAAGGACAAAG
OBSERVED:	A/T
3'_FLANK:	GTTCTGGTGTCCTTTGCAGCCCCAG
||
SNP:	AP_chr10_80070367
LENGTH:	?
5'_FLANK:	GTCATTTACTCCTACGTCCCCTCTT
OBSERVED:	C/T
3'_FLANK:	TATTCCCCTCACTTCGGGCTTTCTA
||
SNP:	AP_chr10_80073460
LENGTH:	?
5'_FLANK:	CAGTGATGCCATCCAGCCATCTCAT
OBSERVED:	T/C
3'_FLANK:	CTCTGTTGTCCCCTTCTCCTCCTGC
||
SNP:	AP_chr10_80074434
LENGTH:	?
5'_FLANK:	TCTCTTGCTCTTTCCATGATCCAGC
OBSERVED:	A/G
3'_FLANK:	GATGTTGGCAATTTGATCTCTGGTT
||
SNP:	AP_chr10_80074503
LENGTH:	?
5'_FLANK:	CCAGCTTGAACATCAGGAAGTTCAC
OBSERVED:	G/A
3'_FLANK:	GTTCACATATTGCTGAAGCCTGGCT
||
SNP:	AP_chr10_80074531
LENGTH:	?
5'_FLANK:	TCACATATTGCTGAAGCCTGGCTTG
OBSERVED:	C/G
3'_FLANK:	AGAATTTTGAGCATTACTTTACTAG
||
SNP:	AP_chr10_80074534
LENGTH:	?
5'_FLANK:	CATATTGCTGAAGCCTGGCTTGCAG
OBSERVED:	A/T
3'_FLANK:	ATTTTGAGCATTACTTTACTAGCAT
||
SNP:	AP_chr10_80074580
LENGTH:	?
5'_FLANK:	AGCATGTGAGATGAGTGCAATTGTG
OBSERVED:	C/T
3'_FLANK:	GGTAGTTTGAGCATTCTTTGGCATT
||
SNP:	AP_chr10_80074655
LENGTH:	?
5'_FLANK:	AACTGACCTTTTCCAGTCCTGTGGC
OBSERVED:	C/T
3'_FLANK:	GCTGCTGAGTTTTCCAAATTTCCTG
||
SNP:	AP_chr10_80074732
LENGTH:	?
5'_FLANK:	CATCATCTTTCAGGATTTGAAATAG
OBSERVED:	C/G
3'_FLANK:	TCAACTGGAATTCCATCAGCTCCAC
||
SNP:	AP_chr10_80074746
LENGTH:	?
5'_FLANK:	ATTTGAAATAGCTCAACTGGAATTC
OBSERVED:	C/T
3'_FLANK:	ATCAGCTCCACTAGCTTTGTTCGTA
||
SNP:	AP_chr10_80074768
LENGTH:	?
5'_FLANK:	TTCCATCAGCTCCACTAGCTTTGTT
OBSERVED:	C/T
3'_FLANK:	GTAGTGATGCTTTCTAAGGCCCACT
||
SNP:	AP_chr10_80075818
LENGTH:	?
5'_FLANK:	AGATCAAATTGCCAACATCCGCTGG
OBSERVED:	A/G
3'_FLANK:	TCATGGAAAAAGCAAGAGAGTTCCA
||
SNP:	AP_chr10_80077653
LENGTH:	?
5'_FLANK:	TCACAGTCCAACTCTCACATCCATA
OBSERVED:	T/C
3'_FLANK:	ATGGCCACAGGTAAAACCATAGCCT
||
SNP:	AP_chr10_80077880
LENGTH:	?
5'_FLANK:	CTATTTCCATGAAGTGATGGGACCA
OBSERVED:	C/G
3'_FLANK:	ATGCCATGATCTTCGTTTTCTGAAT
||
SNP:	AP_chr10_80078149
LENGTH:	?
5'_FLANK:	GTTATTCAGATGAAGAACTGAAAAC
OBSERVED:	G/T
3'_FLANK:	CCTAGAAGGTAATTTATAAATCCTA
||
SNP:	AP_chr10_80080396
LENGTH:	?
5'_FLANK:	TTCCTGTCTTCAAGTCATTTGTTTC
OBSERVED:	T/C
3'_FLANK:	TCCTTAGTTTTAAGAACTTGCTATG
||
SNP:	AP_chr10_80080950
LENGTH:	?
5'_FLANK:	AGAAATCCCTTAAGCATGCTAATCC
OBSERVED:	A/C
3'_FLANK:	CTCCCCACGCTTGCTTAGAAATCTC
||
SNP:	AP_chr10_80085974
LENGTH:	?
5'_FLANK:	CTTTGGAAGGAATGATGCTAAAGCT
OBSERVED:	G/A
3'_FLANK:	AAACTCCAGTACTTTGGCCACCTCA
||
SNP:	AP_chr10_80086272
LENGTH:	?
5'_FLANK:	TTGTGGAAAGGGGAGGGCCTTTCTA
OBSERVED:	C/A
3'_FLANK:	ATTCTCATCTCCAGTTTTTCAAGAA
||
SNP:	AP_chr10_80086636
LENGTH:	?
5'_FLANK:	TAATTAATGCCTTGGCAAAAGTACA
OBSERVED:	A/T
3'_FLANK:	GTCACTAATGAGCTTGAATATAGGC
||
SNP:	AP_chr10_80086860
LENGTH:	?
5'_FLANK:	TCCTTACTCTTAAGAGCAAATTATG
OBSERVED:	A/G
3'_FLANK:	CATTAGGATGGCTAGCACCAAAAAT
||
SNP:	AP_chr10_80087199
LENGTH:	?
5'_FLANK:	TGTGGTACAAACATACAACAGAAAA
OBSERVED:	T/C
3'_FLANK:	TAGCCTTAGAAAGGAAACTGACATA
||
SNP:	AP_chr10_80087618
LENGTH:	?
5'_FLANK:	CATGGAAGTTCACTTGAGGTTGTAA
OBSERVED:	C/A
3'_FLANK:	TTCTTAGGGACATAATAATGCTGTA
||
SNP:	AP_chr10_80091129
LENGTH:	?
5'_FLANK:	TGATCTCGTCAGTCACTGAATACTT
OBSERVED:	C/G
3'_FLANK:	TTGAGCCTTTAACTTGTTGAATTGA
||
SNP:	AP_chr10_80098794
LENGTH:	?
5'_FLANK:	CTTGCCTGGAGAATTCCATGAACAG
OBSERVED:	T/A
3'_FLANK:	GGAGCCTGGCGGACTACCATCCATA
||
SNP:	AP_chr10_80102641
LENGTH:	?
5'_FLANK:	CAGGATTGCTGGGAGGATGGAGAGA
OBSERVED:	A/C
3'_FLANK:	CCCTGCCACTATCGTGTGAGGTTTT
||
SNP:	AP_chr10_80110728
LENGTH:	?
5'_FLANK:	GTAGCTGTAGGAAGGACGAACATCC
OBSERVED:	A/G
3'_FLANK:	AGTACAGCCCAAATGACTTTCTCTT
||
SNP:	AP_chr10_80111854
LENGTH:	?
5'_FLANK:	GGAAGTTGAGAAATGGTCTCCCTGG
OBSERVED:	G/C
3'_FLANK:	TCTGGAGCCTACCAGAACCTTAGGC
||
SNP:	AP_chr10_80112316
LENGTH:	?
5'_FLANK:	TGCAGGAGCTGGTGGACACACCTCT
OBSERVED:	C/G
3'_FLANK:	ACTGTAGTTCTGCACGGCGCACTGA
||
SNP:	AP_chr10_80112738
LENGTH:	?
5'_FLANK:	TGACCAAGTGCAAGATACTACATCC
OBSERVED:	A/G
3'_FLANK:	TCTGAAGGGAGACCTAAGAACTGTG
||
SNP:	AP_chr10_80113693
LENGTH:	?
5'_FLANK:	TTCCTTCCCTTTCATTTTGGTGACC
OBSERVED:	G/A
3'_FLANK:	ATAATAGTACTGTACTGTATTTGGT
||
SNP:	AP_chr10_80114216
LENGTH:	?
5'_FLANK:	TGTGAGGCAGACTGAATTTTTGTTC
OBSERVED:	A/G
3'_FLANK:	ATCATGTAGCCACTTAGTAACCTTG
||
SNP:	AP_chr10_80114604
LENGTH:	?
5'_FLANK:	CCTGCTTTAGGATAAGTAACTAGAA
OBSERVED:	G/A
3'_FLANK:	CTGGGAGTGCCTTTCAATGTCTTCT
||
SNP:	AP_chr10_80114989
LENGTH:	?
5'_FLANK:	GCAGAGCCAAAATCAAGTACAAAGC
OBSERVED:	C/G
3'_FLANK:	AAAGCAGTGAAAAGTTTTCTAATTA
||
SNP:	AP_chr10_80115081
LENGTH:	?
5'_FLANK:	TCATGTGCTGTCTTCTCTAAGGAAT
OBSERVED:	G/A
3'_FLANK:	TAAACTGGCATGAAAAGTCCTTCCG
||
SNP:	AP_chr10_80115546
LENGTH:	?
5'_FLANK:	AGAAACTGGAAAGGACAAGATACTT
OBSERVED:	T/G
3'_FLANK:	AATACTTGTCAATAGGCCTAGGAAT
||
SNP:	AP_chr10_80116243
LENGTH:	?
5'_FLANK:	GGGGATTTGAGATGACTTTCTCGTA
OBSERVED:	C/T
3'_FLANK:	CTAAGTCTTGCCCATAGTATCTGTG
||
SNP:	AP_chr10_80116517
LENGTH:	?
5'_FLANK:	CAGTCATATTTGACTCTGTGATCCC
OBSERVED:	G/A
3'_FLANK:	TGGACTGTAGCCAGCCACGTCCTCT
||
SNP:	AP_chr10_80116811
LENGTH:	?
5'_FLANK:	CAGGAAAGCTTAGAATCTTTTAAAG
OBSERVED:	T/C
3'_FLANK:	AAATGTTGCTTTCATAAGAATAGCA
||
SNP:	AP_chr10_80117744
LENGTH:	?
5'_FLANK:	GGCAAACCAACTAAACTCTACAGCC
OBSERVED:	T/A
3'_FLANK:	TAGAAATAGTGTAATTCACTGAAAG
||
SNP:	AP_chr10_80118418
LENGTH:	?
5'_FLANK:	AATGATTGGGCTTAAGAAAGAGGAG
OBSERVED:	G/T
3'_FLANK:	CAGAGACAGTAAGGTCACATGAATC
||
SNP:	AP_chr10_80118644
LENGTH:	?
5'_FLANK:	TCTCACTTTTAACAAGTGCTCCTTG
OBSERVED:	C/T
3'_FLANK:	GTGTGTTTTCCCACTCTCCTTTGAA
||
SNP:	AP_chr10_80120039
LENGTH:	?
5'_FLANK:	TCCTCACAACAGATCAAAAAGGTAG
OBSERVED:	A/G
3'_FLANK:	AAATAGTTTTACTTCATATATGAGA
||
SNP:	AP_chr10_80120792
LENGTH:	?
5'_FLANK:	GCTAGAGCACAGTGTAATGAAGACA
OBSERVED:	G/C
3'_FLANK:	AGGACCCTTACTTCTAAAAGGTAAG
||
SNP:	AP_chr10_80121521
LENGTH:	?
5'_FLANK:	CATTCCCTTCCTGGGGGTACCCTAC
OBSERVED:	A/T
3'_FLANK:	GTACTTAATCACTCCTAAAAGACAC
||
SNP:	AP_chr10_80121839
LENGTH:	?
5'_FLANK:	ATAAGAATGTTTAACAATACCAGTT
OBSERVED:	C/T
3'_FLANK:	TCTGAAATCTTCATCCCCATGGTAA
||
SNP:	AP_chr10_80124057
LENGTH:	?
5'_FLANK:	ATTTAAAGGGAGGTTTCTCTTAAAA
OBSERVED:	C/T
3'_FLANK:	ACTGTGTTGCCATAATGACACCCGG
||
SNP:	AP_chr10_80124369
LENGTH:	?
5'_FLANK:	TTTGGTGCCAAGATTATCCCAAAAT
OBSERVED:	G/A
3'_FLANK:	CATCTTATGGGTGAGGGGCCTGGTG
||
SNP:	AP_chr10_80124595
LENGTH:	?
5'_FLANK:	GCGATCAAGCCTCGTCTCTGGCCCC
OBSERVED:	G/A
3'_FLANK:	GATTGAATTCTTCTCCTCCGGGGGC
||
SNP:	AP_chr10_80124726
LENGTH:	?
5'_FLANK:	CAAAAGGAGAAAGTTCAGGCAAAGC
OBSERVED:	T/A
3'_FLANK:	AAAGGCCTACCTCTTGACCAACCAT
||
SNP:	AP_chr10_80124834
LENGTH:	?
5'_FLANK:	CCCATAGACTGTAGCCCATCAGGCT
OBSERVED:	C/A
3'_FLANK:	TCCTGCTCATGGAATTCTCCAGGCA
||
SNP:	AP_chr10_80126607
LENGTH:	?
5'_FLANK:	TTCCAGGCAAGAGTACTGGAGTGGG
OBSERVED:	T/C
3'_FLANK:	TGCCATTGCCTTCTCCGTCTTGGTC
||
SNP:	AP_chr10_80126654
LENGTH:	?
5'_FLANK:	GGTCCATTAGAACTGTGGAAATAAC
OBSERVED:	C/T
3'_FLANK:	TCAGTTTCACCAGATCTTTAAAATT
||
SNP:	AP_chr10_80128948
LENGTH:	?
5'_FLANK:	TGCTGTTGGAGAAGACTCTTGAGAG
OBSERVED:	C/T
3'_FLANK:	CCCTTGGACTGCAAGGAGATCCAAC
||
SNP:	AP_chr10_80129100
LENGTH:	?
5'_FLANK:	ATTGGAAAAGACTCTGATGCTGGGA
OBSERVED:	C/G
3'_FLANK:	GGATTGGGGGCAGGAGGAGAAGGGG
||
SNP:	AP_chr10_80129539
LENGTH:	?
5'_FLANK:	CTCAAAACTATCTTAGGACTTATCA
OBSERVED:	T/C
3'_FLANK:	ACACTTTGGAAATCTGCTCCCATTT
||
SNP:	AP_chr10_80130482
LENGTH:	?
5'_FLANK:	TGGTTCACGTGGCCCCACACAATCT
OBSERVED:	G/A
3'_FLANK:	GCCCTTTAAAACCTTATCTACTACT
||
SNP:	AP_chr10_80130779
LENGTH:	?
5'_FLANK:	TTTTCCTGTATGGCCCTTAACACCA
OBSERVED:	C/T
3'_FLANK:	TTCCTAATATTTATATATCATCATC
||
SNP:	AP_chr10_80130809
LENGTH:	?
5'_FLANK:	TAATATTTATATATCATCATCGACC
OBSERVED:	T/C
3'_FLANK:	GTAAGAACAGAGATCTGTAAGTCTT
||
SNP:	AP_chr10_80131601
LENGTH:	?
5'_FLANK:	AGCCAGCCCTAGGGGGCGTGTCTGA
OBSERVED:	G/A
3'_FLANK:	GTTGCCAAGCGAGGAGACGAGAGAG
||
SNP:	AP_chr10_80131603
LENGTH:	?
5'_FLANK:	CCAGCCCTAGGGGGCGTGTCTGAGG
OBSERVED:	T/A
3'_FLANK:	TGCCAAGCGAGGAGACGAGAGAGTG
||
SNP:	AP_chr10_80131848
LENGTH:	?
5'_FLANK:	ATGGCGCAGGCCGCTCTCGAGCAGC
OBSERVED:	G/C
3'_FLANK:	GGCGCCGAGATTCCGGGCCCAGGGC
||
SNP:	AP_chr10_80132110
LENGTH:	?
5'_FLANK:	TGGCAGCGCTTTGGCGCGAGCGGCA
OBSERVED:	A/G
3'_FLANK:	TCTCGGAACCCCGGAAATACTCAGT
||
SNP:	AP_chr10_80137702
LENGTH:	?
5'_FLANK:	CAGAGCCAGGACCCACTCAGAAGCA
OBSERVED:	G/T
3'_FLANK:	TTGACATTGTTGATCACTGCCTTTC
||
SNP:	AP_chr10_80138937
LENGTH:	?
5'_FLANK:	CTCCAACATTCATTTGTGGGCTGTT
OBSERVED:	T/G
3'_FLANK:	ACTAAAACCATACCCAAGCAGAGCC
||
SNP:	AP_chr10_80141157
LENGTH:	?
5'_FLANK:	TTAAGTTTCTTGCATCAGTTAGTGA
OBSERVED:	C/T
3'_FLANK:	GTGAATGAAATCCCCCCCGCCCCCA
||
SNP:	AP_chr10_80141457
LENGTH:	?
5'_FLANK:	TTAAAGCCCATATGGAGTTCTGGTA
OBSERVED:	C/T
3'_FLANK:	ACATACGAGATTTTTGGCTTTAGTT
||
SNP:	AP_chr10_80142691
LENGTH:	?
5'_FLANK:	GGAAAACTAAAAAATAGAATTACCA
OBSERVED:	A/T
3'_FLANK:	ATGAACCAGAAATCTACTCCTAGGC
||
SNP:	AP_chr10_80143133
LENGTH:	?
5'_FLANK:	AGTTAGGGGTTGGCAGATAAAAACT
OBSERVED:	G/A
3'_FLANK:	TTACATATAGAATGGATAAACAACA
||
SNP:	AP_chr10_80147640
LENGTH:	?
5'_FLANK:	TATTCCTACAATGTATTAGGCACTG
OBSERVED:	A/T
3'_FLANK:	GCTGAGGTCCAGAAAGAAGCCAGGG
||
SNP:	AP_chr10_80148557
LENGTH:	?
5'_FLANK:	AAGCTCACTATTTCTTAGAAAGGGC
OBSERVED:	T/A
3'_FLANK:	TCTACTTAATAATATCTCTAAAGTC
||
SNP:	AP_chr10_80148626
LENGTH:	?
5'_FLANK:	TAGTAGAATATGCTAACATTACAGC
OBSERVED:	A/C
3'_FLANK:	ATCCTTAAATCTTTAGCTTCTAACT
||
SNP:	AP_chr10_80148920
LENGTH:	?
5'_FLANK:	TAATATTCTCTTCAGTCAACTCAGC
OBSERVED:	C/T
3'_FLANK:	GAGAAAAGGGAAAAACAAGTCAGAA
||
SNP:	AP_chr10_80152674
LENGTH:	?
5'_FLANK:	AAAAAGCAAAACTGTAGATTATAGA
OBSERVED:	T/C
3'_FLANK:	TGTGATGACAGAAAGCAGACCAGTG
||
SNP:	AP_chr10_80152810
LENGTH:	?
5'_FLANK:	TGGATGTGTTCATTGTCTTGATGGT
OBSERVED:	A/G
3'_FLANK:	GTGATAGACTGTGTGATAAGCATAT
||
SNP:	AP_chr10_80153790
LENGTH:	?
5'_FLANK:	ACTAGAGTGTCAGGGGCTGAGGATA
OBSERVED:	C/T
3'_FLANK:	TGGCAAGAGTATGATTGAAGCGGTA
||
SNP:	AP_chr10_80155026
LENGTH:	?
5'_FLANK:	CCGATCCTTTGCAACCCCATGAATC
OBSERVED:	G/T
3'_FLANK:	CAGCACTCCAGGCCTCCCTGTCCAT
||
SNP:	AP_chr10_80155954
LENGTH:	?
5'_FLANK:	AAGAACGTGGGATGTCTAGGTCAAC
OBSERVED:	G/A
3'_FLANK:	GGTAAGAGTTTTGACTAACTGGATG
||
SNP:	AP_chr10_80155969
LENGTH:	?
5'_FLANK:	CTAGGTCAACGGGTAAGAGTTTTGA
OBSERVED:	C/T
3'_FLANK:	TAACTGGATGTTTCTACACTTCTCT
||
SNP:	AP_chr10_80158310
LENGTH:	?
5'_FLANK:	GCTGGCACACTATCCCTTTGCTTTG
OBSERVED:	A/G
3'_FLANK:	CATGTGTACGTGTGGGTTAACTTCA
||
SNP:	AP_chr10_80159439
LENGTH:	?
5'_FLANK:	TTCTCAGCTGCTGAAGGAGGAGAAA
OBSERVED:	G/T
3'_FLANK:	GGATGGAGGCCAAGGGAGAGAAAGT
||
SNP:	AP_chr10_80159758
LENGTH:	?
5'_FLANK:	TGCCAAGGGACTCATTGTTAAGTAC
OBSERVED:	C/T
3'_FLANK:	AGGCATCTTGGGAAGGAAACAAACT
||
SNP:	AP_chr10_80162749
LENGTH:	?
5'_FLANK:	GCTAGAGGGGAGATGTCCAAAGCTC
OBSERVED:	A/G
3'_FLANK:	CAGTTGCCCCTCACTGGGGCAAGGG
||
SNP:	AP_chr10_80163113
LENGTH:	?
5'_FLANK:	ACCTGTCGTCAGTGGCCCACCATCT
OBSERVED:	C/A
3'_FLANK:	GGCAAGATTCGCTTCCATGATCTCC
||
SNP:	AP_chr10_80163613
LENGTH:	?
5'_FLANK:	TCTCATCTGATTTTTAAAATAATTT
OBSERVED:	A/T
3'_FLANK:	ATTTATTTTTGACTGTGCTGGGTCT
||
SNP:	AP_chr10_80163751
LENGTH:	?
5'_FLANK:	TTTGTTGCAGAGCGTGGGTTCTAGT
OBSERVED:	G/A
3'_FLANK:	CATGCAGGCTTCAGTAGTTGGGGCA
||
SNP:	AP_chr10_80165723
LENGTH:	?
5'_FLANK:	ACTGTGTCTCTGGTCTAACTGTGCC
OBSERVED:	T/C
3'_FLANK:	TCTTTGCCCTAGGCACGGGAGTCAC
||
SNP:	AP_chr10_80167355
LENGTH:	?
5'_FLANK:	TCTAGAAATCTTTGCACACCCAACA
OBSERVED:	T/C
3'_FLANK:	TCTCATGAGGCTGGCTCATGGCATA
||
SNP:	AP_chr10_80168288
LENGTH:	?
5'_FLANK:	CTTCTCTTCTGGCCTCCCTGTTCCC
OBSERVED:	G/A
3'_FLANK:	TCTACTGTGGCCCTGGGTGACCTGC
||
SNP:	AP_chr10_80169389
LENGTH:	?
5'_FLANK:	AGATACAATGGTCATCTGAGTTAAA
OBSERVED:	G/T
3'_FLANK:	CCACCCATTCTAGTCCATTTTAGTT
||
SNP:	AP_chr10_80170303
LENGTH:	?
5'_FLANK:	ATATTGAAAAATTCTCTGAACATTT
OBSERVED:	A/G
3'_FLANK:	TCTCCTTCTTTCATCAAAGATGAAG
||
SNP:	AP_chr10_80172302
LENGTH:	?
5'_FLANK:	CTCAAATGTTCTCAATATATCAACA
OBSERVED:	C/G
3'_FLANK:	AGAAATGAAAAGTATCTCCTCAGCT
||
SNP:	AP_chr10_80175223
LENGTH:	?
5'_FLANK:	AATAACTTCATGGAAAATAGATGGG
OBSERVED:	G/A
3'_FLANK:	AAACAGTGGAAACAGTGACAGATTT
||
SNP:	AP_chr10_80176563
LENGTH:	?
5'_FLANK:	GAGCAGCAAATAATTTGTAGACAAG
OBSERVED:	A/G
3'_FLANK:	CACTTGAAGTGGGTTTGAAGGGGAT
||
SNP:	AP_chr10_80176822
LENGTH:	?
5'_FLANK:	AATGACAACGTGAAGAAATAAGGAG
OBSERVED:	A/T
3'_FLANK:	GTGAAAGCACCCCACTAGAGAAGCC
||
SNP:	AP_chr10_80180948
LENGTH:	?
5'_FLANK:	TTCTCCGGGCCTCATTGCTGACAAA
OBSERVED:	C/T
3'_FLANK:	TGGTTTTTGTGGTTATTTGGGTGAT
||
SNP:	AP_chr10_80181163
LENGTH:	?
5'_FLANK:	TAGGGCCCCTTTCTCTATTTTTCTT
OBSERVED:	C/T
3'_FLANK:	GACCTGCTTAGTTAAAAATCTTCTA
||
SNP:	AP_chr10_80181189
LENGTH:	?
5'_FLANK:	GACCTGCTTAGTTAAAAATCTTCTA
OBSERVED:	T/C
3'_FLANK:	CAGGAAGCTTGGGAAAAGAAACACA
||
SNP:	AP_chr10_80183155
LENGTH:	?
5'_FLANK:	ACTGCCGAGAGCCCACGTTCAGTCC
OBSERVED:	C/T
3'_FLANK:	TGGTTGGGGAAATGAGATCCTGATA
||
SNP:	AP_chr10_80183671
LENGTH:	?
5'_FLANK:	AAACAGATGCAGGAGCCGAGGTCTG
OBSERVED:	A/G
3'_FLANK:	GGTGGGCGTACCTGGGGGGGAATCC
||
SNP:	AP_chr10_80184744
LENGTH:	?
5'_FLANK:	CCTCTCCCCCCACCAGCACCTCCTC
OBSERVED:	T/C
3'_FLANK:	AGCCATGCTCCCCTGCAGGGAGGAG
||
SNP:	AP_chr10_80185638
LENGTH:	?
5'_FLANK:	CAATGAAAAGGGCAAGAGAAAGGGT
OBSERVED:	T/G
3'_FLANK:	CGGAGGGAAGAGATCCAAAAGGCCC
||
SNP:	AP_chr10_80186179
LENGTH:	?
5'_FLANK:	GTTTCCCATGATTTCAGAGATGGGC
OBSERVED:	G/A
3'_FLANK:	AGGGCGGCTTCATCACCAACAGTCC
||
SNP:	AP_chr10_80186428
LENGTH:	?
5'_FLANK:	GTCTTTGCTTTGTGAGTGAAGAACC
OBSERVED:	G/A
3'_FLANK:	GATACAGGTCATGGCGGCCCGCACA
||
SNP:	AP_chr10_80188354
LENGTH:	?
5'_FLANK:	TTCCCTTTCTCAGATGGCAATTTTA
OBSERVED:	T/G
3'_FLANK:	TCTTCTATTTGTTCAGGCCAAAAGC
||
SNP:	AP_chr10_80189236
LENGTH:	?
5'_FLANK:	TGGTTCAGAGACCCTGAATCATACC
OBSERVED:	C/G
3'_FLANK:	CCTCATTGCATAGTCATAGAAAAGA
||
SNP:	AP_chr10_80189327
LENGTH:	?
5'_FLANK:	AGAAGTGAAGGACAGCTATAAACTC
OBSERVED:	G/A
3'_FLANK:	TGGCCGTACAACCATGCTGGCCTTG
||
SNP:	AP_chr10_80190871
LENGTH:	?
5'_FLANK:	AAAAACTTCATGGGACATTCAGATA
OBSERVED:	A/C
3'_FLANK:	AAAAAGAGAAGGTCAAAGAGTCATG
||
SNP:	AP_chr10_80190978
LENGTH:	?
5'_FLANK:	CCTTTGCCTCCTGTGAGAGGAGAGC
OBSERVED:	A/C
3'_FLANK:	GAAGACGTCAGAGGAAGAAAGGAGA
||
SNP:	AP_chr10_80191105
LENGTH:	?
5'_FLANK:	ATGACAACTCAGAGTGGATGCGCAG
OBSERVED:	T/G
3'_FLANK:	TGGGTTAGCAGCAGGACATAGTCCA
||
SNP:	AP_chr10_80191382
LENGTH:	?
5'_FLANK:	TGCCATTTGTGGTTTTTTTTTTTTT
OBSERVED:	T/C
3'_FLANK:	GGTCGTGCCACACAACTCACAGGAT
||
SNP:	AP_chr10_80193330
LENGTH:	?
5'_FLANK:	TTCCCTATTTCATTTTTAATGTGAA
OBSERVED:	C/A
3'_FLANK:	TGGGATCATGAGAATTGGGAGGTAC
||
SNP:	AP_chr10_80193400
LENGTH:	?
5'_FLANK:	AGTCAGACGTTCTGATTCTCAACTT
OBSERVED:	T/A
3'_FLANK:	ATCTCTTGGTGGCTCTATGATCTTA
||
SNP:	AP_chr10_80194109
LENGTH:	?
5'_FLANK:	GGATACTGTTACTAGGACTGCTGCC
OBSERVED:	T/G
3'_FLANK:	CTGATCTTACTCCGAATATCTGGTG
||
SNP:	AP_chr10_80194440
LENGTH:	?
5'_FLANK:	TCGTGTCTGACTCTGTGTGACCCCA
OBSERVED:	T/C
3'_FLANK:	AGACGGCAGCCCACCAGGCTTCTCC
||
SNP:	AP_chr10_80194844
LENGTH:	?
5'_FLANK:	ATACTTTGGCCACCTGATGTGAAGC
OBSERVED:	G/A
3'_FLANK:	CCGACTCACTGGAAAAGACCCTGGT
||
SNP:	AP_chr10_80194967
LENGTH:	?
5'_FLANK:	AATGGACAGGAGTCTGAGCAAACTC
OBSERVED:	T/C
3'_FLANK:	GGGAGACAGTGAAGGACAGGGAAGT
||
SNP:	AP_chr10_80195195
LENGTH:	?
5'_FLANK:	CTAATGTGAGGACTCCAGGGTTGGG
OBSERVED:	C/T
3'_FLANK:	GGAAAGAATGTGCAATTTGAAACCA
||
SNP:	AP_chr10_80195504
LENGTH:	?
5'_FLANK:	TGCCATTAACTCTGCCTTTTGCTAT
OBSERVED:	A/G
3'_FLANK:	TGGGATGGTTTCTGTTCTTTCCTTC
||
SNP:	AP_chr10_80195647
LENGTH:	?
5'_FLANK:	TTGTCAACTTGAAAAATGATATAGA
OBSERVED:	C/A
3'_FLANK:	ACCTTTGTCTCTTGATCAAGGAGTA
||
SNP:	AP_chr10_80195973
LENGTH:	?
5'_FLANK:	GTACTCTCTGTGACCCGGTGAGTGT
OBSERVED:	G/A
3'_FLANK:	CAGGCTGGTACTCTGGGCAAGTGCC
||
SNP:	AP_chr10_80196046
LENGTH:	?
5'_FLANK:	AAATTATGCTCTCTGCTCTGAAATC
OBSERVED:	T/C
3'_FLANK:	GGGTAGGACTGAGTGCTGGGAACAT
||
SNP:	AP_chr10_80196210
LENGTH:	?
5'_FLANK:	CACAGAGACTTCTATTTTATGACTC
OBSERVED:	G/T
3'_FLANK:	CGTTTCTCCCTGGGATGCAGGGACA
||
SNP:	AP_chr10_80196239
LENGTH:	?
5'_FLANK:	TTCTCCCTGGGATGCAGGGACAGAC
OBSERVED:	G/C
3'_FLANK:	AGTCCACAGTGTGCTTCAAAGATCT
||
SNP:	AP_chr10_80196913
LENGTH:	?
5'_FLANK:	ACCCAGGGATCGAACTTGCATCTCA
OBSERVED:	T/C
3'_FLANK:	GATCACCAGGTGAAAGAAGAGGGAC
||
SNP:	AP_chr10_80197242
LENGTH:	?
5'_FLANK:	GGCCAGGTCGGTCTTCAAAGGCAGC
OBSERVED:	C/T
3'_FLANK:	GGGGAGGCAGGAACTCTACCCATTT
||
SNP:	AP_chr10_80197806
LENGTH:	?
5'_FLANK:	CCCTATCCTCACTCCCCTCATGACA
OBSERVED:	T/C
3'_FLANK:	CCAAACTTCTGCTTGTCAAACTCCT
||
SNP:	AP_chr10_80198473
LENGTH:	?
5'_FLANK:	CTTAGGGCTCTTTCTTTCCTTTTGG
OBSERVED:	T/C
3'_FLANK:	CCCTTGTATTTCCTTCAGGAGATCA
||
SNP:	AP_chr10_80198548
LENGTH:	?
5'_FLANK:	CCCAGGCACAGACCTGGGATGAGTG
OBSERVED:	T/C
3'_FLANK:	TGCAATATTTGCCACAAAACCCTGT
||
SNP:	AP_chr10_80198660
LENGTH:	?
5'_FLANK:	TGCTCTAAACCAACCTGCCCAAACT
OBSERVED:	A/G
3'_FLANK:	CCAACGGTGATTACCAAGGGGAGGG
||
SNP:	AP_chr10_80198992
LENGTH:	?
5'_FLANK:	GAAAAGTCACAAGGAGGGAGCTCCC
OBSERVED:	A/T
3'_FLANK:	GGCGGTCCAGTGGTTAGGACTCTGT
||
SNP:	AP_chr10_80200432
LENGTH:	?
5'_FLANK:	TAAAACACAAAGAAGTCAAAGTAAT
OBSERVED:	T/C
3'_FLANK:	TGGCTTTTGGATAGCTGCTTTGGCT
||
SNP:	AP_chr10_80200741
LENGTH:	?
5'_FLANK:	GAGTCCAGCTGAGACTGACTGAAGC
OBSERVED:	A/G
3'_FLANK:	AGAGTGGCTGGAAAAGAGGTGAGGG
||
SNP:	AP_chr10_80201513
LENGTH:	?
5'_FLANK:	GAAACATGTGAAGACGGAATAAAAA
OBSERVED:	T/G
3'_FLANK:	CAGTGGGGAAGAAGTGACTTTCCCA
||
SNP:	AP_chr10_80201860
LENGTH:	?
5'_FLANK:	AGATTAATAGTCACATTGCAAGTAA
OBSERVED:	G/A
3'_FLANK:	AGGTAGGGCTGGAATGAGAACTGAA
||
SNP:	AP_chr10_80201931
LENGTH:	?
5'_FLANK:	AAAACCATTACCAGGTCACCTGTCT
OBSERVED:	C/T
3'_FLANK:	ATTGCAAAAGACACAAGAGCTGGAA
||
SNP:	AP_chr10_80203075
LENGTH:	?
5'_FLANK:	TATTTACATCCTTATTCTAGAAATA
OBSERVED:	T/C
3'_FLANK:	CAATTCTAAAAAAACTCCTCATGAG
||
SNP:	AP_chr10_80204152
LENGTH:	?
5'_FLANK:	CTACTTTTAACTTCAAAATCGGTAT
OBSERVED:	G/T
3'_FLANK:	TGCATTGCTTTTGTAGACACATATA
||
SNP:	AP_chr10_80205871
LENGTH:	?
5'_FLANK:	GCTGGCCCGGTGCTGCTCGGGCAGG
OBSERVED:	G/A
3'_FLANK:	TCAGCAGCACCTGGGAGTGGGGGAG
||
SNP:	AP_chr10_80207301
LENGTH:	?
5'_FLANK:	CCTCTGGGGGCCAAGAATCCTGGTG
OBSERVED:	G/T
3'_FLANK:	TTTCGCGTGATTCAACAACAACCTT
||
SNP:	AP_chr10_80208053
LENGTH:	?
5'_FLANK:	TTATTCACTTTGGATTAACCCTTTT
OBSERVED:	T/C
3'_FLANK:	CTGCACTCATTTTTTTCCCTCCACC
||
SNP:	AP_chr10_80208314
LENGTH:	?
5'_FLANK:	CCAAAGAAAACTGGGAAGAGTTGGA
OBSERVED:	G/A
3'_FLANK:	GCTTACCTGCAGAGCCTTTTCATGA
||
SNP:	AP_chr10_80208421
LENGTH:	?
5'_FLANK:	TCTTGGAATAGGGTAGAGGCAGCCC
OBSERVED:	C/A
3'_FLANK:	ACTCCTCACACAGCTCATACTCCTG
||
SNP:	AP_chr10_80209090
LENGTH:	?
5'_FLANK:	AAGCTAAAAATTCCACAGACCACTA
OBSERVED:	T/C
3'_FLANK:	TGCACAGGCCAAATAAACACGTTGG
||
SNP:	AP_chr10_80209251
LENGTH:	?
5'_FLANK:	GTTCTATGGTGGCATGTGGAAGGCT
OBSERVED:	C/G
3'_FLANK:	TCCCCACAACTCTGCCTGGGGCCAC
||
SNP:	AP_chr10_80209445
LENGTH:	?
5'_FLANK:	CCACCCCCTTCCCAAAATAATGAGC
OBSERVED:	G/T
3'_FLANK:	GCACAAAGGCAAAGGCAAAGGCTAA
||
SNP:	AP_chr10_80209497
LENGTH:	?
5'_FLANK:	TTGAATGACCTTTAGTTTCACCATC
OBSERVED:	A/G
3'_FLANK:	TCTAGCAGTGGTCAATAAAGGTTCC
||
SNP:	AP_chr10_80209633
LENGTH:	?
5'_FLANK:	CTCAGCATTCAATGTCCAACAAACA
OBSERVED:	T/C
3'_FLANK:	GTGGAAAGGTAGTTGAGGTCATTAG
||
SNP:	AP_chr10_80209671
LENGTH:	?
5'_FLANK:	TTGAGGTCATTAGTAATCATGACAA
OBSERVED:	C/T
3'_FLANK:	GTAAATTAAAACAATGATGAGATAC
||
SNP:	AP_chr10_80209675
LENGTH:	?
5'_FLANK:	GGTCATTAGTAATCATGACAACGTA
OBSERVED:	A/C
3'_FLANK:	ATTAAAACAATGATGAGATACCGTC
||
SNP:	AP_chr10_80209786
LENGTH:	?
5'_FLANK:	GGACTGTGAGTGGGAGACTAACTGG
OBSERVED:	A/G
3'_FLANK:	CCAGAACAATGTGGTAACATCTTAG
||
SNP:	AP_chr10_80209829
LENGTH:	?
5'_FLANK:	CATCTTAGTAAAGGTGAGGATGCTC
OBSERVED:	G/A
3'_FLANK:	TGCAGCAGTTCCACATTGGGTATGT
||
SNP:	AP_chr10_80209942
LENGTH:	?
5'_FLANK:	AAAGCGTTAACTGCCTTATTCTTTA
OBSERVED:	T/C
3'_FLANK:	ACTTCTCCGAATGTTGGTAAGTTTC
||
SNP:	AP_chr10_80209950
LENGTH:	?
5'_FLANK:	AACTGCCTTATTCTTTATACTTCTC
OBSERVED:	C/T
3'_FLANK:	GAATGTTGGTAAGTTTCACATGCAT
||
SNP:	AP_chr10_80210016
LENGTH:	?
5'_FLANK:	GAGTGTTATGTAATTATAGAAAAAA
OBSERVED:	C/A
3'_FLANK:	TGTGAACCTTGACATATGGAAAGGA
||
SNP:	AP_chr10_80210196
LENGTH:	?
5'_FLANK:	TCAGGGCCTGCCAGTTACACCACAC
OBSERVED:	T/C
3'_FLANK:	GGGGTAGACTGCAAACCTAGAATCT
||
SNP:	AP_chr10_80211092
LENGTH:	?
5'_FLANK:	AGTGGCTGGGCTAAAGTGGAAACGA
OBSERVED:	C/T
3'_FLANK:	GCTCAATTGTGGATGTGTCTGGGAA
||
SNP:	AP_chr10_80211503
LENGTH:	?
5'_FLANK:	AAAGAAGCTGAAGTTGACCGGCTCT
OBSERVED:	C/A
3'_FLANK:	TAAGACCTTCTACAGCTAACACCAA
||
SNP:	AP_chr10_80211695
LENGTH:	?
5'_FLANK:	GTCTTCAGATCAGATCAGATCAGTT
OBSERVED:	G/C
3'_FLANK:	TTCAGTCGTGTCCGACTCTTTGCGA
||
SNP:	AP_chr10_80211794
LENGTH:	?
5'_FLANK:	GGAGTTCACTGAGACTCACGTCCAT
OBSERVED:	C/A
3'_FLANK:	GAGTCAGTGATGCCATCCAGCCATC
||
SNP:	AP_chr10_80212234
LENGTH:	?
5'_FLANK:	CTCTTAGACAGAGTGCCTAAAGAAC
OBSERVED:	G/T
3'_FLANK:	ATGTACAGAGGTTTGTAACACTGTA
||
SNP:	AP_chr10_80212364
LENGTH:	?
5'_FLANK:	CCACCTTACCTGTCTCCTAAGAAAC
OBSERVED:	C/T
3'_FLANK:	TGTATGTGGGTCAAGAAGCAACAGT
||
SNP:	AP_chr10_80212436
LENGTH:	?
5'_FLANK:	AGACTGGTTCAAAATTGGAAAAGGA
OBSERVED:	G/C
3'_FLANK:	TATGACAAGGTATAGCAGAGTACAT
||
SNP:	AP_chr10_80212463
LENGTH:	?
5'_FLANK:	ATGACAAGGTATAGCAGAGTACATC
OBSERVED:	G/A
3'_FLANK:	TGTAAAATGCTGAGCTGGATGAATC
||
SNP:	AP_chr10_80212874
LENGTH:	?
5'_FLANK:	ATAGTCAAAGCTATGATATTTCCAG
OBSERVED:	C/T
3'_FLANK:	AGTCAGGTACAGAAGTGAGAATTGG
||
SNP:	AP_chr10_80213068
LENGTH:	?
5'_FLANK:	TGATGGTGAAGCTCCAATACTTTGG
OBSERVED:	C/T
3'_FLANK:	CACCTGATGTGAAGAGCCAACTCAT
||
SNP:	AP_chr10_80213187
LENGTH:	?
5'_FLANK:	GTTAGATAGCATCACTGACTCAATG
OBSERVED:	A/G
3'_FLANK:	ACATGAATTTGAGCAAACTTCCCTA
||
SNP:	AP_chr10_80213223
LENGTH:	?
5'_FLANK:	GAGCAAACTTCCCTAAAAGACAGGG
OBSERVED:	G/T
3'_FLANK:	AGCCTGGTGTGTTGTAGTCCATGGG
||
SNP:	AP_chr10_80213299
LENGTH:	?
5'_FLANK:	GTGACTGAACAACAGCAACACTGAA
OBSERVED:	C/A
3'_FLANK:	TTTAACTGAAGTTTAAAATAATCTT
||
SNP:	AP_chr10_80213436
LENGTH:	?
5'_FLANK:	ATACAGGTATTCCTTGGGGGTACTG
OBSERVED:	C/T
3'_FLANK:	GGGTTCAATTCTAGACGACGACAAA
||
SNP:	AP_chr10_80213794
LENGTH:	?
5'_FLANK:	TATTGGACAAATGGTGCCAAGAGAC
OBSERVED:	G/A
3'_FLANK:	CTCAACACAGGGTTGCCACAGACCT
||
SNP:	AP_chr10_80214059
LENGTH:	?
5'_FLANK:	TATTCACCTAAGAACAGAAGCTAGA
OBSERVED:	C/T
3'_FLANK:	ACAGAGAAATAGCCAGGCCTAGATT
||
SNP:	AP_chr10_80214103
LENGTH:	?
5'_FLANK:	CTAGATTTTGTTTCTTAAAATCCAC
OBSERVED:	C/T
3'_FLANK:	ATCACATGAGAACAGGCTGGAGCTG
||
SNP:	AP_chr10_80214651
LENGTH:	?
5'_FLANK:	GAGAAAGGAAAAAAGGGAGAAAGAA
OBSERVED:	C/T
3'_FLANK:	GAAAAGAGAGAAGACAGAAGAACAG
||
SNP:	AP_chr10_80215569
LENGTH:	?
5'_FLANK:	ACAAAGCCCTTTACAGAAAAACTTT
OBSERVED:	G/C
3'_FLANK:	CTGATTGCTCTTTTAAAGCAAACAC
||
SNP:	AP_chr10_80215791
LENGTH:	?
5'_FLANK:	GAAAGTAAAAAGTAAAAGTGAAGTC
OBSERVED:	G/A
3'_FLANK:	CTCAGTCGTGTCCGACTCTTCGCAA
||
SNP:	AP_chr10_80215805
LENGTH:	?
5'_FLANK:	AAAGTGAAGTCGCTCAGTCGTGTCC
OBSERVED:	G/A
3'_FLANK:	ACTCTTCGCAACTCCATGGACGGCA
||
SNP:	AP_chr10_80216152
LENGTH:	?
5'_FLANK:	GGATCAGACATGATGAGCCACTCGG
OBSERVED:	G/T
3'_FLANK:	GAACGCTCAATGTTATTACCACTAG
||
SNP:	AP_chr10_80216245
LENGTH:	?
5'_FLANK:	GCACAGCTCAAGACTGCATCCTGTA
OBSERVED:	T/C
3'_FLANK:	GCTGCTCAAGTCGTCCACATCTTGT
||
SNP:	AP_chr10_80216416
LENGTH:	?
5'_FLANK:	AGACTGGCCTGGCCACAGAGACTCG
OBSERVED:	A/C
3'_FLANK:	GGCCAGACTCTGCCCCTGCTCGGAG
||
SNP:	AP_chr10_80216420
LENGTH:	?
5'_FLANK:	TGGCCTGGCCACAGAGACTCGAGGC
OBSERVED:	C/T
3'_FLANK:	AGACTCTGCCCCTGCTCGGAGGACC
||
SNP:	AP_chr10_80216471
LENGTH:	?
5'_FLANK:	CTCGGAGGGGTTCCCAGGCAGCCAG
OBSERVED:	G/A
3'_FLANK:	AGGGAGGCCTCCAGCACAGGGAACT
||
SNP:	AP_chr10_80216587
LENGTH:	?
5'_FLANK:	CGAAGCTCCTTCCAAGACAAGCTGG
OBSERVED:	T/G
3'_FLANK:	CTTGGTGACCTTTGACCCCCGGGAA
||
SNP:	AP_chr10_80216618
LENGTH:	?
5'_FLANK:	TGACCTTTGACCCCCGGGAAGCCCC
OBSERVED:	C/G
3'_FLANK:	AGACAGGCCACGGTAGCCAGCAGCT
||
SNP:	AP_chr10_80216979
LENGTH:	?
5'_FLANK:	CCTGGAGGGAAAGAAGCAGAGGGCA
OBSERVED:	C/T
3'_FLANK:	GCAAGGCTTGAGTACCTGGGCACCA
||
SNP:	AP_chr10_80217551
LENGTH:	?
5'_FLANK:	TTCCTACAGCCTAGCCAACTAATTG
OBSERVED:	T/C
3'_FLANK:	GTTACCAACGTTTTGGATTTTTGCC
||
SNP:	AP_chr10_80217919
LENGTH:	?
5'_FLANK:	AGCTTTGTTGCAGGAGAACAAAGGG
OBSERVED:	A/G
3'_FLANK:	TTTCCTACCTTGACCTCCACGTGAT
||
SNP:	AP_chr10_80217972
LENGTH:	?
5'_FLANK:	GCAGAAGTAAAGAAAGTGATCTTTG
OBSERVED:	C/T
3'_FLANK:	ATCACTGACCGCAACATTCAGAGCC
||
SNP:	AP_chr10_80218093
LENGTH:	?
5'_FLANK:	AGGTAAAAGGTATTCTTGACATGAT
OBSERVED:	C/G
3'_FLANK:	CTGACCACAGGTTTATCACGCCTTA
||
SNP:	AP_chr10_80218628
LENGTH:	?
5'_FLANK:	TGCCCATGTAGTCAGTCTGCTTGCC
OBSERVED:	G/A
3'_FLANK:	CCTGCTGCCGTCTGTTTGCCCAGGT
||
SNP:	AP_chr10_80220169
LENGTH:	?
5'_FLANK:	CCGAGTCCAGGAGATTAAAAAAAGG
OBSERVED:	T/C
3'_FLANK:	AGTTAAGCAGCTCACCTGATTTGAT
||
SNP:	AP_chr10_80220282
LENGTH:	?
5'_FLANK:	AACCTCGAATGCCATCAGCATTGAC
OBSERVED:	A/G
3'_FLANK:	AATACGTGGTCTAGCCGGCGACCTG
||
SNP:	AP_chr10_80221168
LENGTH:	?
5'_FLANK:	AACACCTGCCTTCCTTCCGAGACTC
OBSERVED:	T/G
3'_FLANK:	GGAAGTTTGGTACATGTTGGGCAGA
||
SNP:	AP_chr10_80221340
LENGTH:	?
5'_FLANK:	CGTGTGATTCCAGTGGGAGAGAATT
OBSERVED:	G/C
3'_FLANK:	CTGGACGCTTATGTCTGGTTTCCTC
||
SNP:	AP_chr10_80223774
LENGTH:	?
5'_FLANK:	TCCATGAACATCAGCTCCCCAGAAC
OBSERVED:	C/T
3'_FLANK:	GTGTGAAGACTTCAGGTTGAAGGTG
||
SNP:	AP_chr10_80225081
LENGTH:	?
5'_FLANK:	GTGTTAAGAGACCAGCATAGGCATC
OBSERVED:	A/G
3'_FLANK:	TAAGTACAACAAGAGAGTTTTAAAA
||
SNP:	AP_chr10_80225126
LENGTH:	?
5'_FLANK:	TTAAAAATTACAATGGTGGGTTTTT
OBSERVED:	G/A
3'_FLANK:	TGCTATTACATTTAAACAATAGCAG
||
SNP:	AP_chr10_80225501
LENGTH:	?
5'_FLANK:	TCAATGTTTTGATTGCCGCCCAATA
OBSERVED:	C/T
3'_FLANK:	TTTATCTTGCTAAAACACCATTTAT
||
SNP:	AP_chr10_80225565
LENGTH:	?
5'_FLANK:	ATGATTCAACAGCTTAAATCTCCCC
OBSERVED:	T/C
3'_FLANK:	AGGCTGGCTCTTGAAATCCACAGTG
||
SNP:	AP_chr10_80226969
LENGTH:	?
5'_FLANK:	AGGGAGGAGAATTTCCTCCTATCTC
OBSERVED:	A/G
3'_FLANK:	GTCCAGCTGCTCCTTCTGAGCGCCC
||
SNP:	AP_chr10_80228173
LENGTH:	?
5'_FLANK:	ATTTTTTAGGGCACAGTAAACTATT
OBSERVED:	G/T
3'_FLANK:	AAGAATTACCTGTTAATTATTTAAA
||
SNP:	AP_chr10_80229140
LENGTH:	?
5'_FLANK:	GTATGATACATTTACATATGTAAGA
OBSERVED:	G/C
3'_FLANK:	AATGTAAGTGAAAAAAGAAAGTTGC
||
SNP:	AP_chr10_80229233
LENGTH:	?
5'_FLANK:	GGTGGCACTAGTGGTAAAGAACCTG
OBSERVED:	T/C
3'_FLANK:	CTGCCAATGCAGGAGATGCAAGAGA
||
SNP:	AP_chr10_80229246
LENGTH:	?
5'_FLANK:	GTAAAGAACCTGTCTGCCAATGCAG
OBSERVED:	G/A
3'_FLANK:	AGATGCAAGAGATGCAAGTTTGATC
||
SNP:	AP_chr10_80229259
LENGTH:	?
5'_FLANK:	CTGCCAATGCAGGAGATGCAAGAGA
OBSERVED:	T/C
3'_FLANK:	GCAAGTTTGATCCCTGGGTTCGGAA
||
SNP:	AP_chr10_80229715
LENGTH:	?
5'_FLANK:	CTTTAAGAATTGCTTGACTGTTTTA
OBSERVED:	G/T
3'_FLANK:	CTTTAAGAATACTAAACAAGCGGCA
||
SNP:	AP_chr10_80229987
LENGTH:	?
5'_FLANK:	GTATTATATAAGTTATAGGTGTACA
OBSERVED:	G/A
3'_FLANK:	TATTATATAAGTTACAGGTTATATA
||
SNP:	AP_chr10_80230159
LENGTH:	?
5'_FLANK:	CCTTGTAGCTTATTTTATACCTAAC
OBSERVED:	T/C
3'_FLANK:	GTTTGTACCTTTTACTCCCCTACTC
||
SNP:	AP_chr10_80230240
LENGTH:	?
5'_FLANK:	CCAATTTTGAGTTGGTCCACCTCCT
OBSERVED:	A/G
3'_FLANK:	GGGTAATAACAGGGAAGATCTGAAC
||
SNP:	AP_chr10_80230279
LENGTH:	?
5'_FLANK:	GAAGATCTGAACCGGACTGTGAGCC
OBSERVED:	G/A
3'_FLANK:	TGGAGCAGTCCCCCAGTTCTGACAG
||
SNP:	AP_chr10_80230293
LENGTH:	?
5'_FLANK:	GACTGTGAGCCGTGGAGCAGTCCCC
OBSERVED:	C/G
3'_FLANK:	AGTTCTGACAGGGGTGGCTCTGGTG
||
SNP:	AP_chr10_80230471
LENGTH:	?
5'_FLANK:	TCCACTGGGCCTCCGAGAGAACCTT
OBSERVED:	G/A
3'_FLANK:	GAGAACTGGTGCAGGCGACTCTGCA
||
SNP:	AP_chr10_80230519
LENGTH:	?
5'_FLANK:	GCAGTCCGTCTCTGCTGCCCGAGCC
OBSERVED:	G/A
3'_FLANK:	CTCTGGTCTTCCAGCAACTTTGGCT
||
SNP:	AP_chr10_80230559
LENGTH:	?
5'_FLANK:	CAACTTTGGCTTCTCAGGGGGACCG
OBSERVED:	C/T
3'_FLANK:	GGCTGCTCAGCTCATCCAGCTGCTC
||
SNP:	AP_chr10_80230701
LENGTH:	?
5'_FLANK:	TGCCCGTGAGGCTCCGGGGAACTGT
OBSERVED:	C/T
3'_FLANK:	TTTTGGCTCTGGCTTCGGACAGCTT
||
SNP:	AP_chr10_80230814
LENGTH:	?
5'_FLANK:	CTGTGCTATGTGCTGAGGGCTCTCT
OBSERVED:	A/G
3'_FLANK:	ATGGGGACCTCAAACCCAGCGGGCC
||
SNP:	AP_chr10_80230924
LENGTH:	?
5'_FLANK:	GATCGGCAGAGGTGATGAGGAGCAA
OBSERVED:	T/C
3'_FLANK:	GAGAAGACGTTTTCTAGAAGTTCCA
||
SNP:	AP_chr10_80231100
LENGTH:	?
5'_FLANK:	GAGAATGCAAACATTAGAAAGAGTA
OBSERVED:	C/T
3'_FLANK:	TTGCCAGACTCAAACACTTTCCCAA
||
SNP:	AP_chr10_80231106
LENGTH:	?
5'_FLANK:	GCAAACATTAGAAAGAGTACTTGCC
OBSERVED:	A/C
3'_FLANK:	GACTCAAACACTTTCCCAACTTTAA
||
SNP:	AP_chr10_80231157
LENGTH:	?
5'_FLANK:	CTCATTTCTTTCTTTGTAACGACTC
OBSERVED:	A/G
3'_FLANK:	GGGAACTGTGGTTACAGTCAGAAGA
||
SNP:	AP_chr10_80231305
LENGTH:	?
5'_FLANK:	TTTGAAATTAGATTATTCCTCATCT
OBSERVED:	T/C
3'_FLANK:	GGAGAAGCACTCCATATTTCAATTC
||
SNP:	AP_chr10_80231546
LENGTH:	?
5'_FLANK:	AGTTGCAAGTTATTAAGAAAAATGG
OBSERVED:	A/G
3'_FLANK:	AGAGAATAGGACAGAAGGTTCTTTC
||
SNP:	AP_chr10_80231749
LENGTH:	?
5'_FLANK:	GTGTCTCTTTTGTGATCCCCAAGGA
OBSERVED:	C/G
3'_FLANK:	TGTAGCCTACCAGGCTCCTGTCCAT
||
SNP:	AP_chr10_80232039
LENGTH:	?
5'_FLANK:	AAAAAAAAAAGCATTTGGAAAATAC
OBSERVED:	A/G
3'_FLANK:	GTACTAGATCAGACTCTGAGAAGTT
||
SNP:	AP_chr10_80232059
LENGTH:	?
5'_FLANK:	AATACAGTACTAGATCAGACTCTGA
OBSERVED:	G/A
3'_FLANK:	AAGTTATATAAATCACTTGCTTTCT
||
SNP:	AP_chr10_80232072
LENGTH:	?
5'_FLANK:	ATCAGACTCTGAGAAGTTATATAAA
OBSERVED:	T/C
3'_FLANK:	CACTTGCTTTCTCCATGTCCCTTTG
||
SNP:	AP_chr10_80232118
LENGTH:	?
5'_FLANK:	CTTTGATTCACAGAGGCTGATACAT
OBSERVED:	G/A
3'_FLANK:	GAAGAAATTAATCATGGGCATAATA
||
SNP:	AP_chr10_80232265
LENGTH:	?
5'_FLANK:	AGCGCTGTACCTGGGGAGGAGGGAG
OBSERVED:	G/T
3'_FLANK:	ATCGTTCATGGGCTCTGCAACTGAG
||
SNP:	AP_chr10_80232429
LENGTH:	?
5'_FLANK:	CAGGCTCTGACTCTGGCTCAGGTGT
OBSERVED:	G/T
3'_FLANK:	CGGGGACGAGGGTGTCAGCTGAATC
||
SNP:	AP_chr10_80232585
LENGTH:	?
5'_FLANK:	TTCTCACCCTCTTTCTTTTTGGGCA
OBSERVED:	A/G
3'_FLANK:	TGTGATGGGTATCCCTTCCAGGTCT
||
SNP:	AP_chr10_80232599
LENGTH:	?
5'_FLANK:	CTTTTTGGGCAATGTGATGGGTATC
OBSERVED:	C/T
3'_FLANK:	CTTCCAGGTCTTGTTTCCTACTCAA
||
SNP:	AP_chr10_80232678
LENGTH:	?
5'_FLANK:	TTCCCCACCAACCTCCCCTCTACAT
OBSERVED:	A/G
3'_FLANK:	TCTGTTCAACCCAGGTCTCCTGGCT
||
SNP:	AP_chr10_80233390
LENGTH:	?
5'_FLANK:	TCAAGGGACACTGGAGTAGTTAGGG
OBSERVED:	A/G
3'_FLANK:	TGCTTTGCTACTACAAACCCTTACA
||
SNP:	AP_chr10_80233942
LENGTH:	?
5'_FLANK:	GCTACCAGGGAAGCCCTGCCTCATC
OBSERVED:	T/C
3'_FLANK:	GAGTCCAGCCCTGTTATCACTCCTC
||
SNP:	AP_chr10_80234660
LENGTH:	?
5'_FLANK:	AAGGTAAGGTCCCTGGCCTGTGTAG
OBSERVED:	C/T
3'_FLANK:	AGATTGAGACCACACTATCGTATGA
||
SNP:	AP_chr10_80234988
LENGTH:	?
5'_FLANK:	TGTGAATCGCCACGTCACATGACAG
OBSERVED:	T/C
3'_FLANK:	TCCTAATTCCATGGAATGAGGGTAT
||
SNP:	AP_chr10_80235780
LENGTH:	?
5'_FLANK:	TGCTTTTCTTTGAGTCAAGGCCCCT
OBSERVED:	C/T
3'_FLANK:	GCTACTTCCACCTCTGCTGGTAATG
||
SNP:	AP_chr10_80236021
LENGTH:	?
5'_FLANK:	GGCTTCAGGGGCCCCATCTTTAAAA
OBSERVED:	A/T
3'_FLANK:	GAGGATAACTTTGGTGTCTATCTCA
||
SNP:	AP_chr10_80236326
LENGTH:	?
5'_FLANK:	ACATGCGTAGATTGTGGGGTCAAGT
OBSERVED:	G/A
3'_FLANK:	TGCCCAGTGGTGGGAAGGGGGCTGG
||
SNP:	AP_chr10_80238897
LENGTH:	?
5'_FLANK:	CACTTAAATTCAATTTTTAAAAGAA
OBSERVED:	C/A
3'_FLANK:	ACTACAGACTAGTTTTTAACCCTGG
||
SNP:	AP_chr10_80239098
LENGTH:	?
5'_FLANK:	ATACATGTATCCAATCTTCCCCAAA
OBSERVED:	C/G
3'_FLANK:	TCCCCTCCTATCCAGGCTGCCACAT
||
SNP:	AP_chr10_80239284
LENGTH:	?
5'_FLANK:	TTCTTCCCCCACTAGACTGTATGTA
OBSERVED:	G/C
3'_FLANK:	TCTTTAAAAGGCAAGATCTCTGGAG
||
SNP:	AP_chr10_80239619
LENGTH:	?
5'_FLANK:	TCAGTGCACCTGTTACAGAAAAAAG
OBSERVED:	A/T
3'_FLANK:	TTTTTTTTTTTTTCCTTGTCTAAGG
||
SNP:	AP_chr10_80240016
LENGTH:	?
5'_FLANK:	GGAGTAACTTCTAGAAGAATCATAC
OBSERVED:	A/G
3'_FLANK:	AAGGAGCATAGAGATTAAGAATATG
||
SNP:	AP_chr10_80240446
LENGTH:	?
5'_FLANK:	TTTTTTCCCTCCCTAACTTGAGGAC
OBSERVED:	C/T
3'_FLANK:	TTCTCCAAGAATCTTCCTTGTGGTG
||
SNP:	AP_chr10_80240846
LENGTH:	?
5'_FLANK:	AAAGCTTCTGATTTATTCTGTACCT
OBSERVED:	A/C
3'_FLANK:	CTTATTTCACAGTAACTTCCCTTCA
||
SNP:	AP_chr10_80241612
LENGTH:	?
5'_FLANK:	CATACCCCAACTCTTTCAACTGAAG
OBSERVED:	G/A
3'_FLANK:	AGAACTATAATGACAACTGTATTCT
||
SNP:	AP_chr10_80243027
LENGTH:	?
5'_FLANK:	ATTTCTGATAATTAACACATATTTC
OBSERVED:	C/T
3'_FLANK:	AAAAGAGCTAAGAACGGTAATTTTT
||
SNP:	AP_chr10_80244672
LENGTH:	?
5'_FLANK:	CAGGGACGGGGGGGAATTCTTTTGC
OBSERVED:	A/G
3'_FLANK:	GTGATGCCTGATTATAGTGGTAGTT
||
SNP:	AP_chr10_80244769
LENGTH:	?
5'_FLANK:	AAATGAATACATATTGGGACTACCC
OBSERVED:	A/G
3'_FLANK:	GGTGGTCCAGTGGTCGGGACTCCCA
||
SNP:	AP_chr10_80245588
LENGTH:	?
5'_FLANK:	ATTCTTCACAGGTGATTGAGTGAGG
OBSERVED:	T/C
3'_FLANK:	ACGTGGACCAGAGCTCAAGTATTGA
||
SNP:	AP_chr10_80247667
LENGTH:	?
5'_FLANK:	GATGCTGGGAAAGATTGAGGGCAGG
OBSERVED:	C/A
3'_FLANK:	GGAGAGGGGGACGACTGAGGATGAG
||
SNP:	AP_chr10_80248464
LENGTH:	?
5'_FLANK:	GGAAATGGCAACCCACTCCAGTGTT
OBSERVED:	A/C
3'_FLANK:	TTGGCTGGAGAATCCCAGGGACGGG
||
SNP:	AP_chr10_80249771
LENGTH:	?
5'_FLANK:	CCTATTAATGTTATGGCTGGAAGGC
OBSERVED:	A/T
3'_FLANK:	GGTCACCTGAGGTTGCAAACGCTGG
||
SNP:	AP_chr10_80250048
LENGTH:	?
5'_FLANK:	GGCTTTAGGCCATCATAAGAAATGA
OBSERVED:	G/A
3'_FLANK:	TTTATCCTGTGGTCTCACGGTCCCA
||
SNP:	AP_chr10_80250702
LENGTH:	?
5'_FLANK:	TTCCCTATCCAGGGATCAAACCTGC
OBSERVED:	G/T
3'_FLANK:	TCTCTTGCATTGGCAGGTGGATTCT
||
SNP:	AP_chr10_80251012
LENGTH:	?
5'_FLANK:	GTGTTAATCTGATTAGAAATTTGGG
OBSERVED:	C/G
3'_FLANK:	CATGGTATTGGAAATAAATATCTAC
||
SNP:	AP_chr10_80251460
LENGTH:	?
5'_FLANK:	AGAGTGTACTGACTAAGGGATAGGC
OBSERVED:	T/C
3'_FLANK:	TCAGAGTCAGACTTCCTGGGTTCAA
||
SNP:	AP_chr10_80251724
LENGTH:	?
5'_FLANK:	CAGATGTTTTGGGAGTGCTCTTTGG
OBSERVED:	G/A
3'_FLANK:	AATATTTGTATTAATTACACATCCA
||
SNP:	AP_chr10_80252221
LENGTH:	?
5'_FLANK:	CATCTGCTACTGCTTATGCTATTTC
OBSERVED:	C/T
3'_FLANK:	CAATGTTTTTTCAAGGTTCTTTTTC
||
SNP:	AP_chr10_80252971
LENGTH:	?
5'_FLANK:	AAATCCCTCTTAGGAGGTTAAATTA
OBSERVED:	G/A
3'_FLANK:	ATTTAACATTTTACATTAGGATTTA
||
SNP:	AP_chr10_80253541
LENGTH:	?
5'_FLANK:	TATACATGTATATTTAAAATAGTCT
OBSERVED:	C/T
3'_FLANK:	TTTATGTTTTTAGGACTTTCTGTGT
||
SNP:	AP_chr10_80254499
LENGTH:	?
5'_FLANK:	TTGTTCAGGTTTTGCTTGTGGGTCT
OBSERVED:	C/A
3'_FLANK:	AGGAAAATACTTTAAAGGCAGAATC
||
SNP:	AP_chr10_80254633
LENGTH:	?
5'_FLANK:	GAACAGCTCACTTTGTTTTATGGGA
OBSERVED:	T/G
3'_FLANK:	AAGTTAAAGAGTTAAAATCATATGT
||
SNP:	AP_chr10_80254866
LENGTH:	?
5'_FLANK:	CTGCAGTGTCACTGCCATCCCAGTC
OBSERVED:	G/A
3'_FLANK:	CCAGGGCAAGGTGCCATCTTTCTCC
||
SNP:	AP_chr10_80255549
LENGTH:	?
5'_FLANK:	AAGGATTTTGGACTTTATTCTGAGA
OBSERVED:	A/G
3'_FLANK:	CAATGATAAGTCATCAAAGGGAGTA
||
SNP:	AP_chr10_80255864
LENGTH:	?
5'_FLANK:	TCCTTGATTTTGCTCTAAGAGACGG
OBSERVED:	C/G
3'_FLANK:	ATGGTACCATTTCCTGAGATAAGGA
||
SNP:	AP_chr10_80258295
LENGTH:	?
5'_FLANK:	CCCCGCAGGCTGCCTCAGTCTCCTC
OBSERVED:	G/A
3'_FLANK:	TGGCACGATGGCTGACTCCCCCAGG
||
SNP:	AP_chr10_80258306
LENGTH:	?
5'_FLANK:	GCCTCAGTCTCCTCGTGGCACGATG
OBSERVED:	G/T
3'_FLANK:	CTGACTCCCCCAGGCAAGATGGAAA
||
SNP:	AP_chr10_80258464
LENGTH:	?
5'_FLANK:	CAAATTAAGCTCTACGTTTTGAATG
OBSERVED:	G/T
3'_FLANK:	AGTGTCAAGAGTTTGAGGATATTTT
||
SNP:	AP_chr10_80258475
LENGTH:	?
5'_FLANK:	CTACGTTTTGAATGGAGTGTCAAGA
OBSERVED:	G/A
3'_FLANK:	TTTGAGGATATTTTAAAACAACAAC
||
SNP:	AP_chr10_80258512
LENGTH:	?
5'_FLANK:	TTTAAAACAACAACAGGTTTTTTCC
OBSERVED:	C/T
3'_FLANK:	TGAAAACTGCATTGATGTGCTTACT
||
SNP:	AP_chr10_80258515
LENGTH:	?
5'_FLANK:	AAAACAACAACAGGTTTTTTCCCTG
OBSERVED:	A/T
3'_FLANK:	AAACTGCATTGATGTGCTTACTGGT
||
SNP:	AP_chr10_80258655
LENGTH:	?
5'_FLANK:	CAAACTTTTAATAAGAGTAGATGCT
OBSERVED:	T/C
3'_FLANK:	AAAGCATTGTGATAGGCATAAATTT
||
SNP:	AP_chr10_80258801
LENGTH:	?
5'_FLANK:	TTCTTTGCCTAGTAAATGAACCAGT
OBSERVED:	G/A
3'_FLANK:	AAAGAGTTGATCTTAAAAAGAAATT
||
SNP:	AP_chr10_80259114
LENGTH:	?
5'_FLANK:	GTCGTGTCTGACTCTTTGTGACCCC
OBSERVED:	G/A
3'_FLANK:	TGGACTGCAGCACGCCAAGCTTCCT
||
SNP:	AP_chr10_80259287
LENGTH:	?
5'_FLANK:	GTCTTTTCCAGTGAGTCAATTCTTC
OBSERVED:	G/A
3'_FLANK:	CCATCAGGTGGCCAAAGTATTGGAG
||
SNP:	AP_chr10_80259449
LENGTH:	?
5'_FLANK:	CCACAGTTCAAAAGCATCTATTCTT
OBSERVED:	T/C
3'_FLANK:	GGTGCTCAGCTTTCTTTATAGTCCA
||
SNP:	AP_chr10_80259539
LENGTH:	?
5'_FLANK:	TTTGACTAGACGGACCTTTCTCAAC
OBSERVED:	T/C
3'_FLANK:	TTTTCATGTAGCTTTTATCAATTCT
||
SNP:	AP_chr10_80259545
LENGTH:	?
5'_FLANK:	TAGACGGACCTTTCTCAACTTTTTC
OBSERVED:	A/T
3'_FLANK:	TGTAGCTTTTATCAATTCTTTTCGA
||
SNP:	AP_chr10_80259798
LENGTH:	?
5'_FLANK:	TCTTCTGTATACAAGATTAAATACT
OBSERVED:	T/G
3'_FLANK:	CCTGCATGTATAAATTATAAACATT
||
SNP:	AP_chr10_80260035
LENGTH:	?
5'_FLANK:	ATTAGTTACGATATAGTTGAATATC
OBSERVED:	G/A
3'_FLANK:	TTGAGAATTGACTTAACGATATATC
||
SNP:	AP_chr10_80260207
LENGTH:	?
5'_FLANK:	TATTTAGTTTTGCTTTTTGAGCTCT
OBSERVED:	G/C
3'_FLANK:	TTACATCATATATTGATGATTAAAT
||
SNP:	AP_chr10_80260491
LENGTH:	?
5'_FLANK:	TACAAATATTTCTCTATAGCAGGGA
OBSERVED:	C/T
3'_FLANK:	TGGCAAACTACTTCCTAGTGGTCAA
||
SNP:	AP_chr10_80260622
LENGTH:	?
5'_FLANK:	CTTTGTTTGAGATACAAGACAGAGT
OBSERVED:	T/C
3'_FLANK:	GAGGTACTTGTGACGGAGATCTCAC
||
SNP:	AP_chr10_80261113
LENGTH:	?
5'_FLANK:	CTCGTGCCCATTTATAGTTAATCCC
OBSERVED:	T/C
3'_FLANK:	ACTCCCATTCTCAGCCCTAGGCATC
||
SNP:	AP_chr10_80261295
LENGTH:	?
5'_FLANK:	GTAACACGCTTTGCCCATTTCTGGT
OBSERVED:	C/T
3'_FLANK:	GGTTCCCGAAGGAGACATTGGGTGC
||
SNP:	AP_chr10_80261360
LENGTH:	?
5'_FLANK:	AGGCTACGGAGAAGGCAGTGGCACC
OBSERVED:	A/C
3'_FLANK:	CACTCCAGTACTTTTGCCTGGAAAA
||
SNP:	AP_chr10_80261437
LENGTH:	?
5'_FLANK:	CTGCAGTCCATGGGGTCGCTAGAGT
OBSERVED:	C/T
3'_FLANK:	GGACACAACTGAGCGACTTCACTTT
||
SNP:	AP_chr10_80261476
LENGTH:	?
5'_FLANK:	CGACTTCACTTTCACTTTTCACTTT
OBSERVED:	C/A
3'_FLANK:	ATGCATTGGAGAAGGAAATGGCAAC
||
SNP:	AP_chr10_80261538
LENGTH:	?
5'_FLANK:	TTCTTGCCTGGAGAATCCCAGGGAC
OBSERVED:	A/G
3'_FLANK:	GGGAAGCCTGGTGGGCTGCTGTCTA
||
SNP:	AP_chr10_80261634
LENGTH:	?
5'_FLANK:	TAGCAACATGTATCAGAAGGTTGTT
OBSERVED:	T/C
3'_FLANK:	CTTTTAATTGTTGAGTAATATTAAT
||
SNP:	AP_chr10_80261694
LENGTH:	?
5'_FLANK:	GCCACAGGACTGGAAAAGGTCAATC
OBSERVED:	C/T
3'_FLANK:	TCATCCCAGTTCTCAAGAAGGGTAG
||
SNP:	AP_chr10_80261816
LENGTH:	?
5'_FLANK:	TGCATGCTGGGCTTCAGCATTATGC
OBSERVED:	G/A
3'_FLANK:	AATCAAGAACTTCCAGATGTCCAAG
||
SNP:	AP_chr10_80261877
LENGTH:	?
5'_FLANK:	AAAGTAAGAGGAACCAGAGATCAAA
OBSERVED:	C/T
3'_FLANK:	TGCTAACATTCACTGGATTATAGAG
||
SNP:	AP_chr10_80262059
LENGTH:	?
5'_FLANK:	CCTGAGAAACCTGTATGCAGGTCAA
OBSERVED:	A/G
3'_FLANK:	AAGCAACAGTTAGAACCCTGTATGG
||
SNP:	AP_chr10_80262097
LENGTH:	?
5'_FLANK:	GAACCCTGTATGGAACAACTGATTG
OBSERVED:	C/G
3'_FLANK:	TTCAAGATTGAGAAAGGAGTATGAC
||
SNP:	AP_chr10_80262168
LENGTH:	?
5'_FLANK:	TGTTTGTTTAATCTATACGGTGAGC
OBSERVED:	G/A
3'_FLANK:	CATCATGAGAAATGCCAGGCTGGAT
||
SNP:	AP_chr10_80262320
LENGTH:	?
5'_FLANK:	CCTCTTGATGAGGGTGAAGTAGGAG
OBSERVED:	G/A
3'_FLANK:	GTGAAAAAGTCAGCTTAAAACTAAA
||
SNP:	AP_chr10_80262348
LENGTH:	?
5'_FLANK:	GAAAAAGTCAGCTTAAAACTAAATA
OBSERVED:	T/C
3'_FLANK:	TAAAAAAAACAAAGATCATAGCATC
||
SNP:	AP_chr10_80262359
LENGTH:	?
5'_FLANK:	CTTAAAACTAAATATTAAAAAAAAC
OBSERVED:	A/T
3'_FLANK:	AAGATCATAGCATCTGACCTCATTA
||
SNP:	AP_chr10_80262368
LENGTH:	?
5'_FLANK:	AAATATTAAAAAAAACAAAGATCAT
OBSERVED:	A/G
3'_FLANK:	GCATCTGACCTCATTATTTCATGGC
||
SNP:	AP_chr10_80262477
LENGTH:	?
5'_FLANK:	ACTCTGGTGACTGTAGCCATGAAAT
OBSERVED:	C/A
3'_FLANK:	AGAAGACGTTTGCTTCTTGGCAGGA
||
SNP:	AP_chr10_80262578
LENGTH:	?
5'_FLANK:	TGACAAAGGTCCATATAGTCAAGGC
OBSERVED:	C/T
3'_FLANK:	GTGGTCTTCCCAGTGGTCATGTACG
||
SNP:	AP_chr10_80262591
LENGTH:	?
5'_FLANK:	TATAGTCAAGGCCGTGGTCTTCCCA
OBSERVED:	G/A
3'_FLANK:	TGGTCATGTACGGTTATGAGAGCTG
||
SNP:	AP_chr10_80262625
LENGTH:	?
5'_FLANK:	TACGGTTATGAGAGCTGGACTGTAA
OBSERVED:	G/A
3'_FLANK:	GAAGGCAGAGCACTGAAAAATCGTT
||
SNP:	AP_chr10_80262647
LENGTH:	?
5'_FLANK:	TAAGGAAGGCAGAGCACTGAAAAAT
OBSERVED:	C/T
3'_FLANK:	GTTGCCTTTGAACTGTGGTGCTGGA
||
SNP:	AP_chr10_80262852
LENGTH:	?
5'_FLANK:	CCTGATGCTGGGAAAGATGGAGGGC
OBSERVED:	A/C
3'_FLANK:	GGAGAAGAGGGTTTCAGAGGATGAG
||
SNP:	AP_chr10_80262886
LENGTH:	?
5'_FLANK:	GGGTTTCAGAGGATGAGATGGCTAG
OBSERVED:	A/G
3'_FLANK:	TGGCATCACGGATACAATGAACATG
||
SNP:	AP_chr10_80262895
LENGTH:	?
5'_FLANK:	AGGATGAGATGGCTAGATGGCATCA
OBSERVED:	C/T
3'_FLANK:	GGATACAATGAACATGAACTTGGGC
||
SNP:	AP_chr10_80262961
LENGTH:	?
5'_FLANK:	GTGAGAGACAGAGAGGCCTGGTGTG
OBSERVED:	T/C
3'_FLANK:	TATAGTCCATGGGGTTGCAAAGAGT
||
SNP:	AP_chr10_80263001
LENGTH:	?
5'_FLANK:	TTGCAAAGAGTCGGACACAACTGGG
OBSERVED:	T/C
3'_FLANK:	GACTGAACAGCAACATTAATGTTAT
||
SNP:	AP_chr10_80263165
LENGTH:	?
5'_FLANK:	TTTTATTTCTCTTGGTTAGATTCCT
OBSERVED:	A/T
3'_FLANK:	GGAGTGGAATGGCTAGATCATATGC
||
SNP:	AP_chr10_80263221
LENGTH:	?
5'_FLANK:	GTATGTTTAGTTTTTTAAGCAACTG
OBSERVED:	C/T
3'_FLANK:	CAAATTTGCTTTCTGGAGTGGCTGT
||
SNP:	AP_chr10_80263348
LENGTH:	?
5'_FLANK:	ATTTTAACTATTCTAGTGAATGTTA
OBSERVED:	A/G
3'_FLANK:	TAGTATTCATTGTGGTTTTAATTTG
||
SNP:	AP_chr10_80263526
LENGTH:	?
5'_FLANK:	CAGTTGTGAGTTCTTTGTATACTCT
OBSERVED:	G/A
3'_FLANK:	GATACAAGTCTTTTATCAGATACAT
||
SNP:	AP_chr10_80263620
LENGTH:	?
5'_FLANK:	GGCAGCTTGTGAAGTTTTAAATTTT
OBSERVED:	A/G
3'_FLANK:	TAGTCTAGTCTGTTGGTTTTTTCCT
||
SNP:	AP_chr10_80263801
LENGTH:	?
5'_FLANK:	TCTGTGATCTATTTTGAGCTATTTG
OBSERVED:	A/T
3'_FLANK:	TAGAATGATTTGTGGAATATCTTCT
||
SNP:	AP_chr10_80264112
LENGTH:	?
5'_FLANK:	TGTTTGAATGTGTTTCTACCCCCTC
OBSERVED:	T/G
3'_FLANK:	CCCTGTTTTCATTTCTACTGTTACT
||
SNP:	AP_chr10_80264154
LENGTH:	?
5'_FLANK:	ACTGTTACTTCTTTGTCTTCTCTTT
OBSERVED:	G/C
3'_FLANK:	CCTTCCTTTTAAAAAGACCTGGTCA
||
SNP:	AP_chr10_80264279
LENGTH:	?
5'_FLANK:	TCTCTGTCTTCTACTTAAGTGATTT
OBSERVED:	T/C
3'_FLANK:	TGTTTTTTTCTTATCTCCCTCTATC
||
SNP:	AP_chr10_80264312
LENGTH:	?
5'_FLANK:	TTCTTATCTCCCTCTATCTAATTGT
OBSERVED:	G/A
3'_FLANK:	TTTTTCTGGGATTCTTCTCCCCCTC
||
SNP:	AP_chr10_80264631
LENGTH:	?
5'_FLANK:	TGATACTGATTCTTGGAATTTTTCT
OBSERVED:	C/T
3'_FLANK:	GTTTTAAGGATTAACGTGATTAACT
||
SNP:	AP_chr10_80264646
LENGTH:	?
5'_FLANK:	GAATTTTTCTCGTTTTAAGGATTAA
OBSERVED:	C/T
3'_FLANK:	GTGATTAACTTTTGTAAGTGTCCTA
||
SNP:	AP_chr10_80264658
LENGTH:	?
5'_FLANK:	TTTTAAGGATTAACGTGATTAACTT
OBSERVED:	T/G
3'_FLANK:	TGTAAGTGTCCTAAGTGTGCATGAG
||
SNP:	AP_chr10_80264989
LENGTH:	?
5'_FLANK:	AGTACTTCTCACTGTTACAGTTTTA
OBSERVED:	C/T
3'_FLANK:	TGTTTGTGTGATTAGTTACTATATG
||
SNP:	AP_chr10_80265010
LENGTH:	?
5'_FLANK:	TTTACTGTTTGTGTGATTAGTTACT
OBSERVED:	A/G
3'_FLANK:	TATGTCTTCCTCATTGGAGAATAAA
||
SNP:	AP_chr10_80265547
LENGTH:	?
5'_FLANK:	CAGCGATTATTTTAGGAGTTTTTTT
OBSERVED:	T/C
3'_FLANK:	CTCATAAGTTTTAAAGTCGTTCCTC
||
SNP:	AP_chr10_80266630
LENGTH:	?
5'_FLANK:	ACCCCCACTCGAGATTTTAATTGTT
OBSERVED:	C/G
3'_FLANK:	CTGGTGAATTTAAGGTTCTTGCTTT
||
SNP:	AP_chr10_80267037
LENGTH:	?
5'_FLANK:	ACTCTGTGGACATGAGCTTGAGCAA
OBSERVED:	G/A
3'_FLANK:	CTCCAAGAGTTGGTGATAGACAGGG
||
SNP:	AP_chr10_80267181
LENGTH:	?
5'_FLANK:	TCTGCTGGAAGTTGGCTCATCTACC
OBSERVED:	C/T
3'_FLANK:	TCTTGGACCTAGTTAGTTCTAACCA
||
SNP:	AP_chr10_80267349
LENGTH:	?
5'_FLANK:	GAAAAGAGAGTAACATCTTTCTTCC
OBSERVED:	G/A
3'_FLANK:	TGATCAAAACCAAGTTTTGCCCTTG
||
SNP:	AP_chr10_80267667
LENGTH:	?
5'_FLANK:	TCCTTGCTCTAAATAATGAGAAACA
OBSERVED:	A/G
3'_FLANK:	TGTGGCACATGTCTACATTATTTGT
||
SNP:	AP_chr10_80267979
LENGTH:	?
5'_FLANK:	ATAGAAATGCATAAACAATGAAATA
OBSERVED:	C/T
3'_FLANK:	AAGACATACATACTTTATCAGTCAA
||
SNP:	AP_chr10_80268129
LENGTH:	?
5'_FLANK:	TGCAGTCAGGTTCTGGTCTGTTCCA
OBSERVED:	C/T
3'_FLANK:	GTGCAGCAGCAGCAGTAGGAAAACT
||
SNP:	AP_chr10_80268762
LENGTH:	?
5'_FLANK:	CTTTCCATTTACTTTAAAAACAGCA
OBSERVED:	G/A
3'_FLANK:	TTGTCAGTATGGAGTAAGAGAGAGT
||
SNP:	AP_chr10_80268911
LENGTH:	?
5'_FLANK:	TCTGAGATTGTTTGCTTTTTGTTTA
OBSERVED:	T/C
3'_FLANK:	TTTGGGATTCAAAGAGTGATTTTAA
||
SNP:	AP_chr10_80268983
LENGTH:	?
5'_FLANK:	AAACCTAATTGTATTTCTGCCTAAT
OBSERVED:	C/T
3'_FLANK:	GTAGAGCATATGGAGACAGGTAGTT
||
SNP:	AP_chr10_80269047
LENGTH:	?
5'_FLANK:	GGAGGCCATTAAAAAGATGATGTAA
OBSERVED:	T/C
3'_FLANK:	GTTTCCACATGCTCATTTCTCAGAT
||
SNP:	AP_chr10_80269461
LENGTH:	?
5'_FLANK:	AGGCTGGTGGGCTCCAGTCCATGGC
OBSERVED:	A/G
3'_FLANK:	TCGCAAAGAGTCAGACACAACTGAA
||
SNP:	AP_chr10_80269486
LENGTH:	?
5'_FLANK:	ATCGCAAAGAGTCAGACACAACTGA
OBSERVED:	A/G
3'_FLANK:	CACACACGCATGCACAATTAGACTT
||
SNP:	AP_chr10_80269500
LENGTH:	?
5'_FLANK:	GACACAACTGAACACACACGCATGC
OBSERVED:	A/G
3'_FLANK:	CAATTAGACTTTCTTGGTAATAATT
||
SNP:	AP_chr10_80269531
LENGTH:	?
5'_FLANK:	AGACTTTCTTGGTAATAATTCTTTC
OBSERVED:	T/C
3'_FLANK:	CCTTTAAAGCAATTGCTAGTATTTG
||
SNP:	AP_chr10_80269658
LENGTH:	?
5'_FLANK:	GTTGAAACTCAGGCTCTAACTATAC
OBSERVED:	G/A
3'_FLANK:	AAGCTAATCGTATTTTACCAGTATC
||
SNP:	AP_chr10_80269711
LENGTH:	?
5'_FLANK:	CTGTGTGTAAATGCTGTATTCACTC
OBSERVED:	T/G
3'_FLANK:	GAGTTTCCAAGAAGCAATCACTTAG
||
SNP:	AP_chr10_80270058
LENGTH:	?
5'_FLANK:	AGTTTACTTAAAGAAAATGTTAATA
OBSERVED:	A/T
3'_FLANK:	TCAAATTTGAAAGGGAAGTAAAGCA
||
SNP:	AP_chr10_80270072
LENGTH:	?
5'_FLANK:	AAATGTTAATAATCAAATTTGAAAG
OBSERVED:	G/C
3'_FLANK:	GAAGTAAAGCAAACATAGAAAACCA
||
SNP:	AP_chr10_80270088
LENGTH:	?
5'_FLANK:	ATTTGAAAGGGAAGTAAAGCAAACA
OBSERVED:	T/C
3'_FLANK:	AGAAAACCAGATGAACCCCAAAATC
||
SNP:	AP_chr10_80270126
LENGTH:	?
5'_FLANK:	GAACCCCAAAATCTTATGTTATCCA
OBSERVED:	T/C
3'_FLANK:	GTGATGTTCTACTTTTCTCAAGACT
||
SNP:	AP_chr10_80270204
LENGTH:	?
5'_FLANK:	AAGCAGGTAAAATGCCAGTTGCGCT
OBSERVED:	C/T
3'_FLANK:	GTTTAACTTCAGAATTTTTAAAAAC
||
SNP:	AP_chr10_80270262
LENGTH:	?
5'_FLANK:	CTTTGAAGATGAAATGATAAGATAT
OBSERVED:	C/T
3'_FLANK:	ACCTTACATTTTCATGGTATTTTAT
||
SNP:	AP_chr10_80270435
LENGTH:	?
5'_FLANK:	TATCTAAAGATCTAATTAAATCTTT
OBSERVED:	T/C
3'_FLANK:	AGTTTAGTTCAGTAGTTTGGTCGTG
||
SNP:	AP_chr10_80270473
LENGTH:	?
5'_FLANK:	TAGTTTGGTCGTGTCTGACTCTTTG
OBSERVED:	C/T
3'_FLANK:	GACCCCGTGAACTGCAGCACACCAG
||
SNP:	AP_chr10_80270476
LENGTH:	?
5'_FLANK:	TTTGGTCGTGTCTGACTCTTTGCGA
OBSERVED:	C/T
3'_FLANK:	CCCGTGAACTGCAGCACACCAGGCC
||
SNP:	AP_chr10_80270486
LENGTH:	?
5'_FLANK:	TCTGACTCTTTGCGACCCCGTGAAC
OBSERVED:	T/C
3'_FLANK:	GCAGCACACCAGGCCTCCCTGTCCG
||
SNP:	AP_chr10_80270649
LENGTH:	?
5'_FLANK:	CAGGGTCTTTTCAAATGAGTCAGCT
OBSERVED:	G/C
3'_FLANK:	TTCCCATCAGGTGGCCAAAGTATTG
||
SNP:	AP_chr10_80270653
LENGTH:	?
5'_FLANK:	GTCTTTTCAAATGAGTCAGCTGTTC
OBSERVED:	C/G
3'_FLANK:	CATCAGGTGGCCAAAGTATTGGAGT
||
SNP:	AP_chr10_80270751
LENGTH:	?
5'_FLANK:	CTCTAGGATGGACTGGTTGGATCTC
OBSERVED:	G/C
3'_FLANK:	TTGCAGTCCAAGGGACTCGCAAGAG
||
SNP:	AP_chr10_80270770
LENGTH:	?
5'_FLANK:	GATCTCGTTGCAGTCCAAGGGACTC
OBSERVED:	G/T
3'_FLANK:	CAAGAGTCTTCTCCAACACCACAGT
||
SNP:	AP_chr10_80270846
LENGTH:	?
5'_FLANK:	CAGCTTTCTTTATAGTCCAACTCTC
OBSERVED:	G/A
3'_FLANK:	CATCCATACGTGACCACTGGAAAAA
||
SNP:	AP_chr10_80270856
LENGTH:	?
5'_FLANK:	TATAGTCCAACTCTCGCATCCATAC
OBSERVED:	G/A
3'_FLANK:	TGACCACTGGAAAAACCATAGTCTT
||
SNP:	AP_chr10_80270913
LENGTH:	?
5'_FLANK:	ACGGACTTTTGTTGACAAAGTGATA
OBSERVED:	T/C
3'_FLANK:	CTTTGCTTTTTAATATGCTGTCTAG
||
SNP:	AP_chr10_80270967
LENGTH:	?
5'_FLANK:	GGTCATAACTTTTCTTGCAAGGAGT
OBSERVED:	A/G
3'_FLANK:	AGCGTTTTTTAATTTCATGGCTTCA
||
SNP:	AP_chr10_80270997
LENGTH:	?
5'_FLANK:	TTTTTTAATTTCATGGCTTCAATCA
OBSERVED:	C/T
3'_FLANK:	CATCTGCAGTGATTTTGGAGCCCAA
||
SNP:	AP_chr10_80271309
LENGTH:	?
5'_FLANK:	CTCTGCATATAAGTTAAATAAGCAG
OBSERVED:	A/G
3'_FLANK:	GTGACAATATACAGCCTTGTATATT
||
SNP:	AP_chr10_80271378
LENGTH:	?
5'_FLANK:	CTGGATAGGTAGATAGTGTATATTG
OBSERVED:	A/G
3'_FLANK:	AAGGAAGTCGTTTATTCCTCCATTG
||
SNP:	AP_chr10_80271505
LENGTH:	?
5'_FLANK:	CTGATATCTGGCAGTTAATTTGATC
OBSERVED:	C/T
3'_FLANK:	ATATTGTTTTTGATGATGATAAAAA
||
SNP:	AP_chr10_80271524
LENGTH:	?
5'_FLANK:	TTGATCCATATTGTTTTTGATGATG
OBSERVED:	A/G
3'_FLANK:	TAAAAAAGTCAATGAAAAGTGTTTT
||
SNP:	AP_chr10_80271536
LENGTH:	?
5'_FLANK:	GTTTTTGATGATGATAAAAAAGTCA
OBSERVED:	A/G
3'_FLANK:	TGAAAAGTGTTTTGGGGTCTTCAAA
||
SNP:	AP_chr10_80271710
LENGTH:	?
5'_FLANK:	GCATCCTCACTTGATCCCTATCTTA
OBSERVED:	T/C
3'_FLANK:	ACTGTCACGTGTCAGGTAATAATCC
||
SNP:	AP_chr10_80271869
LENGTH:	?
5'_FLANK:	ACAGTAAAGCGTCTGCCCGCAATGA
OBSERVED:	A/G
3'_FLANK:	GGAGACCTGGGTTCCATCCCTGGGT
||
SNP:	AP_chr10_80271884
LENGTH:	?
5'_FLANK:	CCCGCAATGAAGGAGACCTGGGTTC
OBSERVED:	C/G
3'_FLANK:	ATCCCTGGGTTGGGAAGATCCCCTG
||
SNP:	AP_chr10_80272014
LENGTH:	?
5'_FLANK:	TGGGGTCGCAGAGTCGGACACGACT
OBSERVED:	A/G
3'_FLANK:	AACGACTTCACTTCACTCACTTATA
||
SNP:	AP_chr10_80272017
LENGTH:	?
5'_FLANK:	GGTCGCAGAGTCGGACACGACTAAA
OBSERVED:	C/T
3'_FLANK:	GACTTCACTTCACTCACTTATAGTC
||
SNP:	AP_chr10_80272232
LENGTH:	?
5'_FLANK:	AAAAAAAAACTATATATTGAAGGCA
OBSERVED:	G/A
3'_FLANK:	TACTAATAATGTGAGTAGAAATGAA
||
SNP:	AP_chr10_80272287
LENGTH:	?
5'_FLANK:	ATGTATGTAAAAGTCAGAGGTGAGA
OBSERVED:	C/A
3'_FLANK:	CTCTCCTACGATTAATGAAGTAAAA
||
SNP:	AP_chr10_80272474
LENGTH:	?
5'_FLANK:	AGGAAGCCATTGTTAAGAAACATAC
OBSERVED:	G/A
3'_FLANK:	TCACAGAAAGACAAACATTCACAAG
||
SNP:	AP_chr10_80272619
LENGTH:	?
5'_FLANK:	TTTTCTTAATAACAAAAGACCAAAT
OBSERVED:	A/G
3'_FLANK:	CAATACATTTTTAATAACATTAGGG
||
SNP:	AP_chr10_80272650
LENGTH:	?
5'_FLANK:	CATTTTTAATAACATTAGGGATACC
OBSERVED:	C/T
3'_FLANK:	TTCAATGGACATGGTTTTGGGTGGA
||
SNP:	AP_chr10_80272717
LENGTH:	?
5'_FLANK:	TGGACAGGGAGGGCTGGCATGCTGC
OBSERVED:	G/A
3'_FLANK:	GTTCATGGGGTTGCAGAGAGTCGGA
||
SNP:	AP_chr10_80272735
LENGTH:	?
5'_FLANK:	ATGCTGCGGTTCATGGGGTTGCAGA
OBSERVED:	G/A
3'_FLANK:	AGTCGGACACGACTGAGAGACTGAA
||
SNP:	AP_chr10_80272753
LENGTH:	?
5'_FLANK:	TTGCAGAGAGTCGGACACGACTGAG
OBSERVED:	A/C
3'_FLANK:	GACTGAACTGAACTGAACTGTTCTT
||
SNP:	AP_chr10_80272858
LENGTH:	?
5'_FLANK:	ATTCTTTTAGGAATAAATACTTTCA
OBSERVED:	T/G
3'_FLANK:	CTGGAAATCATTGCCAATGATGTGA
||
SNP:	AP_chr10_80273057
LENGTH:	?
5'_FLANK:	AGTGAAGATATATCAAGGAAGATAT
OBSERVED:	A/G
3'_FLANK:	TTCTCAAAAATAAATGACTTCTTAA
||
SNP:	AP_chr10_80273169
LENGTH:	?
5'_FLANK:	GGGTTTGGATTGCTTACATATATAT
OBSERVED:	A/G
3'_FLANK:	CATTTGCTACAGTTCATCAAATGAA
||
SNP:	AP_chr10_80273432
LENGTH:	?
5'_FLANK:	GAAAGTGAAGTTGCTCAGTCGTGTC
OBSERVED:	C/T
3'_FLANK:	GACTCTTTGCGACCCCATGGACACC
||
SNP:	AP_chr10_80273465
LENGTH:	?
5'_FLANK:	TGCGACCCCATGGACACCAGGCTCC
OBSERVED:	T/G
3'_FLANK:	CTGTCCATGGGATTTTCTAGGCAAG
||
SNP:	AP_chr10_80273749
LENGTH:	?
5'_FLANK:	ATGGGATTTCCCAGGCAAGAATACT
OBSERVED:	T/G
3'_FLANK:	GAGTGGATTGCCATTTCTTTCTGCA
||
SNP:	AP_chr10_80273756
LENGTH:	?
5'_FLANK:	TTCCCAGGCAAGAATACTTGAGTGG
OBSERVED:	A/G
3'_FLANK:	TTGCCATTTCTTTCTGCAGGAGATC
||
SNP:	AP_chr10_80273798
LENGTH:	?
5'_FLANK:	CAGGAGATCTTCCTGACCCAGGGAT
OBSERVED:	A/C
3'_FLANK:	GAACCTGTGTCTCCTGCATTGGCAG
||
SNP:	AP_chr10_80273847
LENGTH:	?
5'_FLANK:	AGGCAGGTTCTTTACCAGCTGAGCC
OBSERVED:	A/C
3'_FLANK:	CAGGGGAAGCCTGTTATAATAGTAT
||
SNP:	AP_chr10_80273901
LENGTH:	?
5'_FLANK:	AGTAATAAAATGGCAGTTGCAGAGT
OBSERVED:	T/C
3'_FLANK:	TGGGTGGTGAGTATATGGATGTTAC
||
SNP:	AP_chr10_80273903
LENGTH:	?
5'_FLANK:	TAATAAAATGGCAGTTGCAGAGTTT
OBSERVED:	G/A
3'_FLANK:	GGTGGTGAGTATATGGATGTTACTT
||
SNP:	AP_chr10_80274095
LENGTH:	?
5'_FLANK:	TAACGTGATGAGTGATCATGAAAAT
OBSERVED:	C/A
3'_FLANK:	ATTTGAATCACAAGAACTTCTTTGG
||
SNP:	AP_chr10_80274146
LENGTH:	?
5'_FLANK:	TTATCTCTCAGCAAAGATTGTAAAA
OBSERVED:	A/T
3'_FLANK:	GCTGTTGAATTTAAAAATGGGTGAA
||
SNP:	AP_chr10_80276374
LENGTH:	?
5'_FLANK:	CCATACCTAGTACTAATCCAGATGC
OBSERVED:	A/T
3'_FLANK:	TAGGGGAGAAGTTCTTTTATTATAT
||
SNP:	AP_chr10_80278914
LENGTH:	?
5'_FLANK:	AAATTAAGCATTTATTCTGTTTTCT
OBSERVED:	G/A
3'_FLANK:	TATAAATATTACTAAGTAGCTGCTG
||
SNP:	AP_chr10_80279820
LENGTH:	?
5'_FLANK:	TCAGAAGTGTGAATAAAAATGGTTC
OBSERVED:	G/A
3'_FLANK:	TAAACAGAAAAGCATGCTGACATCA
||
SNP:	AP_chr10_80280359
LENGTH:	?
5'_FLANK:	TGTTCTTATAGTGCCTTCTGGAGTT
OBSERVED:	A/G
3'_FLANK:	GACATAGTGGGTTACAGAGTGGCAC
||
SNP:	AP_chr10_80280577
LENGTH:	?
5'_FLANK:	AGGAAGACCTGAGTTGCTGGCAGTG
OBSERVED:	G/T
3'_FLANK:	TTCTGCTTCTCAGTGGTGGTAGAGA
||
SNP:	AP_chr10_80280800
LENGTH:	?
5'_FLANK:	CACCCTTGCATGCAAAGGAGGAGGG
OBSERVED:	G/A
3'_FLANK:	AAAATCAGGGGAGAAATATTTGTAA
||
SNP:	AP_chr10_80281357
LENGTH:	?
5'_FLANK:	TATATTTTTTACAACAGTGCACTAG
OBSERVED:	G/C
3'_FLANK:	TAGCTTATTTTTATATGACTTTGAG
||
SNP:	AP_chr10_80284657
LENGTH:	?
5'_FLANK:	CATAGCCTTGACTAGACCTTATCTT
OBSERVED:	G/A
3'_FLANK:	AATACAGTGTTACTAATTACCTGAG
||
SNP:	AP_chr10_80287994
LENGTH:	?
5'_FLANK:	GGACTGCAGCCTTCCAGGCTCCTCC
OBSERVED:	G/A
3'_FLANK:	TCCATGGGATTTTCCAGGCAAGAGT
||
SNP:	AP_chr10_80301979
LENGTH:	?
5'_FLANK:	CATTTTAGATAGTGTATGTTGCTAT
OBSERVED:	G/C
3'_FLANK:	GCTTCTACCATTAATCCTATGCAGT
||
SNP:	AP_chr10_80303860
LENGTH:	?
5'_FLANK:	GGGCTTGTTGAATTGGAATGGAAAA
OBSERVED:	G/A
3'_FLANK:	TTAAACAGATTTTTAAATGAAGCCC
||
SNP:	AP_chr10_80304139
LENGTH:	?
5'_FLANK:	TTTTCTATAGCATTGTTATTGCTAG
OBSERVED:	T/C
3'_FLANK:	TTTTTATGTCTTTTTATTGGAGAAG
||
SNP:	AP_chr10_80304948
LENGTH:	?
5'_FLANK:	CTTACTGTTATTTCTTTTTTAAGCT
OBSERVED:	A/T
3'_FLANK:	GACCTATAAAAGAGCATTAAAAATT
||
SNP:	AP_chr10_80306132
LENGTH:	?
5'_FLANK:	TTCCCATAAACTTTTTTTTTTCCCT
OBSERVED:	C/G
3'_FLANK:	CCCCATATCCCATTCCAACCTGCCT
||
SNP:	AP_chr10_80312991
LENGTH:	?
5'_FLANK:	CTAGTGGCTCAGTGGTAAAGAATCC
OBSERVED:	A/C
3'_FLANK:	CCTGCCAATGCAGGAGACTAGGGTT
||
SNP:	AP_chr10_80316911
LENGTH:	?
5'_FLANK:	AGATGCTTGTCTTGTGAGAACTGGC
OBSERVED:	A/G
3'_FLANK:	TAAAACAGATCAGTTATTTCATACT
||
SNP:	AP_chr10_80317990
LENGTH:	?
5'_FLANK:	ATTACCAGAGGGATTGTATCTTGTC
OBSERVED:	T/C
3'_FLANK:	AGTTTTGTATTTTCGTGTCCAGCTG
||
SNP:	AP_chr10_80320553
LENGTH:	?
5'_FLANK:	AGATTCTAAGGAGGTTATCAGGCTT
OBSERVED:	G/A
3'_FLANK:	GGAGACTTGATGTTTTTTGAGATCT
||
SNP:	AP_chr10_80321373
LENGTH:	?
5'_FLANK:	AACTTAATAGAAATAATAGGACTCT
OBSERVED:	C/T
3'_FLANK:	GTATTGATGTGCAATTACTACTAAA
||
SNP:	AP_chr10_80321940
LENGTH:	?
5'_FLANK:	GCCTGGTTCCAGCTTTCTACACTCA
OBSERVED:	G/A
3'_FLANK:	AGTGATTTACCCTACTCTAAGACCT
||
SNP:	AP_chr10_80324244
LENGTH:	?
5'_FLANK:	TGCTAAGTCGATTCAGTCGTGTCCA
OBSERVED:	G/A
3'_FLANK:	CTCTGTGCGACCCCATAGACTGGCA
||
SNP:	AP_chr10_80328811
LENGTH:	?
5'_FLANK:	CAATTTGCAATATCTGTCATTGAGG
OBSERVED:	C/T
3'_FLANK:	GTTACCTGTTTTTCCTTCCTTTGTT
||
SNP:	AP_chr10_80329433
LENGTH:	?
5'_FLANK:	GACCTTTGTTGGCAAAGTGATGTCT
OBSERVED:	T/C
3'_FLANK:	TGCTTTTTAATATGTTGTCTATGTT
||
SNP:	AP_chr10_80331159
LENGTH:	?
5'_FLANK:	AGTCACTGTTGAGCTGACCAAGATA
OBSERVED:	A/T
3'_FLANK:	CTAGGGGCTGAGAATACTTTAAAGA
||
SNP:	AP_chr10_80333409
LENGTH:	?
5'_FLANK:	CACAAAGAGTTGGATATGATTTAGC
OBSERVED:	G/A
3'_FLANK:	ACTAAGCAACAACAGTCAAGGAAAG
||
SNP:	AP_chr10_80333721
LENGTH:	?
5'_FLANK:	TAACACTACATTACTATACTGTACT
OBSERVED:	G/A
3'_FLANK:	TTAGAGGGGACCAGTTAGAGGAATG
||
SNP:	AP_chr10_80334989
LENGTH:	?
5'_FLANK:	GATTTGCATTTCTCTAATAATTAGC
OBSERVED:	G/A
3'_FLANK:	ATGATGACCATCTTTTCATATGCCT
||
SNP:	AP_chr10_80335013
LENGTH:	?
5'_FLANK:	CGATGATGACCATCTTTTCATATGC
OBSERVED:	C/T
3'_FLANK:	TATTGGCTGTCTGTATGTCTCTTTA
||
SNP:	AP_chr10_80335084
LENGTH:	?
5'_FLANK:	TTTTCAATTAGCTTGTATTTTTGTT
OBSERVED:	A/C
3'_FLANK:	TTGAATTATATGAGCTGATTTTATC
||
SNP:	AP_chr10_80335102
LENGTH:	?
5'_FLANK:	TTTTGTTATTGAATTATATGAGCTG
OBSERVED:	A/T
3'_FLANK:	TTTTATCGTATATTTGATCTTTACA
||
SNP:	AP_chr10_80335290
LENGTH:	?
5'_FLANK:	GCCTTATGCACTATTTCTTCTTTAC
OBSERVED:	G/A
3'_FLANK:	TAGATGGAAGTGGGGAGAGATACCT
||
SNP:	AP_chr10_80335298
LENGTH:	?
5'_FLANK:	CACTATTTCTTCTTTACGTAGATGG
OBSERVED:	A/G
3'_FLANK:	AGTGGGGAGAGATACCTTAGGGAGC
||
SNP:	AP_chr10_80335430
LENGTH:	?
5'_FLANK:	TGGGGAAATGTGGAAAGACAAAAGC
OBSERVED:	A/G
3'_FLANK:	TTTTTTTTCTAGATGAGAGCAGCCA
||
SNP:	AP_chr10_80336718
LENGTH:	?
5'_FLANK:	AAGGGACTTGAGAAGCCGTGTGTCT
OBSERVED:	A/G
3'_FLANK:	TTGTGTGGTCCCTGTGCTCTCCTGG
||
SNP:	AP_chr10_80336944
LENGTH:	?
5'_FLANK:	TGCCCACTAGTTCAGATTAGCATGT
OBSERVED:	T/C
3'_FLANK:	GGTTTTAACTTTATTTCCAAATGCA
||
SNP:	AP_chr10_80337970
LENGTH:	?
5'_FLANK:	CTCTTGTGTTTCTTCCTGTAAGGGC
OBSERVED:	A/G
3'_FLANK:	CTAATCCCATCATGAGGGTTCTACT
||
SNP:	AP_chr10_80338021
LENGTH:	?
5'_FLANK:	CTCATGACCTAATTACCTCCCAAAG
OBSERVED:	C/G
3'_FLANK:	CCCCATCTCCAAACACTATCACATT
||
SNP:	AP_chr10_80338181
LENGTH:	?
5'_FLANK:	TGCTATCAGTTCAATTCAGTTAAGT
OBSERVED:	C/T
3'_FLANK:	GCTCAGTTGTGTCCAGCTCTTTGCA
||
SNP:	AP_chr10_80340197
LENGTH:	?
5'_FLANK:	ATGATTTGCTTATAACATGTGTATG
OBSERVED:	A/C
3'_FLANK:	TTCTATCATTTGACTTTCTTAACCT
||
SNP:	AP_chr10_80343603
LENGTH:	?
5'_FLANK:	CCAAACTCATTAGTTTCATAGGTCA
OBSERVED:	T/G
3'_FLANK:	ATTTTCTTGGCTCATCTCTCCAGTT
||
SNP:	AP_chr10_80345768
LENGTH:	?
5'_FLANK:	TCTCTATTCTTAAAAAATTAGTTTT
OBSERVED:	T/A
3'_FLANK:	ACTCCCTGTGACTGACTGCTCAATT
||
SNP:	AP_chr10_80346897
LENGTH:	?
5'_FLANK:	AAAGACCCTTTCTTCCTTGTCTTGT
OBSERVED:	G/A
3'_FLANK:	TGATCTCTCTTTTAAAGCCCAGGTC
||
SNP:	AP_chr10_80347795
LENGTH:	?
5'_FLANK:	TCTTCAGACTATTCCTTTCAGTTGG
OBSERVED:	T/C
3'_FLANK:	CCCAAACTTGATTAATTCTTATATG
||
SNP:	AP_chr10_80349267
LENGTH:	?
5'_FLANK:	TGACTTGATACAAAGCTGTGTGCAT
OBSERVED:	C/A
3'_FLANK:	TCTCGTTTTTTCATTAACATAAGGA
||
SNP:	AP_chr10_80354103
LENGTH:	?
5'_FLANK:	AGTGTCTTTTAATTTCATGGCTTCA
OBSERVED:	A/G
3'_FLANK:	TCACCATCTACAGTGATTTTGGAGC
||
SNP:	AP_chr10_80354185
LENGTH:	?
5'_FLANK:	TGTTTCCCCATCCATTTGCCATGAA
OBSERVED:	A/G
3'_FLANK:	TGATGGGACCAGATGCCATGATCTT
||
SNP:	AP_chr10_80355001
LENGTH:	?
5'_FLANK:	TAGCTCAACTGGAATTCCATCACCT
OBSERVED:	T/C
3'_FLANK:	CACTAGCTTTGTTCGTAGTGATGCT
||
SNP:	AP_chr10_80382610
LENGTH:	?
5'_FLANK:	ATCCTCTGCCGTCCCCTTCTCCTCC
OBSERVED:	T/C
3'_FLANK:	GCCCCCAATCCCTCCTAGCTTCAGA
||
SNP:	AP_chr10_80397013
LENGTH:	?
5'_FLANK:	CTCAGTTATTATCAGGATTAAATGA
OBSERVED:	C/T
3'_FLANK:	CTGGTAGTGTCTGCCCTGTTCCCAG
||
SNP:	AP_chr10_80398251
LENGTH:	?
5'_FLANK:	TCTGACTTTTACCTTGTAATACCAC
OBSERVED:	G/A
3'_FLANK:	CTTGAACCACACTGGCCTTCCAGAG
||
SNP:	AP_chr10_80398745
LENGTH:	?
5'_FLANK:	CAAGATGTTGTTGGGAATCAATACT
OBSERVED:	T/C
3'_FLANK:	GCAAAAGACAGGGGAAGTGGCAGGA
||
SNP:	AP_chr10_80398763
LENGTH:	?
5'_FLANK:	CAATACTTGCAAAAGACAGGGGAAG
OBSERVED:	T/C
3'_FLANK:	GGCAGGATTGAACAGAGGGAGGAAT
||
SNP:	AP_chr10_80410369
LENGTH:	?
5'_FLANK:	TGTTAGGGTGTGTGTTTGTATTGAT
OBSERVED:	C/T
3'_FLANK:	TGTGAGAACTCTGTTTGAGGTAAGA
||
SNP:	AP_chr10_80422222
LENGTH:	?
5'_FLANK:	AGAAGACTCTTGAGAGTCCCTTGGA
OBSERVED:	C/G
3'_FLANK:	TGCAAGGAGATCAAACCTGTCAGTC
||
SNP:	AP_chr10_80434847
LENGTH:	?
5'_FLANK:	TGATGCGTTTTGACAAACATGTACA
OBSERVED:	C/T
3'_FLANK:	CTAAAAACCACATTTTCATTACCCC
||
SNP:	AP_chr10_80435432
LENGTH:	?
5'_FLANK:	TCTTCTCCAACACTACAGTTCAAAA
OBSERVED:	A/G
3'_FLANK:	CATCAATTCTTTGGCACTCAGCTTT
||
SNP:	AP_chr10_80446465
LENGTH:	?
5'_FLANK:	TGCAGTCCATGGGGTCGCTAAGAGT
OBSERVED:	T/C
3'_FLANK:	GGACACGACTGAGCGACTTCACTTT
||
SNP:	AP_chr10_80471933
LENGTH:	?
5'_FLANK:	TATCTTTCCCAGCATCAGGGTCTTT
OBSERVED:	T/G
3'_FLANK:	CCAATGAGTCCGCTCTTTGCATCAG
||
SNP:	AP_chr10_80472450
LENGTH:	?
5'_FLANK:	GAGACAATACCCTAAGAGAGGAGAC
OBSERVED:	G/A
3'_FLANK:	GGCATGTAGAAGGTGTATCATCAGA
||
SNP:	AP_chr10_80473021
LENGTH:	?
5'_FLANK:	CATGGCACTGACCTTGGACCATATG
OBSERVED:	G/A
3'_FLANK:	GCTGATCAGCCCAATTTACCTTTTC
||
SNP:	AP_chr10_80478350
LENGTH:	?
5'_FLANK:	TCTCTTCAAACACACACATCCTCAT
OBSERVED:	C/G
3'_FLANK:	TTCTGGGACTCTCATGCTCAAGACT
||
SNP:	AP_chr10_80479307
LENGTH:	?
5'_FLANK:	TAAGTCATCCTCAGCCTGAACAATG
OBSERVED:	G/T
3'_FLANK:	AGCTTAATGTTCTCCATCTTGCTAA
||
SNP:	AP_chr10_80481578
LENGTH:	?
5'_FLANK:	CTTTACAATATCGTATTGGTTTTGC
OBSERVED:	C/T
3'_FLANK:	ATATATCAACATGAATCCGCCACAG
||
SNP:	AP_chr10_80482174
LENGTH:	?
5'_FLANK:	GTGATTTACTAGGGTAGTCAGAGGA
OBSERVED:	G/T
3'_FLANK:	GACTCATGGAGAAGGTGACATTGGA
||
SNP:	AP_chr10_80482580
LENGTH:	?
5'_FLANK:	GTATGCCTTTTCCCCCCTCATCTCT
OBSERVED:	A/T
3'_FLANK:	ACAAATAGATAATGGTTGACGTCAA
||
SNP:	AP_chr10_80483257
LENGTH:	?
5'_FLANK:	TGCACGGATGCTACCTAAAGAGGTG
OBSERVED:	G/A
3'_FLANK:	GAGGAGCAAAGAATTGTTCCCAGGA
||
SNP:	AP_chr10_80486651
LENGTH:	?
5'_FLANK:	TCTGGCATTTTCTTTAGGGCATTAA
OBSERVED:	C/T
3'_FLANK:	AACTGAGTTTATGGCGTCTCTCATT
||
SNP:	AP_chr10_80491819
LENGTH:	?
5'_FLANK:	ACTGTGTTACAACATTTTAAAATGT
OBSERVED:	T/G
3'_FLANK:	TCATCGTTTTAATATCTTTAAAGAG
||
SNP:	AP_chr10_80495707
LENGTH:	?
5'_FLANK:	GCCTGAACAGATCATCTTCCCCCAG
OBSERVED:	C/T
3'_FLANK:	CTGCATGTCTGGGCAGGGATGACTC
||
SNP:	AP_chr10_80495874
LENGTH:	?
5'_FLANK:	ATGTCAATGGGGCATTACCCATTCT
OBSERVED:	A/C
3'_FLANK:	TTTCTTGCCATTTATGGGTCCAGAG
||
SNP:	AP_chr10_80496205
LENGTH:	?
5'_FLANK:	AAAATGAAGACAACAGTAGTACTTA
OBSERVED:	T/G
3'_FLANK:	GTGATGAAGGTAAGGGCTAACTTAA
||
SNP:	AP_chr10_80497991
LENGTH:	?
5'_FLANK:	AGCTAGATTTTTAATAGGGTATAAA
OBSERVED:	A/G
3'_FLANK:	TATTTCTGCCATACTCATTACACCA
||
SNP:	AP_chr10_80498800
LENGTH:	?
5'_FLANK:	AGCCTTATAGGCACCCACTCCTCTA
OBSERVED:	G/T
3'_FLANK:	AGAGCCCCGGTTTCTTCCTCCCTTC
||
SNP:	AP_chr10_80499741
LENGTH:	?
5'_FLANK:	TCTTCAGGAAAGTAGACTAGAGTGG
OBSERVED:	G/A
3'_FLANK:	TTGCCATTTCCCTCTCCAGGGGATC
||
SNP:	AP_chr10_80499995
LENGTH:	?
5'_FLANK:	TTGGTAACGTGACCCATTAATAGAC
OBSERVED:	C/T
3'_FLANK:	CCACCTATTGTTTTGCCCACGATGA
||
SNP:	AP_chr10_80501127
LENGTH:	?
5'_FLANK:	AGTTACTTCTAATTCTCATAATATG
OBSERVED:	C/T
3'_FLANK:	CTGTGAAGAAGCAAATATTATGTAT
||
SNP:	AP_chr10_80501466
LENGTH:	?
5'_FLANK:	AAAATGGATTTTACTTAGGGAAACA
OBSERVED:	G/A
3'_FLANK:	TTCTAGTTTATATATTAAAAAGCTA
||
SNP:	AP_chr10_80502324
LENGTH:	?
5'_FLANK:	ACCTCTGTCTTGTTGAAAGATTCAG
OBSERVED:	A/G
3'_FLANK:	GTATCAGATTCTCTCCCATCATCTC
||
SNP:	AP_chr10_80502656
LENGTH:	?
5'_FLANK:	GTTTTCTTTCTAAACCTCTGTAGGG
OBSERVED:	C/T
3'_FLANK:	GCGTGACTCTTCTCCTCTGAGGAAG
||
SNP:	AP_chr10_80503160
LENGTH:	?
5'_FLANK:	GCGATTCTCCAGGCAAGAGTACTGG
OBSERVED:	A/C
3'_FLANK:	GTGGGGTGCCATTGTCTTCTCTGCT
||
SNP:	AP_chr10_80503239
LENGTH:	?
5'_FLANK:	TATAAAGATTTCTGCCTCTTACTGC
OBSERVED:	C/G
3'_FLANK:	TAGGAAATAGAGGTGTTGAGTAGCA
||
SNP:	AP_chr10_80503428
LENGTH:	?
5'_FLANK:	CACGAAGCCTGCCCCCAAGTTGGGT
OBSERVED:	G/A
3'_FLANK:	GCCCCTTTGCCCAATCAGGGCCATC
||
SNP:	AP_chr10_80503509
LENGTH:	?
5'_FLANK:	TGACCCTCTAGCCTTAAGATGTTCA
OBSERVED:	G/A
3'_FLANK:	TATATTCATATTCTCTAAGTAAAAA
||
SNP:	AP_chr10_80503581
LENGTH:	?
5'_FLANK:	AAATGGGCAAAGGCTATAAACTGGT
OBSERVED:	G/A
3'_FLANK:	ATTTGTAGAAGAAACCTGAGTATTC
||
SNP:	AP_chr10_80503950
LENGTH:	?
5'_FLANK:	AAAGACTATATTTATTTTAGAAAGA
OBSERVED:	T/C
3'_FLANK:	TAGAAGGATGCATACCAAATTCTTG
||
SNP:	AP_chr10_80504329
LENGTH:	?
5'_FLANK:	GCTCTGTGAAGGTGGTGCTGACAAG
OBSERVED:	A/G
3'_FLANK:	CCCACCGTCATGGGTGCTGTAGAAG
||
SNP:	AP_chr10_80504336
LENGTH:	?
5'_FLANK:	GAAGGTGGTGCTGACAAGACCCACC
OBSERVED:	G/A
3'_FLANK:	TCATGGGTGCTGTAGAAGAGGCCTA
||
SNP:	AP_chr10_80504365
LENGTH:	?
5'_FLANK:	TGGGTGCTGTAGAAGAGGCCTAGCA
OBSERVED:	G/T
3'_FLANK:	CTTTTTCTGTTGTTGTTGTTTTTAA
||
SNP:	AP_chr10_80505137
LENGTH:	?
5'_FLANK:	TTTGACTTGGATGAGTCTCTGTTTG
OBSERVED:	T/G
3'_FLANK:	AGTTAAGAAAGCAGAATTCAAAAAG
||
SNP:	AP_chr10_80506357
LENGTH:	?
5'_FLANK:	TATTCCTTCCCCTTTTGCCATTGTT
OBSERVED:	A/G
3'_FLANK:	TCTTGGCCTGGAATGTCTGTTTTCT
||
SNP:	AP_chr10_80508310
LENGTH:	?
5'_FLANK:	CTTCTGAGTAAACAGAGGCTCAGCC
OBSERVED:	G/A
3'_FLANK:	TTCCTACAATTAAAGATTCTAATTT
||
SNP:	AP_chr10_80508571
LENGTH:	?
5'_FLANK:	ACAGAAGTATATTTGTGTTAGTGAA
OBSERVED:	G/A
3'_FLANK:	GTTGGGTTAGGAAAGGGACTTTTCT
||
SNP:	AP_chr10_80508801
LENGTH:	?
5'_FLANK:	TCTTCATAAAGCTTTGCAGAAGTCT
OBSERVED:	C/G
3'_FLANK:	AGCTCTAATATCTTCAGTCAAAGGT
||
SNP:	AP_chr10_80508910
LENGTH:	?
5'_FLANK:	CTGTGTTATCTGGGATTTTTTTGTT
OBSERVED:	G/T
3'_FLANK:	TAAGTAGCAGATTCAGTGGAATCTA
||
SNP:	AP_chr10_80508929
LENGTH:	?
5'_FLANK:	TTTGTTGTAAGTAGCAGATTCAGTG
OBSERVED:	G/A
3'_FLANK:	AATCTATTGGGTAAAATTAATTGGG
||
SNP:	AP_chr10_80509756
LENGTH:	?
5'_FLANK:	TAGGAAAACAGCAATAATAAACATT
OBSERVED:	A/T
3'_FLANK:	CGCTAGACTAGATAGGTCACTCCTC
||
SNP:	AP_chr10_80509908
LENGTH:	?
5'_FLANK:	GCCACTGCCTGATCCACTTTGGAGG
OBSERVED:	T/C
3'_FLANK:	GCCCACAGTTGCTGTGCACCCAAGC
||
SNP:	AP_chr10_80509950
LENGTH:	?
5'_FLANK:	CACCCAAGCCATGTCTTTTACCTCC
OBSERVED:	C/A
3'_FLANK:	CTGTTTCTTTTGATGGGTACAGAAT
||
SNP:	AP_chr10_80510015
LENGTH:	?
5'_FLANK:	AGTGTATAATCCAATGGTCCTCTCA
OBSERVED:	G/A
3'_FLANK:	AGAGTTTAGAAAGACCCTGTGTTTG
||
SNP:	AP_chr10_80510810
LENGTH:	?
5'_FLANK:	AGAGCCATTGTGAAGTACTCACAGT
OBSERVED:	G/A
3'_FLANK:	CCTCTTATGGGCTAGGCTCATTCAC
||
SNP:	AP_chr10_80511131
LENGTH:	?
5'_FLANK:	ATGATCCTTTCGTTATCTGACACTT
OBSERVED:	A/T
3'_FLANK:	AGCAATGTCCCATAAATGTTTGTTG
||
SNP:	AP_chr10_80512028
LENGTH:	?
5'_FLANK:	TAGGAGCCTGGTGGGCTACAGTCCA
OBSERVED:	C/T
3'_FLANK:	GGGTCGCAGAGAGTCGGACACAACT
||
SNP:	AP_chr10_80513721
LENGTH:	?
5'_FLANK:	ATTCTGATGTTTTCAGATGAAGGCT
OBSERVED:	A/G
3'_FLANK:	AGCAAGCAGGGGCCTTTTAATTTAT
||
SNP:	AP_chr10_80514084
LENGTH:	?
5'_FLANK:	AAGTAAAACAAGTTTTCTTTAGGCT
OBSERVED:	C/T
3'_FLANK:	GTGTTAAGTAAATAGAATTAAGTGA
||
SNP:	AP_chr10_80514246
LENGTH:	?
5'_FLANK:	TCTTTAAGCAGTTGGCTTGTTGTCA
OBSERVED:	T/G
3'_FLANK:	TCTCTTTCTTAGATACTGGGGTATT
||
SNP:	AP_chr10_80514781
LENGTH:	?
5'_FLANK:	TCCAGACTTCCTTCCTTCCCTCTTT
OBSERVED:	G/C
3'_FLANK:	CTTTATCCAGTAGTTATTTAATGAA
||
SNP:	AP_chr10_80515080
LENGTH:	?
5'_FLANK:	ACCCCATGGACTGCAGCACGCCAGG
OBSERVED:	C/G
3'_FLANK:	TTCCCTGTCCTTCACTATCTCCCAG
||
SNP:	AP_chr10_80515466
LENGTH:	?
5'_FLANK:	TGAGGCTATGTATGTCGTTCGATGC
OBSERVED:	G/A
3'_FLANK:	GCCCCCAGAGAGTCAGGGGATGGAA
||
SNP:	AP_chr10_80516493
LENGTH:	?
5'_FLANK:	TTCAGAGAGGGAGTTTCAGGGGATT
OBSERVED:	C/T
3'_FLANK:	GGGGATACCTACAAGCACAAGCTCC
||
SNP:	AP_chr10_80518363
LENGTH:	?
5'_FLANK:	GAGACACTCCTGCTTTGGTGGGACT
OBSERVED:	A/G
3'_FLANK:	GTGCCAATATGTTTTTGCATCACGT
||
SNP:	AP_chr10_80519170
LENGTH:	?
5'_FLANK:	AATGATATCTCGTTGCTGATTGTAC
OBSERVED:	T/C
3'_FLANK:	TGCTTTACTTCAGCTCCTAGAGAGG
||
SNP:	AP_chr10_80520459
LENGTH:	?
5'_FLANK:	GAAAGAAAAAAAAAAGAATCCTCTC
OBSERVED:	C/G
3'_FLANK:	TTTGCCTTTGGCCTGGAGACTTTTC
||
SNP:	AP_chr10_80520751
LENGTH:	?
5'_FLANK:	TTATTCCTCCTCACTCAAGTCTCCC
OBSERVED:	T/C
3'_FLANK:	CAAAACACACTCCTCGACAGAGCTG
||
SNP:	AP_chr10_80521427
LENGTH:	?
5'_FLANK:	TCCAGGCCTCTTAATAAATGCTCAA
OBSERVED:	C/T
3'_FLANK:	AACTATCTATTAATTGAACACATGG
||
SNP:	AP_chr10_80525247
LENGTH:	?
5'_FLANK:	ACTCCCCACAGGCCCCAGGAGAGCC
OBSERVED:	A/G
3'_FLANK:	TCTCTTGACTCAAGACACCCATTAA
||
SNP:	AP_chr10_80526726
LENGTH:	?
5'_FLANK:	AAATTATATTTTAAAGCTATCTTTT
OBSERVED:	T/C
3'_FLANK:	ATTCTTTACCTTGTATAAATCATGT
||
SNP:	AP_chr10_80527039
LENGTH:	?
5'_FLANK:	ATTTTTTTGATCACTAGCTATCCTC
OBSERVED:	G/A
3'_FLANK:	AGATAATAAACATTCCTAAGATTAA
||
SNP:	AP_chr10_80527568
LENGTH:	?
5'_FLANK:	CTCAGTATCTTCCTAGAGGTTTCTT
OBSERVED:	A/G
3'_FLANK:	CCTCCTGGCAAGTCCCACTGCATCT
||
SNP:	AP_chr10_80528184
LENGTH:	?
5'_FLANK:	AACCTGAAAGCCTCTATAAAATAGC
OBSERVED:	G/C
3'_FLANK:	ACTTAATAAAACTGTTCATGAGTTG
||
SNP:	AP_chr10_80530816
LENGTH:	?
5'_FLANK:	ATGTGAGGGTTTCCCCTTCCCAGGG
OBSERVED:	A/G
3'_FLANK:	AAAACATGCTAGTTGCTTGGCTTTA
||
SNP:	AP_chr10_80531275
LENGTH:	?
5'_FLANK:	CCCACAGCCAGAAAGGGAAAAAGAC
OBSERVED:	G/A
3'_FLANK:	AAGTTAAATATATAGCAGGAAGTTA
||
SNP:	AP_chr10_80532769
LENGTH:	?
5'_FLANK:	AAAGGTGTTTTGCTATGAATAGAAA
OBSERVED:	G/T
3'_FLANK:	AAGGAAATTGAGTGGAAGCTGGAGA
||
SNP:	AP_chr10_80536651
LENGTH:	?
5'_FLANK:	CTGCCGTATAGCAGTGTAAATCAGC
OBSERVED:	C/T
3'_FLANK:	GTAAGTATACATATATCCCCTCGCT
||
SNP:	AP_chr10_80537672
LENGTH:	?
5'_FLANK:	CTCCTAGGGATTCAAGGCCCCCGAC
OBSERVED:	T/C
3'_FLANK:	CATTCCTAAACTAGGAAAGTAGTGA
||
SNP:	AP_chr10_80537819
LENGTH:	?
5'_FLANK:	TGGAGTGGGTTGCCATTTCCTTCTC
OBSERVED:	C/T
3'_FLANK:	AGGGGTTCTTCCCGACCCAGGGATT
||
SNP:	AP_chr10_80538320
LENGTH:	?
5'_FLANK:	CTAGGATCTTGTGGATATTGTTATG
OBSERVED:	T/C
3'_FLANK:	AACAATAAGAAAGTTATCCGAAAGT
||
SNP:	AP_chr10_80540090
LENGTH:	?
5'_FLANK:	CCTACTCAACCTAATTATTTTTAGA
OBSERVED:	T/C
3'_FLANK:	CACCCTAATGGGCTTCTTTAGTTTT
||
SNP:	AP_chr10_80541014
LENGTH:	?
5'_FLANK:	TGTTCCAGGAAATTTTAAGTGAAGC
OBSERVED:	T/C
3'_FLANK:	TCTCACTTAGGATAGACTAATATTA
||
SNP:	AP_chr10_80542170
LENGTH:	?
5'_FLANK:	ATTATTCCTCTCTGACAGCAGTTGT
OBSERVED:	C/T
3'_FLANK:	GGTCATATTGAAAAGCTAAGGATGT
||
SNP:	AP_chr10_80543083
LENGTH:	?
5'_FLANK:	TGACTCTAGTCTTGTGAAAATAAAT
OBSERVED:	A/G
3'_FLANK:	AAGCGAACACTTCAGTCATTTTAAG
||
SNP:	AP_chr10_80543085
LENGTH:	?
5'_FLANK:	ACTCTAGTCTTGTGAAAATAAATAA
OBSERVED:	A/G
3'_FLANK:	GCGAACACTTCAGTCATTTTAAGTT
||
SNP:	AP_chr10_80543088
LENGTH:	?
5'_FLANK:	CTAGTCTTGTGAAAATAAATAAAGC
OBSERVED:	G/A
3'_FLANK:	AACACTTCAGTCATTTTAAGTTAGA
||
SNP:	AP_chr10_80545150
LENGTH:	?
5'_FLANK:	GCTTCTTTCTCAATGTCTCTATTTA
OBSERVED:	G/A
3'_FLANK:	GTGCCTGGTCTATTGAATAATTCAG
||
SNP:	AP_chr10_80546202
LENGTH:	?
5'_FLANK:	TGTCTCTGTTTTGCTAACTCATTAG
OBSERVED:	T/C
3'_FLANK:	TCGGACACCACATTGTGTTAATCCC
||
SNP:	AP_chr10_80546262
LENGTH:	?
5'_FLANK:	TGGCTATGAGCTTGATCCAGATCTC
OBSERVED:	C/T
3'_FLANK:	AGGAGATAGTGGAACTGCTTAGCCT
||
SNP:	AP_chr10_80550381
LENGTH:	?
5'_FLANK:	GCCCCCTTCCTCAGAGATGGAGCTA
OBSERVED:	C/T
3'_FLANK:	GGGGATACTACCGTCTTCTCCTTGG
||
SNP:	AP_chr10_80550415
LENGTH:	?
5'_FLANK:	TACCGTCTTCTCCTTGGGATCACCA
OBSERVED:	T/C
3'_FLANK:	CATCCAAAGGAGACAGTTGTATACC
||
SNP:	AP_chr10_80552000
LENGTH:	?
5'_FLANK:	ACTCCTCAGACACTGTAAGGCACCC
OBSERVED:	T/C
3'_FLANK:	TAGGGACCAGCACTGGATAAAACTA
||
SNP:	AP_chr10_80552498
LENGTH:	?
5'_FLANK:	TTGACCTTCTTCTGGAGAATTCAAA
OBSERVED:	C/T
3'_FLANK:	GTTCAGTTCAGGAGATATTCAGAAA
||
SNP:	AP_chr10_80554059
LENGTH:	?
5'_FLANK:	AGCAAAATGAAGCTCAGATTGTCAC
OBSERVED:	G/A
3'_FLANK:	AGGGGCCGGTGAAACATAGAGGCCC
||
SNP:	AP_chr10_80555513
LENGTH:	?
5'_FLANK:	AGTCCATCTGCCAATGCAGGAGACA
OBSERVED:	T/C
3'_FLANK:	GGGTTCGATCCCTGGGTCGGGAAGA
||
SNP:	AP_chr10_80555520
LENGTH:	?
5'_FLANK:	CTGCCAATGCAGGAGACATGGGTTC
OBSERVED:	G/A
3'_FLANK:	ATCCCTGGGTCGGGAAGATCCCCTT
||
SNP:	AP_chr10_80557235
LENGTH:	?
5'_FLANK:	CACACAAAGCTGTTTTACAACCCCT
OBSERVED:	A/G
3'_FLANK:	TGGGTTTTGGAGTTTTTATTAAAAA
||
SNP:	AP_chr10_80557319
LENGTH:	?
5'_FLANK:	TTTAAACTTTGTGATTGTCTCGGAT
OBSERVED:	G/A
3'_FLANK:	GGGGGGAGCTATTCTTTTGATAGGG
||
SNP:	AP_chr10_80557920
LENGTH:	?
5'_FLANK:	ATAAACAAGATGTGTCTATGGTAAT
OBSERVED:	A/G
3'_FLANK:	TCATGAAAACTTTATGGGCCATCCT
||
SNP:	AP_chr10_80558688
LENGTH:	?
5'_FLANK:	TTTATTTTTCTTCGGTATCAGTTTC
OBSERVED:	A/G
3'_FLANK:	AGAAACCTATCATATGACTAAGAGT
||
SNP:	AP_chr10_80559621
LENGTH:	?
5'_FLANK:	TGGGATTTTCCCTTCCTCGGCGGCT
OBSERVED:	A/G
3'_FLANK:	CAGTTTATTTTGAGCCTTGTGTTGG
||
SNP:	AP_chr10_80560172
LENGTH:	?
5'_FLANK:	GAAGCAACTGGGACAGCAGGAAGTC
OBSERVED:	A/G
3'_FLANK:	CAGAATACCTGGGCTTGGGCCCCAG
||
SNP:	AP_chr10_80560875
LENGTH:	?
5'_FLANK:	CAACAAATGCCTAATATGTAATTTC
OBSERVED:	A/G
3'_FLANK:	TTTTCAAACGAATGATCTGGGAGAG
||
SNP:	AP_chr10_80562045
LENGTH:	?
5'_FLANK:	TAGCCATTCCCTTCTCCAGAGAATC
OBSERVED:	C/T
3'_FLANK:	TCCTGACCCAGGGATTGAACCTGGT
||
SNP:	AP_chr10_80562458
LENGTH:	?
5'_FLANK:	GGGTGATCTTTTTCCAGAAGCCAGG
OBSERVED:	G/A
3'_FLANK:	CTATTTTTGTTGTTTAGTTACTAAA
||
SNP:	AP_chr10_80568207
LENGTH:	?
5'_FLANK:	GTCGCTCAGTCGTGTCCAACTCTTA
OBSERVED:	A/G
3'_FLANK:	CGACTNNNNNNNNNNNNNNNNNNNN
||
SNP:	AP_chr10_80568660
LENGTH:	?
5'_FLANK:	AGAATCTGGAAAAGATATATATAAT
OBSERVED:	C/A
3'_FLANK:	TGAATCACTTTGCTGTACACTGGAA
||
SNP:	AP_chr10_80569326
LENGTH:	?
5'_FLANK:	GGGCAACACCTACAGTTGTATCACC
OBSERVED:	A/C
3'_FLANK:	CTTTTTTTTTTTTTTTTGAGTGCGT
||
SNP:	AP_chr10_80572238
LENGTH:	?
5'_FLANK:	GTGACCAAAACCATCCCAAAGAAAA
OBSERVED:	A/G
3'_FLANK:	GAAATGCAAGAAGGCAAAGTGGTCG
||
SNP:	AP_chr10_80575303
LENGTH:	?
5'_FLANK:	GTGGTTACTTTCACTGAGGCTGAAG
OBSERVED:	A/G
3'_FLANK:	AAACCCATGCTGGTTTTTCTTTTTC
||
SNP:	AP_chr10_80575422
LENGTH:	?
5'_FLANK:	CCAAGTGCTGTCTGAGCAATGAACA
OBSERVED:	A/G
3'_FLANK:	TGACTGGACTTTTGCTTAAGACCAT
||
SNP:	AP_chr10_80577329
LENGTH:	?
5'_FLANK:	TGTTATTTGGTGAGTGGAGGGTTTG
OBSERVED:	T/G
3'_FLANK:	GTGGCTCTTGGTTCTTGGCTCATAA
||
SNP:	AP_chr10_80583001
LENGTH:	?
5'_FLANK:	TCACTTCTAATTTGTCGCTATTCTC
OBSERVED:	C/A
3'_FLANK:	CTTTGCCAACTTTTAGTAAGAAAAG
||
SNP:	AP_chr10_80583109
LENGTH:	?
5'_FLANK:	TATATTCCCTCTGATTTTCCGTGGT
OBSERVED:	A/G
3'_FLANK:	TATAGAAAGGTTCTACAGAACTCTG
||
SNP:	AP_chr10_80583170
LENGTH:	?
5'_FLANK:	TTTTTGAAAGGTACCATCCCACCCC
OBSERVED:	G/A
3'_FLANK:	CATTGCAATGAATTATCAGCCTTTT
||
SNP:	AP_chr10_80583214
LENGTH:	?
5'_FLANK:	GCCTTTTAAATGCTTGGGCCCAGGC
OBSERVED:	G/A
3'_FLANK:	TGTGAGTAAGTGACTTTTTCCAAGT
||
SNP:	AP_chr10_80583220
LENGTH:	?
5'_FLANK:	TAAATGCTTGGGCCCAGGCGTGTGA
OBSERVED:	G/A
3'_FLANK:	TAAGTGACTTTTTCCAAGTTGAACC
||
SNP:	AP_chr10_80583359
LENGTH:	?
5'_FLANK:	GTCTTTTGTGCTCGTAGAGGGTCAC
OBSERVED:	T/C
3'_FLANK:	CTTAAAATCTTGAGCTTCCTGTTGC
||
SNP:	AP_chr10_80583430
LENGTH:	?
5'_FLANK:	TGCTCAATGGTTTTTGAGTACTGGA
OBSERVED:	G/A
3'_FLANK:	TTGTGTGTCTAGTTTTCTCAACATG
||
SNP:	AP_chr10_80584039
LENGTH:	?
5'_FLANK:	CTGGAGATGGCTGGATCTTGAGTGT
OBSERVED:	A/C
3'_FLANK:	ATTGAGCTTACCTCCAAAGTTTACT
||
SNP:	AP_chr10_80584985
LENGTH:	?
5'_FLANK:	GGGATCATGATTTGGCGAACACCTT
OBSERVED:	T/C
3'_FLANK:	GGAGAGCCGAGCTACAGTGGCCCTA
||
SNP:	AP_chr10_80585099
LENGTH:	?
5'_FLANK:	ATCCGTGACTCCAAGTAACAGAATT
OBSERVED:	C/T
3'_FLANK:	CCTGCGCGTCACACTTCCAGAAAGA
||
SNP:	AP_chr10_80585203
LENGTH:	?
5'_FLANK:	GAAGGGATTGAGCACAGATCACCCA
OBSERVED:	A/G
3'_FLANK:	CACAGCCCTGACTTTCTGGTTGCTT
||
SNP:	AP_chr10_80585295
LENGTH:	?
5'_FLANK:	AGTCACTCTCGTAAGTACTTTGTGG
OBSERVED:	A/T
3'_FLANK:	CATTTTCTTGGTCAAGCCTCACAAC
||
SNP:	AP_chr10_80586531
LENGTH:	?
5'_FLANK:	TGCTTATACCATGCTGTTCTCTCTT
OBSERVED:	G/C
3'_FLANK:	TTTATAGCTAGGCAGTATTCTTTCC
||
SNP:	AP_chr10_80587046
LENGTH:	?
5'_FLANK:	CACAATAAATCTTCTAGAGTCTGCA
OBSERVED:	A/G
3'_FLANK:	TTGTAATAATAGTCCTTTGTGTTTG
||
SNP:	AP_chr10_80587100
LENGTH:	?
5'_FLANK:	TAACCATAGACATGGATCCTCTTAT
OBSERVED:	A/G
3'_FLANK:	ACTCTTCTCTTTTTATCTGGACGAG
||
SNP:	AP_chr10_80587129
LENGTH:	?
5'_FLANK:	CTTCTCTTTTTATCTGGACGAGACC
OBSERVED:	A/T
3'_FLANK:	TTAAGTGCTTGACACTCCCCTTTCC
||
SNP:	AP_chr10_80587409
LENGTH:	?
5'_FLANK:	CTCAGAACCCTCAGCAGCGAAGACA
OBSERVED:	T/A
3'_FLANK:	GGTCAGGGGAGGATTCAGAGGAGGG
||
SNP:	AP_chr10_80588006
LENGTH:	?
5'_FLANK:	GGAGATGAGCAGGCCTGGGAGGGGG
OBSERVED:	A/G
3'_FLANK:	CAAGAGCTGGCCTTGCCCAGAACAC
||
SNP:	AP_chr10_80588207
LENGTH:	?
5'_FLANK:	ATCTCTTCCAGCCCATCATTCCCTT
OBSERVED:	T/C
3'_FLANK:	TTCCCAATCTTCAGTGCTATTTCCT
||
SNP:	AP_chr10_80589486
LENGTH:	?
5'_FLANK:	GGAAATAATGCCTCATGGGGGCTTG
OBSERVED:	G/A
3'_FLANK:	GGGCTTGAAACCCACAGAACACCTA
||
SNP:	AP_chr10_80593147
LENGTH:	?
5'_FLANK:	AAGCTCTTCCATGGGAGATGAATCT
OBSERVED:	C/T
3'_FLANK:	GAGCATTCCAACAGAATTTGCAGAT
||
SNP:	AP_chr10_80593408
LENGTH:	?
5'_FLANK:	CAACCACAAGGCTCTCTGTCTTCCC
OBSERVED:	A/G
3'_FLANK:	CTGAGTGTGGTTTTAGGTAGTACTT
||
SNP:	AP_chr10_80594942
LENGTH:	?
5'_FLANK:	CATTTCTCCTCAGATTTTATCACTG
OBSERVED:	G/T
3'_FLANK:	GCCAGAAATAATAAAATTATTGGAG
||
SNP:	AP_chr10_80596632
LENGTH:	?
5'_FLANK:	GCAATTAAAAAATCATTTTGAGCTT
OBSERVED:	T/C
3'_FLANK:	TAGTTAGCCATGGCTTCTCTGCTAC
||
SNP:	AP_chr10_80598397
LENGTH:	?
5'_FLANK:	ATCATGGATAATCTTTCCATGTAAA
OBSERVED:	T/C
3'_FLANK:	ATAGTTACTATCCTTTTTTTCACAG
||
SNP:	AP_chr10_80598423
LENGTH:	?
5'_FLANK:	ATAGTTACTATCCTTTTTTTCACAG
OBSERVED:	T/C
3'_FLANK:	AGCATAGTATTCCATGATAGGGATA
||
SNP:	AP_chr10_80598885
LENGTH:	?
5'_FLANK:	ATCCGGTCCATCACTTTATGGCAGG
OBSERVED:	T/G
3'_FLANK:	AGATGGAGGAAAAAGTGGAAACTGT
||
SNP:	AP_chr10_80602211
LENGTH:	?
5'_FLANK:	TTTAGGGAAATAGTAAGAATGCTGC
OBSERVED:	A/G
3'_FLANK:	GTAACAGAGGGAATTAATTTGACCC
||
SNP:	AP_chr10_78428290
LENGTH:	?
5'_FLANK:	GTTCATTTGTATCATTTTTATATAT
OBSERVED:	-/TC
3'_FLANK:	CACATGTAAGTGATATATATTTGTC
||
SNP:	AP_chr10_78428430
LENGTH:	?
5'_FLANK:	CCATTGTGTGTTTATGTGTGTGTAT
OBSERVED:	-/AT
3'_FLANK:	GGATTATATATGTGTGTGTGTATAG
||
SNP:	AP_chr10_78428501
LENGTH:	?
5'_FLANK:	CTCTATCTGTTGTCATCTGTCAAGG
OBSERVED:	-/G
3'_FLANK:	ACATTTAGGTTGCTTCCATGTCTTG
||
SNP:	AP_chr10_78430186
LENGTH:	?
5'_FLANK:	TAGCCTGACTTCTGAATTCGTTTTT
OBSERVED:	-/T
3'_FLANK:	CCCCCCATTGACCCACCTGCGCCTT
||
SNP:	AP_chr10_78442559
LENGTH:	?
5'_FLANK:	CGACTTAGCAGCAGCAGCAGCAGCA
OBSERVED:	-/GCA
3'_FLANK:	ACAGCATGTACCAAAAAGCAAATGA
||
SNP:	AP_chr10_78447282
LENGTH:	?
5'_FLANK:	GAGGCGGCATGAATGAAAGACTAAA
OBSERVED:	A/-
3'_FLANK:	CAAATGTCATGCAGAATGAGCGTGC
||
SNP:	AP_chr10_78464480
LENGTH:	?
5'_FLANK:	AGGATATTAGATAATAAAAAAAAAA
OBSERVED:	-/A
3'_FLANK:	GAGATCAGATCTAATCAGTGTCTTT
||
SNP:	AP_chr10_78464752
LENGTH:	?
5'_FLANK:	TTTTCCTATAAAGGTTTATATACTT
OBSERVED:	T/-
3'_FLANK:	AGGCTTTGTGGGCCAGTTGGCCAAG
||
SNP:	AP_chr10_78472072
LENGTH:	?
5'_FLANK:	GCTGCAACTTAAAAAAAAAAAAAAA
OBSERVED:	-/AAAA
3'_FLANK:	TGATCCCACATGCCTCAGTGAAGAT
||
SNP:	AP_chr10_78478091
LENGTH:	?
5'_FLANK:	TTCTCACCTCACAAGGTCAGAGCTG
OBSERVED:	T/-
3'_FLANK:	AGAGACATGTAGAAAAATACCAACT
||
SNP:	AP_chr10_78478170
LENGTH:	?
5'_FLANK:	TGCCAGCTTGTGGTTGTCCGGATCA
OBSERVED:	-/G
3'_FLANK:	TTGGTTTCAGCAACCTTGAGAGATC
||
SNP:	AP_chr10_78480747
LENGTH:	?
5'_FLANK:	TTCTCACTGCAACAGGCAATAAAAA
OBSERVED:	-/A
3'_FLANK:	GACCACAGGGCTATGGTAAAAATGC
||
SNP:	AP_chr10_78481430
LENGTH:	?
5'_FLANK:	GAAAAGGTTATTCCTGATTTTCTTT
OBSERVED:	TT/-
3'_FLANK:	CTTTTTTTCTGCTTCATGTATTCTT
||
SNP:	AP_chr10_78482268
LENGTH:	?
5'_FLANK:	GGTTGCCATTTCCTTCTCCAATGCA
OBSERVED:	GGAAAG/-
3'_FLANK:	TGAAAAGTGAAAAGTGAAATTGAAG
||
SNP:	AP_chr10_78486976
LENGTH:	?
5'_FLANK:	CCACCAGGAAGCGGGACTCTGGGGG
OBSERVED:	G/-
3'_FLANK:	TCACAGGCTGGGGGTGGGGGAGATG
||
SNP:	AP_chr10_78487834
LENGTH:	?
5'_FLANK:	GCGAGAGAGAGAGAGAGAGAGAGAG
OBSERVED:	-/AGAGAG
3'_FLANK:	TGAGAGCTAGCTTTGGCTCCTCATT
||
SNP:	AP_chr10_78488253
LENGTH:	?
5'_FLANK:	GGGAAGGTGGTTGGGTCTCGGTCTT
OBSERVED:	-/AAG
3'_FLANK:	GAGTTAACTAGGCAAAGGCAGGTGT
||
SNP:	AP_chr10_78488870
LENGTH:	?
5'_FLANK:	AGAGAGGACAAGTGATGAAATTAGG
OBSERVED:	-/A
3'_FLANK:	CAGTCTGTGGTGAGTAAGGCTCAGT
||
SNP:	AP_chr10_78491682
LENGTH:	?
5'_FLANK:	TCTTTCCTCTGACTGGACAGACTCT
OBSERVED:	-/T
3'_FLANK:	CCCCTCACTGGAATTTGACCAGGGA
||
SNP:	AP_chr10_78506755
LENGTH:	?
5'_FLANK:	CACACACACACACACACACACACAC
OBSERVED:	AC/-
3'_FLANK:	CAAAAAGGCAGGAACATGGACAGAG
||
SNP:	AP_chr10_78510653
LENGTH:	?
5'_FLANK:	TCTAAATTTTGGTGTATATATATAT
OBSERVED:	AT/-
3'_FLANK:	GAGTAAAAACAATCAATTCTCAGGA
||
SNP:	AP_chr10_78512138
LENGTH:	?
5'_FLANK:	TGGCCTATATCACACAAATAGAAAG
OBSERVED:	-/AAG
3'_FLANK:	GCCTTTTAAAATACCAATTTCTCAG
||
SNP:	AP_chr10_78517577
LENGTH:	?
5'_FLANK:	AGAACTTCTGGAAAGGAAAAAAAAA
OBSERVED:	-/AA
3'_FLANK:	GTCACACACACTTTATAAGGCAATC
||
SNP:	AP_chr10_78518740
LENGTH:	?
5'_FLANK:	CTGGAAGCAGATCAAGTGGCTCTGT
OBSERVED:	-/C
3'_FLANK:	AGCTTCTTTCCCAAGGCTTACATCC
||
SNP:	AP_chr10_78519085
LENGTH:	?
5'_FLANK:	AGCTGAGCTGCATTGGTGGTTGAAG
OBSERVED:	-/GAG
3'_FLANK:	AACTTGGGTCTTAGCAGTTTTACCG
||
SNP:	AP_chr10_78520292
LENGTH:	?
5'_FLANK:	AGGGAAAAGCTACCCACTCCAATAT
OBSERVED:	T/-
3'_FLANK:	CTGTCCTGGAGAATTCTATGGACTA
||
SNP:	AP_chr10_78526402
LENGTH:	?
5'_FLANK:	CACAGGTAGGGACAACTGCCTCTCT
OBSERVED:	-/C
3'_FLANK:	TGGGGCTCCCCTCTGCCTGTGTGAG
||
SNP:	AP_chr10_78531321
LENGTH:	?
5'_FLANK:	TATATATATATATATATATATATAT
OBSERVED:	ATATATATATATATAT/-
3'_FLANK:	GCGTGTGTGTGTGTGTATACATACG
||
SNP:	AP_chr10_78533697
LENGTH:	?
5'_FLANK:	CTCTCTCTCTCTCTCTCTCTCTCTC
OBSERVED:	TCTC/-
3'_FLANK:	ACACACACACACACACACACACGCC
||
SNP:	AP_chr10_78534594
LENGTH:	?
5'_FLANK:	GCTTAGTGGACCAGAACAATGTAAG
OBSERVED:	CAA/-
3'_FLANK:	TAAAAAACCGACCAGAACCACATAG
||
SNP:	AP_chr10_78534637
LENGTH:	?
5'_FLANK:	CCACATAGTATAGAAAATGGACGTT
OBSERVED:	-/T
3'_FLANK:	CCCTAAGGAAAAGGAATACCTAAAA
||
SNP:	AP_chr10_78537236
LENGTH:	?
5'_FLANK:	TGTGTGTGTGTGTGTGTGTGTGTGT
OBSERVED:	GTGTGTGTGTGT/-
3'_FLANK:	ATACAGCTTCTGCTCAGGTTCATTC
||
SNP:	AP_chr10_78537852
LENGTH:	?
5'_FLANK:	ACCAGGTTAGAACAACTTAACAAAC
OBSERVED:	C/-
3'_FLANK:	AGCAGAACCAATTCAGAGGTATGGG
||
SNP:	AP_chr10_78549324
LENGTH:	?
5'_FLANK:	AGAGGGGAGAAGCTGTGATGAAGAG
OBSERVED:	-/AG
3'_FLANK:	TCTTTGGAGAAATTCATTCTGACTG
||
SNP:	AP_chr10_78550747
LENGTH:	?
5'_FLANK:	GAGTACTGGAGTGGGTTGCCATTTC
OBSERVED:	-/C
3'_FLANK:	TACTCCGATGGATTTTCCCGACCCA
||
SNP:	AP_chr10_78551119
LENGTH:	?
5'_FLANK:	AGGAGGAGCCTAGAGGGTGCAAATG
OBSERVED:	GCCCTATAGT/-
3'_FLANK:	TAGACTAGAGCTACAGGAGCCTGCT
||
SNP:	AP_chr10_78553670
LENGTH:	?
5'_FLANK:	CAGACAAGGTGAAAAGAAAAATCTC
OBSERVED:	-/CTC
3'_FLANK:	TGAGCAGGTAGAACCTCTATAGGTA
||
SNP:	AP_chr10_78554282
LENGTH:	?
5'_FLANK:	AAAAGCAGTTATGAATGGGTAGAGA
OBSERVED:	GA/-
3'_FLANK:	TTAAAGATGATTTTATTTTTTCTCC
||
SNP:	AP_chr10_78554331
LENGTH:	?
5'_FLANK:	TTCCATATTAATTTTTTTTTTTTTT
OBSERVED:	-/TTT
3'_FLANK:	ACTTTGTAAATGTCATACTAATATC
||
SNP:	AP_chr10_78554863
LENGTH:	?
5'_FLANK:	GGCTTTGTTTTGCTATTTTTTTTTT
OBSERVED:	TT/-
3'_FLANK:	CATTTTAGAATCAGTAATTAAAGAT
||
SNP:	AP_chr10_78556161
LENGTH:	?
5'_FLANK:	TGAGAAACTTGTAAAAAAAAAAAAA
OBSERVED:	-/AA
3'_FLANK:	GGTGCAGCTGCTTTAGCCCTGTATT
||
SNP:	AP_chr10_78556588
LENGTH:	?
5'_FLANK:	ACTCATTAGAAGCAAGACACTAAGT
OBSERVED:	AGAAGCAAGACACTAAGT/-
3'_FLANK:	CCTGCCCATATTCAAGGGGAGCGAA
||
SNP:	AP_chr10_78557787
LENGTH:	?
5'_FLANK:	AGAGAGGTGAGGAATATTTATAATA
OBSERVED:	A/-
3'_FLANK:	TGTGAGAAAAATGGATGGAAGACAA
||
SNP:	AP_chr10_78559018
LENGTH:	?
5'_FLANK:	CTGAGTGACTGAACTAACTGACTGA
OBSERVED:	CTGA/-
3'_FLANK:	TCATACACAGTGATGATGCATGGTC
||
SNP:	AP_chr10_78559288
LENGTH:	?
5'_FLANK:	CTAGAAGAGTTCAAAGGCATACAAT
OBSERVED:	G/-
3'_FLANK:	CTTTACGATGTGGCTTCCTATCTAA
||
SNP:	AP_chr10_78559756
LENGTH:	?
5'_FLANK:	AAAACCATGCTGCCTTTTTTTTTTT
OBSERVED:	-/TT
3'_FLANK:	CCTTTTTTATTACCTATGCCAAGCA
||
SNP:	AP_chr10_78559931
LENGTH:	?
5'_FLANK:	CCTGTAAACTTATATCCTACTTCTG
OBSERVED:	AT/-
3'_FLANK:	CCCGAAACGTGGGTGTTTAGAATTA
||
SNP:	AP_chr10_78562959
LENGTH:	?
5'_FLANK:	GCTATTAAGGTTCCCATAGCCACAT
OBSERVED:	T/-
3'_FLANK:	AATTGGGCCACATGATTATCTAACC
||
SNP:	AP_chr10_78568294
LENGTH:	?
5'_FLANK:	TGTCACTGGCTTGAAGACGGGGGGG
OBSERVED:	GG/-
3'_FLANK:	CCACGTGAGGACTGTGGGCTGCTCT
||
SNP:	AP_chr10_78570434
LENGTH:	?
5'_FLANK:	ACATCACTTTGCTGGCAAAAATCCA
OBSERVED:	-/TA
3'_FLANK:	GAGTCAAAGCTATGGTTTTTCCATA
||
SNP:	AP_chr10_78570706
LENGTH:	?
5'_FLANK:	GGAAAGATTGAAGGCATGAGGAGAA
OBSERVED:	-/GAA
3'_FLANK:	TACAGTAGAGGATGAGAATGTTAGC
||
SNP:	AP_chr10_78572051
LENGTH:	?
5'_FLANK:	CATGAAGTTTCTGGGTACAGTAAAC
OBSERVED:	-/TT
3'_FLANK:	AACGCACTGGACAAAGGAAAGGCAT
||
SNP:	AP_chr10_78580316
LENGTH:	?
5'_FLANK:	CTCCTTTTACCTACTGCTCTTCTTC
OBSERVED:	TTC/-
3'_FLANK:	ATATATTGTTCATTCATATTCAAGA
||
SNP:	AP_chr10_78588593
LENGTH:	?
5'_FLANK:	TTTTTCAGCACTTTATTTTTTTTTT
OBSERVED:	T/-
3'_FLANK:	AATTTGATAAATTTAACGCCTTTTA
||
SNP:	AP_chr10_78590614
LENGTH:	?
5'_FLANK:	CTCTTCCCAGGTCCGAGCAGCTCAG
OBSERVED:	-/G
3'_FLANK:	TGACGAGGTGTTTGGCGAGCGCCAA
||
SNP:	AP_chr10_78596236
LENGTH:	?
5'_FLANK:	TTGGCTACATCTAATTAAAGAGAGT
OBSERVED:	-/CT
3'_FLANK:	GAGAAAAGAGTTGTCAAGAAGAAAA
||
SNP:	AP_chr10_78601337
LENGTH:	?
5'_FLANK:	ATGCTGTGTGTGTGTGTGTGTGTGT
OBSERVED:	GT/-
3'_FLANK:	TAAGTAGAGTTCAATTCTTTGTGAC
||
SNP:	AP_chr10_78601737
LENGTH:	?
5'_FLANK:	ACACACACACACACACACACACACA
OBSERVED:	CACACACACACACA/-
3'_FLANK:	TACACAAGCAAGCCCACATTCTCAA
||
SNP:	AP_chr10_78605930
LENGTH:	?
5'_FLANK:	AATTCATAGGGGAAAAAAAAAAAAA
OBSERVED:	-/A
3'_FLANK:	GAATTCATAGGGCAGGTTTTTTCAT
||
SNP:	AP_chr10_78606246
LENGTH:	?
5'_FLANK:	ATTTTCAAAATTTCCAGAAAAAAAA
OBSERVED:	A/-
3'_FLANK:	TATTGTAATATTTTAAAGCAGATAT
||
SNP:	AP_chr10_78606916
LENGTH:	?
5'_FLANK:	TTGATCACCCTGAGCCCCTATCTTT
OBSERVED:	T/-
3'_FLANK:	GTATTCTCCTGGAATGCAAGTTTCA
||
SNP:	AP_chr10_78607043
LENGTH:	?
5'_FLANK:	ATATATATCTTCAGGAAAAAAAAAA
OBSERVED:	AA/-
3'_FLANK:	TGGAAACGAGTATACCAAAACTTAA
||
SNP:	AP_chr10_78607886
LENGTH:	?
5'_FLANK:	TGCACCATCGAGTGGAAGTTTTCCT
OBSERVED:	-/T
3'_FLANK:	GGGATACAAGGATGGTTCTGTTAGG
||
SNP:	AP_chr10_78608878
LENGTH:	?
5'_FLANK:	GACACTGATTAAAAAAAAAAAAAAA
OBSERVED:	-/A
3'_FLANK:	TGAAGTCACTACAAATGAAGGAAAA
||
SNP:	AP_chr10_78619816
LENGTH:	?
5'_FLANK:	GGAGAGGAGCTAAAAAAAAAAAAAA
OBSERVED:	AA/-
3'_FLANK:	CTGAGAAACTGATACTAAGACAAGA
||
SNP:	AP_chr10_78626626
LENGTH:	?
5'_FLANK:	GGCTGAACCTGAGGTATCTTTTTTT
OBSERVED:	-/T
3'_FLANK:	GGAAAGTAAATTAAGCTTTTAAGAT
||
SNP:	AP_chr10_78627794
LENGTH:	?
5'_FLANK:	TGCGGTAATGCAGCCTTTAGCAAAA
OBSERVED:	G/-
3'_FLANK:	ATGCTCCTAGACTACGGGCCCTGTA
||
SNP:	AP_chr10_78628832
LENGTH:	?
5'_FLANK:	TCCTCTGTCCATGGGATTTTTTTTT
OBSERVED:	T/-
3'_FLANK:	AGGCAAGAATACTGGAGTAGGTTGC
||
SNP:	AP_chr10_78628981
LENGTH:	?
5'_FLANK:	GCCATCGGAGAAGCACTACCCCCCC
OBSERVED:	-/TCCCC
3'_FLANK:	CCCCAACTTCTTTATCTCCCCTAAA
||
SNP:	AP_chr10_78629442
LENGTH:	?
5'_FLANK:	TTTCTTCCTCAAACAATTTTTTTTT
OBSERVED:	GT/-
3'_FLANK:	TTTTTTCCTGAAATAATTGCGTTTT
||
SNP:	AP_chr10_78636222
LENGTH:	?
5'_FLANK:	CCAGCAGACACACACACACACACAC
OBSERVED:	AC/-
3'_FLANK:	CTCCTCTCTAAAAACAATTGCCCAG
||
SNP:	AP_chr10_78651903
LENGTH:	?
5'_FLANK:	TTGTCTACCATCCATAGTCTATGGT
OBSERVED:	T/-
3'_FLANK:	CCCTATGGTTTCTCCCTTGGACGCT
||
SNP:	AP_chr10_78676665
LENGTH:	?
5'_FLANK:	TTATAAAAGAAGGATAGAGTTTAAT
OBSERVED:	T/-
3'_FLANK:	AGAAACTTTACTTGCACTAGATTGG
||
SNP:	AP_chr10_78686766
LENGTH:	?
5'_FLANK:	GGCTTTATTATTATTATTATTATTA
OBSERVED:	TTATTATTATTA/-
3'_FLANK:	CTTTCTCATCCTAACAAACCTTTGT
||
SNP:	AP_chr10_78700600
LENGTH:	?
5'_FLANK:	CACACACACACACACACACACACAC
OBSERVED:	-/AC
3'_FLANK:	GGTCCCAAATTCACCAATGAGCTGT
||
SNP:	AP_chr10_78700866
LENGTH:	?
5'_FLANK:	CAGATAATTAAAAAAAAAAAAAAAA
OBSERVED:	AA/-
3'_FLANK:	CACAGAACAGTCAACTCCAACTAAA
||
SNP:	AP_chr10_78710527
LENGTH:	?
5'_FLANK:	CTGTCTGATTGCCAAGAAAAAAAAA
OBSERVED:	-/A
3'_FLANK:	TGACTGGATTTTATACTATAAGGCA
||
SNP:	AP_chr10_78718075
LENGTH:	?
5'_FLANK:	TTTTTATTTATTTATTTATTTATTT
OBSERVED:	-/ATTT
3'_FLANK:	TTAATTTTTTATTCCTTTATTTCTC
||
SNP:	AP_chr10_78718365
LENGTH:	?
5'_FLANK:	TCAAAAAGTTAGGGGGAAAAAAAAA
OBSERVED:	-/A
3'_FLANK:	GAGATGAGGAAGATAAGAAAACTAA
||
SNP:	AP_chr10_78718828
LENGTH:	?
5'_FLANK:	GCTCACTCCTCAGTTCTTTTTTTTT
OBSERVED:	-/T
3'_FLANK:	GGAGAGGAATTTTTAAATCTCTCTC
||
SNP:	AP_chr10_78719112
LENGTH:	?
5'_FLANK:	CCTTGATTTTTTTGAAAAAAAAAAA
OBSERVED:	-/CAAAAAC
3'_FLANK:	AAAAATCTAAGCAAATTCTAGCAAA
||
SNP:	AP_chr10_78721496
LENGTH:	?
5'_FLANK:	CCAAACCTCACTCAGCTTCAACTTC
OBSERVED:	-/TTC
3'_FLANK:	ATCTAATAACAATGCCCTTTCAAAA
||
SNP:	AP_chr10_78722738
LENGTH:	?
5'_FLANK:	CTCTGAGTTGTATACAAAAAAAAAA
OBSERVED:	-/A
3'_FLANK:	TCAAAGATAGAGCTGAGCAGTTAGA
||
SNP:	AP_chr10_78727428
LENGTH:	?
5'_FLANK:	ATCTGAGTAAGTGAATGGGAGTGTG
OBSERVED:	TG/-
3'_FLANK:	AGATAATGAGAATTTAACTGTTCTG
||
SNP:	AP_chr10_78728745
LENGTH:	?
5'_FLANK:	CAGTCCAAAAATGAAATTAAAAAAA
OBSERVED:	-/AA
3'_FLANK:	TTATTCCATTTATAATAACATCAAA
||
SNP:	AP_chr10_78734393
LENGTH:	?
5'_FLANK:	GTTCTTCTAACAAGCAAATAACCTT
OBSERVED:	GGGAAATTACCTT/-
3'_FLANK:	CTCCAAAACATCCAAGAGGAGTCGT
||
SNP:	AP_chr10_78734760
LENGTH:	?
5'_FLANK:	GTTAATTTGTAAAAAAAAAAAAAAA
OBSERVED:	-/AAAAA
3'_FLANK:	CAACAACAACACTTACAGTAATACA
||
SNP:	AP_chr10_78739097
LENGTH:	?
5'_FLANK:	AACATGAATAAGATATTGATTCCCC
OBSERVED:	C/-
3'_FLANK:	TTGCTACTTGGTTCAACTCTATTCC
||
SNP:	AP_chr10_78743534
LENGTH:	?
5'_FLANK:	ATCTTTAAAATTAAAAAAAAAAAAA
OBSERVED:	-/A
3'_FLANK:	GAAACTCATTTCTATGAAAAAGATC
||
SNP:	AP_chr10_78750561
LENGTH:	?
5'_FLANK:	TGGTCAAAGCACTGGCAAAAAAAAA
OBSERVED:	AA/-
3'_FLANK:	GTTTACAGTAAACAATTATGGACAC
||
SNP:	AP_chr10_78757419
LENGTH:	?
5'_FLANK:	TGTGTGTGTGTGTGTGTGTGTGTGT
OBSERVED:	ATGTGTGTGTGT/-
3'_FLANK:	GTGTGTTAGATTACAGTATCCCACT
||
SNP:	AP_chr10_78767310
LENGTH:	?
5'_FLANK:	TACATTCTAGTTGTGGGAGCAGAAA
OBSERVED:	GAAA/-
3'_FLANK:	CAGACAAGAAATAAACATGCCAGGT
||
SNP:	AP_chr10_78797264
LENGTH:	?
5'_FLANK:	TATTAGTTCTGTTTTTTTTTTTTTT
OBSERVED:	TTTT/-
3'_FLANK:	AACAGATAAGGGACCAGGTTCAAAC
||
SNP:	AP_chr10_78798417
LENGTH:	?
5'_FLANK:	ACACACACACACACACACACACACA
OBSERVED:	CACA/-
3'_FLANK:	GTCTAACTCAGGTTCAAGTTTGCTG
||
SNP:	AP_chr10_78816872
LENGTH:	?
5'_FLANK:	AGGGAATATCAAAAAAAAAAAAAAA
OBSERVED:	AAAC/-
3'_FLANK:	CAGTAGAAAAAATCCCAGTTAATGT
||
SNP:	AP_chr10_78817888
LENGTH:	?
5'_FLANK:	CCGTGCTCTTAAAACTGAAAGTTTT
OBSERVED:	T/-
3'_FLANK:	CATAATTCATCTGTCTGCAAACTTG
||
SNP:	AP_chr10_78819079
LENGTH:	?
5'_FLANK:	AGGTATACACCCAAAGGAACTGAAA
OBSERVED:	G/-
3'_FLANK:	TAGGGACTCAAACAGATATTTGAAC
||
SNP:	AP_chr10_78821454
LENGTH:	?
5'_FLANK:	AGGTCTGTCTAGTCAAGGCTATGGT
OBSERVED:	-/TTTTCCAATGGTCATGTATGGAT
3'_FLANK:	GTGAGAGTTGGACTGTGAAGGAAGC
||
SNP:	AP_chr10_78822122
LENGTH:	?
5'_FLANK:	TCAGATTGATTTTATTCTTTTTTTT
OBSERVED:	T/-
3'_FLANK:	ATTGTAATCTTTTTTTTCTAAATTT
||
SNP:	AP_chr10_78830860
LENGTH:	?
5'_FLANK:	TTCTGAACTGAGTGCTTTTTTGGGG
OBSERVED:	G/-
3'_FLANK:	AAAAAAAAAAAAAACTTCCCTGCTT
||
SNP:	AP_chr10_78838548
LENGTH:	?
5'_FLANK:	TCATCTGCAAAAAAAAAAAAAAAAA
OBSERVED:	-/ACAAAA
3'_FLANK:	CAGTGAACTTTCCACCATGCAGTAG
||
SNP:	AP_chr10_78840328
LENGTH:	?
5'_FLANK:	GAAACCAGGTTTTTTTTTTTTTTTT
OBSERVED:	-/TTTTT
3'_FLANK:	ATCCAGACCCACTGTTCAAAGGGGA
||
SNP:	AP_chr10_78842744
LENGTH:	?
5'_FLANK:	GTCCACTGACAAAGGAATGAATAAA
OBSERVED:	-/GA
3'_FLANK:	TGTAGTACATATGTACAATGGATTA
||
SNP:	AP_chr10_78858918
LENGTH:	?
5'_FLANK:	TTGAGTAATAGCTATTTCCTCCATC
OBSERVED:	-/TC
3'_FLANK:	CTATCCTGTGATTCTTACCTGGCCT
||
SNP:	AP_chr10_78859622
LENGTH:	?
5'_FLANK:	TATCTGACTCTTAGCGACCCCATGG
OBSERVED:	G/-
3'_FLANK:	ACTGTAGCCCACCAGGCTTCTCCAT
||
SNP:	AP_chr10_78886997
LENGTH:	?
5'_FLANK:	TTTAGACTTCACTGTCCTGATGCAG
OBSERVED:	-/G
3'_FLANK:	CTGTGCAGATTCAATCCCTGGTGGG
||
SNP:	AP_chr10_78887045
LENGTH:	?
5'_FLANK:	GGGAAGCCAAGGATTTGGCCACAAG
OBSERVED:	-/G
3'_FLANK:	AATTTGGTCCTTGTGACCAAATCCC
||
SNP:	AP_chr10_78887064
LENGTH:	?
5'_FLANK:	CAAGAATTTGGTCCTTGTGACCAAA
OBSERVED:	-/A
3'_FLANK:	TCCCAAAACATAAAACAGAAGCAGT
||
SNP:	AP_chr10_78887109
LENGTH:	?
5'_FLANK:	AGCAGTATTGTAACAAATTCAATAA
OBSERVED:	-/A
3'_FLANK:	GACTTTTAAAATGGTCCACATTAAA
||
SNP:	AP_chr10_78888197
LENGTH:	?
5'_FLANK:	ACATGATCACCTCAGAAGATTTTTT
OBSERVED:	-/T
3'_FLANK:	CCCCCCTTGCTTTCAGAACCCTGAA
||
SNP:	AP_chr10_78893164
LENGTH:	?
5'_FLANK:	GAGCTTTCAAGAGAAAAAAAAAAAA
OBSERVED:	-/A
3'_FLANK:	GATTTGCCACTTCTACTTTAAAAAT
||
SNP:	AP_chr10_78903731
LENGTH:	?
5'_FLANK:	TATCAAGGTTTGGAAATACTACTCT
OBSERVED:	-/TAT
3'_FLANK:	ATTTCTACTTTCCAGAAAGCCTTCT
||
SNP:	AP_chr10_78904943
LENGTH:	?
5'_FLANK:	TGAGAAGAAAAATTATACATACACG
OBSERVED:	GG/-
3'_FLANK:	TGTACATGTTTTATTCAGAAGTTGA
||
SNP:	AP_chr10_78907490
LENGTH:	?
5'_FLANK:	CACACACACACACACACACACACAC
OBSERVED:	-/ACAC
3'_FLANK:	GTCTTTTTTTTTTTTTTTTCCCCTT
||
SNP:	AP_chr10_78922257
LENGTH:	?
5'_FLANK:	ATGAATATTCTCATATAAATTTTTT
OBSERVED:	T/-
3'_FLANK:	GGATACATATATTGTCTCTATTCTC
||
SNP:	AP_chr10_78922333
LENGTH:	?
5'_FLANK:	TTTTTCCAAAAGATGTACCATTTTT
OBSERVED:	T/-
3'_FLANK:	CTGTCCCTGCCAGTAATGGAGGAAA
||
SNP:	AP_chr10_78923207
LENGTH:	?
5'_FLANK:	TTTTTTGTAAAAAAAAAAAAAAAAA
OBSERVED:	AA/-
3'_FLANK:	TCCTTTTCCAACTAAATTATAGAGT
||
SNP:	AP_chr10_78923464
LENGTH:	?
5'_FLANK:	TTTGTATTATATGTATTTAGAAACA
OBSERVED:	-/GA
3'_FLANK:	TTACAATTCTAAAAATCTGTAGCTA
||
SNP:	AP_chr10_78930194
LENGTH:	?
5'_FLANK:	TTAATTGCAATAATCAAAACTTTCA
OBSERVED:	AAAAAAAAAAAAAAAAAACTTTCA/-
3'_FLANK:	GAACAATGTTTAGTGGAAATAGTGA
||
SNP:	AP_chr10_78945969
LENGTH:	?
5'_FLANK:	AAGGACATCTTTGTTGTGTGTTAGT
OBSERVED:	-/T
3'_FLANK:	CTAGAAGTTCTTTTAGGTCTTCAAA
||
SNP:	AP_chr10_78947915
LENGTH:	?
5'_FLANK:	TCCCTCTCCTCTTTTTTTTTTTTTT
OBSERVED:	TTT/-
3'_FLANK:	CTCCCTTCTCTGGTTGCATTCAAGA
||
SNP:	AP_chr10_78957548
LENGTH:	?
5'_FLANK:	GTCTATTTTTCAAGTTTTTTTTTTT
OBSERVED:	-/TT
3'_FLANK:	CTTTTAAGCCTAGCTGAATATCTGT
||
SNP:	AP_chr10_78963629
LENGTH:	?
5'_FLANK:	GACTGCTTGCTTTTTTTTTTTTTTT
OBSERVED:	-/TTT
3'_FLANK:	GACTGGACATTTGTATGTCTCTTTA
||
SNP:	AP_chr10_78965040
LENGTH:	?
5'_FLANK:	TTTCCTACAAAAATATCCGTTCTCC
OBSERVED:	C/-
3'_FLANK:	GCTTTGTATTCAATACTTGTAATCC
||
SNP:	AP_chr10_78967219
LENGTH:	?
5'_FLANK:	GAACTGAACTGAACTGAACTGAACT
OBSERVED:	GAACT/-
3'_FLANK:	TTTTGATCTGTTTTAATAGTTGCCA
||
SNP:	AP_chr10_78970903
LENGTH:	?
5'_FLANK:	TGTGTGTGTGTGTGTGTGTGTGTGT
OBSERVED:	GTGT/-
3'_FLANK:	TCAGTCATGTCCGACTGTTTGTAAC
||
SNP:	AP_chr10_78973179
LENGTH:	?
5'_FLANK:	CCAAGACTGATGGGTCATGGTGGAA
OBSERVED:	G/-
3'_FLANK:	TGAAGTGAAGTTGCTCAGTCATATC
||
SNP:	AP_chr10_78973228
LENGTH:	?
5'_FLANK:	TCTGACTCTTTGCGACCCCATGTGA
OBSERVED:	C/-
3'_FLANK:	ACCAGGCTCCTCCATCCGTGGAATT
||
SNP:	AP_chr10_78980421
LENGTH:	?
5'_FLANK:	ATCTCTTGTCCTTCTAACACTAAAT
OBSERVED:	AAAAT/-
3'_FLANK:	GTCAAAAGGATTCCTTTGCCTTCAG
||
SNP:	AP_chr10_78983705
LENGTH:	?
5'_FLANK:	GAGACAGGTTGCAGAAAGGTTTAGT
OBSERVED:	-/T
3'_FLANK:	AAATTGCCTGAGGTCTCTCAGCTAA
||
SNP:	AP_chr10_78988381
LENGTH:	?
5'_FLANK:	TTCAGTATCTTACTGAAGATTTTTT
OBSERVED:	-/T
3'_FLANK:	GAATCTAAGTTCATGAGATAATTGC
||
SNP:	AP_chr10_78988641
LENGTH:	?
5'_FLANK:	TTCTTTAATAAGAAACTAATCATGT
OBSERVED:	-/TTGTGTGTGTGT
3'_FLANK:	GTGTGTGTGTGTGTGTGTGTGTGTG
||
SNP:	AP_chr10_78993370
LENGTH:	?
5'_FLANK:	GTACGCTTTATCTTTTTGGTTGTTT
OBSERVED:	-/GTTT
3'_FLANK:	CTTTACATAGTACAGGCTTGCTTTA
||
SNP:	AP_chr10_78994346
LENGTH:	?
5'_FLANK:	TTTGTTTTCTGTTTGATCTTTTTTT
OBSERVED:	-/T
3'_FLANK:	CTCGTTGTCTTAGTTCTCTTTTCTT
||
SNP:	AP_chr10_78999341
LENGTH:	?
5'_FLANK:	AATAAGTATGTGGTATTTAGTATGT
OBSERVED:	-/GGTATTTAGTATGT
3'_FLANK:	TGAGAGACTTGTATAGCTGCTGCCA
||
SNP:	AP_chr10_79008264
LENGTH:	?
5'_FLANK:	AATTTCTATTTTAAACCTTTTTTTT
OBSERVED:	-/T
3'_FLANK:	ATGAATCATGTTGAATTTTGTCACT
||
SNP:	AP_chr10_79012992
LENGTH:	?
5'_FLANK:	AGTCTAGTTTGGTCATAACTTTTCT
OBSERVED:	-/T
3'_FLANK:	CCAAGGAGCAAGCATCTTTTAATTT
||
SNP:	AP_chr10_79014765
LENGTH:	?
5'_FLANK:	TTTTCTCCTGTGTTGTTGGAAGAGG
OBSERVED:	G/-
3'_FLANK:	TGTTTGCTATGATCAGTGTGTTCTC
||
SNP:	AP_chr10_79024931
LENGTH:	?
5'_FLANK:	GTAATTTGTGTCTTCTATTTTTTTT
OBSERVED:	-/T
3'_FLANK:	CTTTGTCATTCTTATAAGAGGTTTG
||
SNP:	AP_chr10_79026065
LENGTH:	?
5'_FLANK:	GTGTGTGGTGTGTGTGTGTGTGTGT
OBSERVED:	-/GT
3'_FLANK:	ATGAATGACACCTTCTTTATGATTG
||
SNP:	AP_chr10_79037418
LENGTH:	?
5'_FLANK:	ATATATGTGTGTGTATATATATATA
OBSERVED:	TATATATATATATATATATATATATATATATA/-
3'_FLANK:	AAACACAGTTTGTTTACTTATTCAT
||
SNP:	AP_chr10_79037774
LENGTH:	?
5'_FLANK:	TTTTTTTTGTGTGTTTTTTTTTTTT
OBSERVED:	TTT/-
3'_FLANK:	CATTTTTTAACATAATAGCCGCCTT
||
SNP:	AP_chr10_79044251
LENGTH:	?
5'_FLANK:	TGAAGACTCATGAGATTGAAAGTGA
OBSERVED:	GATTTA/-
3'_FLANK:	ACACCTGCAAAGGAAAAGCCTTAAT
||
SNP:	AP_chr10_79054809
LENGTH:	?
5'_FLANK:	TAAGGTGCTTTATAAATACTACTTT
OBSERVED:	T/-
3'_FLANK:	CCCTCTAGTTTATACTCCCTATATT
||
SNP:	AP_chr10_79061033
LENGTH:	?
5'_FLANK:	TCGAAATGACAATCTTTTTTTTTTT
OBSERVED:	T/-
3'_FLANK:	GTTTGTAGTCAGCTCATGAGGCACC
||
SNP:	AP_chr10_79065826
LENGTH:	?
5'_FLANK:	AATGGCCTGGTTGTTTTTTTTTTTT
OBSERVED:	T/-
3'_FLANK:	AGATCTGCCTAGTCATTTTTATTAC
||
SNP:	AP_chr10_79073645
LENGTH:	?
5'_FLANK:	GCTTATTTAGAAATTATAAAAAAAA
OBSERVED:	A/-
3'_FLANK:	GATGATGGTCTTTTTCTCTTTTACA
||
SNP:	AP_chr10_79092578
LENGTH:	?
5'_FLANK:	TGTATTGTTGTTCTTTTTTATTTTT
OBSERVED:	-/TAATTTT
3'_FLANK:	ATTTTATTTTTAAACTTTACAAATT
||
SNP:	AP_chr10_79111657
LENGTH:	?
5'_FLANK:	TGAAAGTGAAAGTGGAGAGTGAAAA
OBSERVED:	A/-
3'_FLANK:	GTTGGCTTAAAGCTCAACATTCAGA
||
SNP:	AP_chr10_79118813
LENGTH:	?
5'_FLANK:	CATAAATATTTATCCATAGAGTTTT
OBSERVED:	-/T
3'_FLANK:	AAAATTAAAATATATAGGCTATTTT
||
SNP:	AP_chr10_79121094
LENGTH:	?
5'_FLANK:	TGTATGTGTGTGTGTGTGTGTGTGT
OBSERVED:	GT/-
3'_FLANK:	ACGCACAGTCACTTAGTTGTGTCTG
||
SNP:	AP_chr10_79129807
LENGTH:	?
5'_FLANK:	AAATGGTGAGACATGGAAAAGGACT
OBSERVED:	-/T
3'_FLANK:	GGTAAGTAATAATTTAATATAGATC
||
SNP:	AP_chr10_79133099
LENGTH:	?
5'_FLANK:	AGACTTTATTTTCTTGAACTCCAAA
OBSERVED:	A/-
3'_FLANK:	TCCCTGCAGATGGTGACTGCAGCCA
||
SNP:	AP_chr10_79137549
LENGTH:	?
5'_FLANK:	GGCCTATGCTAGGCATTGGATTGTT
OBSERVED:	T/-
3'_FLANK:	CTCAAAGTGAATGATTAAACGATAC
||
SNP:	AP_chr10_79139548
LENGTH:	?
5'_FLANK:	TATGGTTATCAAAAACAAAAACAAA
OBSERVED:	AACAAA/-
3'_FLANK:	CCTTCTTGAACAACACCCAGTCCTC
||
SNP:	AP_chr10_79140663
LENGTH:	?
5'_FLANK:	TTTTCCAGTAATCATGTAAGGAGTG
OBSERVED:	AGTTG/-
3'_FLANK:	GTCCATAATGAAGGCTGAGTGCCGA
||
SNP:	AP_chr10_79145741
LENGTH:	?
5'_FLANK:	TCTATTTTTCTATGTAAAAATCACA
OBSERVED:	-/GA
3'_FLANK:	AATTTTGTAAATATTATTATAACTA
||
SNP:	AP_chr10_79146856
LENGTH:	?
5'_FLANK:	CCGCCAACGTTTTTTTTTTTTTTTT
OBSERVED:	TTTTTTTT/-
3'_FLANK:	GCTGTTGACAAGAGTCTGTGTCTTT
||
SNP:	AP_chr10_79147995
LENGTH:	?
5'_FLANK:	TTTTAGAGCTTTATTTGATATAAAA
OBSERVED:	A/-
3'_FLANK:	GCTTACTTTTTAGTAATAGATTGTG
||
SNP:	AP_chr10_79148297
LENGTH:	?
5'_FLANK:	TAAAGTCTAGAAGAAAATAAAAGAT
OBSERVED:	T/-
3'_FLANK:	AAGAAACATTTATTTTAAAAAGAAC
||
SNP:	AP_chr10_79148385
LENGTH:	?
5'_FLANK:	TGGTAAATTAGAAAATATTACACTA
OBSERVED:	-/TTTA
3'_FLANK:	ATATTTGTTAGATAAAATTAAGTTT
||
SNP:	AP_chr10_79153847
LENGTH:	?
5'_FLANK:	TTTGTTTACTACACAAGTATTTCCT
OBSERVED:	G/-
3'_FLANK:	TTATTACCAATAATCTAAATAGAAA
||
SNP:	AP_chr10_79155259
LENGTH:	?
5'_FLANK:	CATAAAAAAATGCGATCTTATCATA
OBSERVED:	-/A
3'_FLANK:	TGTTTCTCACACTCTCAAAGATTCA
||
SNP:	AP_chr10_79156265
LENGTH:	?
5'_FLANK:	AATTTAATAAGAAAAAGGAGTTGCC
OBSERVED:	-/C
3'_FLANK:	TATAGAAATGAACACTTGTTAGAAT
||
SNP:	AP_chr10_79156522
LENGTH:	?
5'_FLANK:	TCTGGAGTTGAGAGAAATCTGAGCT
OBSERVED:	T/-
3'_FLANK:	AGAGATACTATTTTTTTTAGAGTCA
||
SNP:	AP_chr10_79158610
LENGTH:	?
5'_FLANK:	TCCTCCTAAATTGTAGATTATCTTT
OBSERVED:	-/T
3'_FLANK:	CTTGTGTGTAGGTAAACTTTTAAAT
||
SNP:	AP_chr10_79159015
LENGTH:	?
5'_FLANK:	AAAAAGGTATGCATAGTTGGTTCTT
OBSERVED:	TTCTC/-
3'_FLANK:	CTTTTTCTTTTCTTTTAGTAATAGA
||
SNP:	AP_chr10_79159745
LENGTH:	?
5'_FLANK:	TATGATAACAAGTCCAAGATACTTT
OBSERVED:	T/-
3'_FLANK:	ATTAGGAGTAGAAGAAATTATAAAC
||
SNP:	AP_chr10_79160268
LENGTH:	?
5'_FLANK:	CTTTTCAAATGAGTCAGTTCTTCGT
OBSERVED:	-/T
3'_FLANK:	ATCAGGTGGCCAAAATATTGGTGCT
||
SNP:	AP_chr10_79161904
LENGTH:	?
5'_FLANK:	AACATCCAGATTTAACTTTTTTTTT
OBSERVED:	TT/-
3'_FLANK:	AACAATGATGAACAATTTTAAAAGA
||
SNP:	AP_chr10_79163041
LENGTH:	?
5'_FLANK:	ATGTATGTTTAATAGTATGTAATTC
OBSERVED:	C/-
3'_FLANK:	ATAAACATCAAAATCAATACCTGAA
||
SNP:	AP_chr10_79163475
LENGTH:	?
5'_FLANK:	TTGCTCTGTTCACAGAGGCCGCAGG
OBSERVED:	TGCCCTCTTGGTGGGGTGAGGACGCAGGA/-
3'_FLANK:	CGCCCTCTCCCTGGTGAAGACGCAG
||
SNP:	AP_chr10_79165285
LENGTH:	?
5'_FLANK:	GTGACTTTTTAATTAAGTTGTTGTT
OBSERVED:	-/GTT
3'_FLANK:	TAGTTGCTAAATCTTGTCTGACTCT
||
SNP:	AP_chr10_79166451
LENGTH:	?
5'_FLANK:	AAAACAATCTTAAAACTAGCCAGAG
OBSERVED:	AGAAAG/-
3'_FLANK:	GACAGATCACTTACATAGGAATGAC
||
SNP:	AP_chr10_79168989
LENGTH:	?
5'_FLANK:	CTAACATATCAATTTTACTTAATAA
OBSERVED:	A/-
3'_FLANK:	TAATGTCTTCCAGGTTGTAACTCAC
||
SNP:	AP_chr10_79171445
LENGTH:	?
5'_FLANK:	ATTAAAAACACTGCTGTGATGAAAC
OBSERVED:	TT/-
3'_FLANK:	AATAATTATGTATGATCATTAATAA
||
SNP:	AP_chr10_79171547
LENGTH:	?
5'_FLANK:	GTTATGTTTCTACTTATATTATATA
OBSERVED:	A/-
3'_FLANK:	CCACTAATAACATTAAAGATAACAG
||
SNP:	AP_chr10_79173037
LENGTH:	?
5'_FLANK:	ATTTTACCGTCTCCTTTGATTTTTT
OBSERVED:	T/-
3'_FLANK:	CAGTATAACCAGATCTTACTTAAGT
||
SNP:	AP_chr10_79175055
LENGTH:	?
5'_FLANK:	AATGATTTCATACTTTTAATGGCAT
OBSERVED:	-/AT
3'_FLANK:	CTCTTTTGCCATTGATTGTGAATAG
||
SNP:	AP_chr10_79175719
LENGTH:	?
5'_FLANK:	GTATACCGAAGCTCAGAGAGGTAAA
OBSERVED:	-/A
3'_FLANK:	TATTTTGTTCTAATTACAAAGCAAG
||
SNP:	AP_chr10_79175867
LENGTH:	?
5'_FLANK:	GGTAGGGGCTTCACCAGATCCAGTC
OBSERVED:	-/C
3'_FLANK:	TTACTCTCAGGACCTTAACAATGTG
||
SNP:	AP_chr10_79177790
LENGTH:	?
5'_FLANK:	CTAAGTAATTTATATGCATCTTAAA
OBSERVED:	A/-
3'_FLANK:	GCTTATTTATAGCATCAACTGGATG
||
SNP:	AP_chr10_79180065
LENGTH:	?
5'_FLANK:	GTTATAATGCCCTTTCTGTAACTTA
OBSERVED:	GACTAAG/-
3'_FLANK:	TTCGTATCCTATAAGTGGCAGCCAC
||
SNP:	AP_chr10_79181403
LENGTH:	?
5'_FLANK:	TTAATTATTTACTTAAGTAAAGTTA
OBSERVED:	CTTA/-
3'_FLANK:	ATCTGTTTAAATGGCTTCCATCTGT
||
SNP:	AP_chr10_79181459
LENGTH:	?
5'_FLANK:	ATATTTTCCAGGTTTTTTTTTTTTT
OBSERVED:	TTTTTTTTT/-
3'_FLANK:	AACAAGTTGGAAGATTGTAGTAAGT
||
SNP:	AP_chr10_79182031
LENGTH:	?
5'_FLANK:	ATTATTATGTATCTGGATGTGGGTT
OBSERVED:	GTTTTT/-
3'_FLANK:	TTTTTTTTTTTTTTTTTTGAGTTTA
||
SNP:	AP_chr10_79184817
LENGTH:	?
5'_FLANK:	AGGGACAGTGCCTTTTTTTTTTTTT
OBSERVED:	TTTTT/-
3'_FLANK:	AATGTCCCCTAGATTTTTCTCTTTT
||
SNP:	AP_chr10_79185140
LENGTH:	?
5'_FLANK:	CACAAGATATTAAAAAAAAAAAAAA
OBSERVED:	-/AAAAAAA
3'_FLANK:	CAGAAATGTGGCCCATTAAAAGAGA
||
SNP:	AP_chr10_79185519
LENGTH:	?
5'_FLANK:	GAGGAACAGAAAGAAAAAAAAAAAA
OBSERVED:	-/T
3'_FLANK:	AACTATTGAAGAAAAGTGAACGGAG
||
SNP:	AP_chr10_79188359
LENGTH:	?
5'_FLANK:	CTGATTCCCTCCTCGCTAAAGAACT
OBSERVED:	GT/-
3'_FLANK:	TTTTTTTTTTTAATTGAAAGATAGT
||
SNP:	AP_chr10_79188612
LENGTH:	?
5'_FLANK:	TGTAGTGCGCAAGCCTAGTTGTTTG
OBSERVED:	-/G
3'_FLANK:	AGGCCTTTGGGATGTTAACTCCCTG
||
SNP:	AP_chr10_79189052
LENGTH:	?
5'_FLANK:	TGTTTCTGTTTAGGTAAGTTTTTTT
OBSERVED:	-/T
3'_FLANK:	CCCCCCTTTGGCTTCTTTTAAAATT
||
SNP:	AP_chr10_79191407
LENGTH:	?
5'_FLANK:	AAGGAGTTCATGATCTGAGCCACAG
OBSERVED:	T/-
3'_FLANK:	CAGCTCCCAGTCTTATTTCTGCTGA
||
SNP:	AP_chr10_79192634
LENGTH:	?
5'_FLANK:	ATCAAGCCACCAAAAAAAAAAAAAA
OBSERVED:	A/-
3'_FLANK:	CAAAAAAGAAAAGCACAGTCCATGG
||
SNP:	AP_chr10_79195249
LENGTH:	?
5'_FLANK:	CACACCAAAAATACAGTTTTTTTTT
OBSERVED:	-/T
3'_FLANK:	ACTTTATGATTTAAGTTAGATAGTA
||
SNP:	AP_chr10_79198191
LENGTH:	?
5'_FLANK:	CAAAGGAAACAAACAGAAATCCTTA
OBSERVED:	A/-
3'_FLANK:	TTCTGTTTCTGGTTAGAGTCATCTC
||
SNP:	AP_chr10_79203769
LENGTH:	?
5'_FLANK:	AAGATATTCCATGCAAGTGAAAAAC
OBSERVED:	AAAA/-
3'_FLANK:	GAAAGATGAGATAGCTATAATTGTA
||
SNP:	AP_chr10_79217531
LENGTH:	?
5'_FLANK:	GTTTTACTTTAAAAAAAAAAAAAAA
OBSERVED:	-/A
3'_FLANK:	TTGCTGTGTGTTTATATAGTGGAGT
||
SNP:	AP_chr10_79223064
LENGTH:	?
5'_FLANK:	TGTGTGTGTGTGTGTGTGTGTGTGT
OBSERVED:	GT/-
3'_FLANK:	ATGTATGTATTTTTTTATATATGTA
||
SNP:	AP_chr10_79224412
LENGTH:	?
5'_FLANK:	AACACCTCTCAGTGCAAGAGAGAGA
OBSERVED:	GA/-
3'_FLANK:	AAAACAGAATGATGTTCTGGGAGAT
||
SNP:	AP_chr10_79232657
LENGTH:	?
5'_FLANK:	AAAGACATGTGATTTTTTTTTTTTT
OBSERVED:	T/-
3'_FLANK:	CTGAAAGAACATATTTAGGCATTCA
||
SNP:	AP_chr10_79240083
LENGTH:	?
5'_FLANK:	TTGATAATGTCTCTAAAAAGGGAAA
OBSERVED:	-/A
3'_FLANK:	TTACGAACACTCTGCAACAGAATAA
||
SNP:	AP_chr10_79241263
LENGTH:	?
5'_FLANK:	GTGAAGTGTGTGTGTGTGTGTGTGT
OBSERVED:	-/GTGTGT
3'_FLANK:	AAGTCTGGAAATCACACATGTATAC
||
SNP:	AP_chr10_79245482
LENGTH:	?
5'_FLANK:	ATTTCAAAATCTTTTTTTTTTTTTT
OBSERVED:	-/TTT
3'_FLANK:	CAGAAATTTTTCTTCTGTATTTTTG
||
SNP:	AP_chr10_79257351
LENGTH:	?
5'_FLANK:	TGTCAGGAGCAAAAAAAAAAAAAAA
OBSERVED:	AA/-
3'_FLANK:	GCACATGACACTTGAATTACAACAC
||
SNP:	AP_chr10_79261849
LENGTH:	?
5'_FLANK:	TTTCACTCGGTGATTTTTTTTTTTT
OBSERVED:	T/-
3'_FLANK:	CCCTAAACTTCTGCTGACTGGTAAT
||
SNP:	AP_chr10_79264352
LENGTH:	?
5'_FLANK:	AAGCAATTATTTTTAGAATAGTGTT
OBSERVED:	GTT/-
3'_FLANK:	TTTATTTCTCATGTGAAAACATACT
||
SNP:	AP_chr10_79271268
LENGTH:	?
5'_FLANK:	ACACACTGTGCAGCAAAAAAAAAAA
OBSERVED:	A/-
3'_FLANK:	GAACCTACCTAGAGAAAAGGTGACA
||
SNP:	AP_chr10_79276375
LENGTH:	?
5'_FLANK:	TGTCCTTGAATTTCATTACACTGCC
OBSERVED:	-/A
3'_FLANK:	CTGTATGTCATACTCTAGAGATAGT
||
SNP:	AP_chr10_79277182
LENGTH:	?
5'_FLANK:	TTGATTATCCAAAATCAAAATACTT
OBSERVED:	T/-
3'_FLANK:	ATAAGAGTATATATTTTGCTTTCTA
||
SNP:	AP_chr10_79288283
LENGTH:	?
5'_FLANK:	TGTGTGTGTGTGTGTGTGTGTGTGT
OBSERVED:	-/GT
3'_FLANK:	ATGAGTTCACCTTTAGTTAGAGAGT
||
SNP:	AP_chr10_79302695
LENGTH:	?
5'_FLANK:	AGGGTGCCCTGAGGTTTGGGCTCTT
OBSERVED:	T/-
3'_FLANK:	ACCCATGTACTGCTTTTCTTACCAG
||
SNP:	AP_chr10_79304037
LENGTH:	?
5'_FLANK:	ACTACATGGAAGTGGGAAGTGATTA
OBSERVED:	CTCTA/-
3'_FLANK:	TTATGGCCCTATTTGCTGAACAAAT
||
SNP:	AP_chr10_79330494
LENGTH:	?
5'_FLANK:	GGAGAGGGTGAAAAAGGAACCCCCC
OBSERVED:	C/-
3'_FLANK:	TACACTGTTCATAGGATTGTAAATG
||
SNP:	AP_chr10_79331473
LENGTH:	?
5'_FLANK:	CTTAAAAAGAACATATATATATATA
OBSERVED:	TATA/-
3'_FLANK:	CATATACACACACACACACATATGC
||
SNP:	AP_chr10_79342608
LENGTH:	?
5'_FLANK:	AAATTTATCATCTTAACATCATTAA
OBSERVED:	-/GTTAA
3'_FLANK:	TTAAATTAACAAATTATCATTGCAA
||
SNP:	AP_chr10_79343885
LENGTH:	?
5'_FLANK:	CACACACACACACACACACACACAC
OBSERVED:	AC/-
3'_FLANK:	GCTATTTCTTTATCCATTTATCTGT
||
SNP:	AP_chr10_79350442
LENGTH:	?
5'_FLANK:	ACACACACACACACACACACACACA
OBSERVED:	CACACACA/-
3'_FLANK:	ATGGGCTGCTACTCATCCATAAAAA
||
SNP:	AP_chr10_79359149
LENGTH:	?
5'_FLANK:	CTTATTCCTCCATTGAAGATACTTC
OBSERVED:	C/-
3'_FLANK:	TAGGACCTCTGAAAGTTATGCTATC
||
SNP:	AP_chr10_79361504
LENGTH:	?
5'_FLANK:	CCCTCACACACACACACACACACAC
OBSERVED:	-/ACACAC
3'_FLANK:	TTTTTGCCTACTTAGTTCTGATTTA
||
SNP:	AP_chr10_79363225
LENGTH:	?
5'_FLANK:	AATATGATTAAAATATTCATATAAA
OBSERVED:	-/TA
3'_FLANK:	GTGTTATCTTTGCTGTGTGTGTTCC
||
SNP:	AP_chr10_79367828
LENGTH:	?
5'_FLANK:	AGCTTTCTTCATAGTCCAACTCTCA
OBSERVED:	-/A
3'_FLANK:	CATCCATACATGACCACTGGAGAAA
||
SNP:	AP_chr10_79368769
LENGTH:	?
5'_FLANK:	GGCCCTAAGCTTTTTTTTTTTTTTT
OBSERVED:	TT/-
3'_FLANK:	AATTCTATGTATTATCTTGGTAGAA
||
SNP:	AP_chr10_79368956
LENGTH:	?
5'_FLANK:	GTCAGTGATGCCATCTAACCATCTC
OBSERVED:	ATCCTCTGTCATCCCCTTCTC/-
3'_FLANK:	CTCCTCTGTCGTCCCCTTCTCCTCC
||
SNP:	AP_chr10_79374625
LENGTH:	?
5'_FLANK:	CTTTCAAAGTCGAGTATTTATATAA
OBSERVED:	-/A
3'_FLANK:	TTAGCTGAAAGCCCCTCCTCAACTA
||
SNP:	AP_chr10_79390063
LENGTH:	?
5'_FLANK:	CTGAAATCAAAGTACATCTTAAAAT
OBSERVED:	T/-
3'_FLANK:	GTATAAAGTTGCATGTTGAGTGTGT
||
SNP:	AP_chr10_79410842
LENGTH:	?
5'_FLANK:	AGAAATGTCTATTTCTCCACTGTTA
OBSERVED:	-/A
3'_FLANK:	CATTTTTAAAAGGTGCTCACTATAC
||
SNP:	AP_chr10_79432222
LENGTH:	?
5'_FLANK:	ACACACACACACACACACACACACA
OBSERVED:	CA/-
3'_FLANK:	GAGTCACATATCACTGTATGAAAGT
||
SNP:	AP_chr10_79441950
LENGTH:	?
5'_FLANK:	TGGCCTTTTCCACAGTGCTGTAAAA
OBSERVED:	-/A
3'_FLANK:	TTTTGATTTCGGTCTCTTAAACAAT
||
SNP:	AP_chr10_79444910
LENGTH:	?
5'_FLANK:	GATCAGAGCCTTTTTGGGGGGGGGG
OBSERVED:	GGGGG/-
3'_FLANK:	CGGGAATTTGCTCTGGCAGCATTGA
||
SNP:	AP_chr10_79447939
LENGTH:	?
5'_FLANK:	CATCTGGAAAAGCACAAAGGAAACT
OBSERVED:	-/CT
3'_FLANK:	GAGATGTCAGAGATAATAACTATGG
||
SNP:	AP_chr10_79477376
LENGTH:	?
5'_FLANK:	CATTTTTTGCAGGTTTTTTTTTTTT
OBSERVED:	-/TT
3'_FLANK:	GTAGTTTCTAAGCTCATAGCACTGT
||
SNP:	AP_chr10_79483055
LENGTH:	?
5'_FLANK:	TAACTACTTGTGAAAACAAGAGAAA
OBSERVED:	-/AAGAGAAA
3'_FLANK:	GTAGAGGCAACATAACTAGGAGGTA
||
SNP:	AP_chr10_79491372
LENGTH:	?
5'_FLANK:	AGGACTGATGCTGAAGCTGAAACTC
OBSERVED:	-/CA
3'_FLANK:	ATACTTTGGCTACCTGATGCAAAGG
||
SNP:	AP_chr10_79493635
LENGTH:	?
5'_FLANK:	CTATTTTTATACATGTGGAAAATAA
OBSERVED:	-/A
3'_FLANK:	GGAGTACTAGTACAAATTCCAAATC
||
SNP:	AP_chr10_79503801
LENGTH:	?
5'_FLANK:	CTGTAGATGAAACAAGCAAAAAAAA
OBSERVED:	-/A
3'_FLANK:	TACAGAAAGAAATTCATGATTTTAT
||
SNP:	AP_chr10_79504192
LENGTH:	?
5'_FLANK:	GACTATACCACCACCACCAAGTTAG
OBSERVED:	TAG/-
3'_FLANK:	GGTGAGTTTAGAAGTTTATATGCTC
||
SNP:	AP_chr10_79506005
LENGTH:	?
5'_FLANK:	TAATAGGTATATATATATATATATA
OBSERVED:	-/TA
3'_FLANK:	GCAGTATTTCATTGTGGTTTTTATT
||
SNP:	AP_chr10_79515977
LENGTH:	?
5'_FLANK:	GCTCTATTTATAAACAGCTTACGTA
OBSERVED:	-/TGTA
3'_FLANK:	GTGAGATCAAGTTCTCCTCAGCATT
||
SNP:	AP_chr10_79518196
LENGTH:	?
5'_FLANK:	GAAGTGACGCAGCAGCAGCAGCAGC
OBSERVED:	AGCAGCAGC/-
3'_FLANK:	TACATTAAAAAAATTTGAAATAAGC
||
SNP:	AP_chr10_79519700
LENGTH:	?
5'_FLANK:	AATGTAAATGTGATTTTTTTTTTTT
OBSERVED:	TT/-
3'_FLANK:	CAAAGGAAGCCTGTAGTCAGTATGG
||
SNP:	AP_chr10_79538908
LENGTH:	?
5'_FLANK:	TACTAACTGCAGTCTAGAACATTTT
OBSERVED:	-/CTGCTACATCATAACAACTGTTTTT
3'_FLANK:	TCTTTGCTATACCTTTACAAAGGAA
||
SNP:	AP_chr10_79540470
LENGTH:	?
5'_FLANK:	CCTGAGAAGAGAGCAGAATGTAGGT
OBSERVED:	-/T
3'_FLANK:	AGAGTAGAATGAGGGAGAACAGGGT
||
SNP:	AP_chr10_79551393
LENGTH:	?
5'_FLANK:	TACATAATTAAAACACTTGAAAAAA
OBSERVED:	-/A
3'_FLANK:	TGTACTTGATTCTGTTGTATAATTT
||
SNP:	AP_chr10_79551980
LENGTH:	?
5'_FLANK:	TATGTGTATTTTATCCTGAAAAAAA
OBSERVED:	A/-
3'_FLANK:	GTATACTTAGTTCAAAAATAAGACT
||
SNP:	AP_chr10_79553228
LENGTH:	?
5'_FLANK:	GTATACACACACACACACACACACA
OBSERVED:	CA/-
3'_FLANK:	TAAACCAGTATACTATACTGGTGAC
||
SNP:	AP_chr10_79553307
LENGTH:	?
5'_FLANK:	ACATACATACATACATACATACATA
OBSERVED:	-/CATA
3'_FLANK:	TATGACTTCCCTGGTGGCTCAGAGG
||
SNP:	AP_chr10_79557456
LENGTH:	?
5'_FLANK:	TCTTTATTATCTACAATTGATTGTT
OBSERVED:	GTT/-
3'_FLANK:	TTTTTTTAACAGTATTAGATAATAA
||
SNP:	AP_chr10_79559354
LENGTH:	?
5'_FLANK:	ACATAATTTCTGCCCCCCCCCCCCC
OBSERVED:	CCCC/-
3'_FLANK:	ACACACAGCCTCCCTTGCTGTCAAC
||
SNP:	AP_chr10_79561585
LENGTH:	?
5'_FLANK:	TATATAATTTTCACTTTAATTTTTT
OBSERVED:	-/T
3'_FLANK:	CTCATTTGGAAGAAGATCTTAAGTT
||
SNP:	AP_chr10_79563017
LENGTH:	?
5'_FLANK:	TGTATGTATATATATATATATATAT
OBSERVED:	-/AT
3'_FLANK:	GAAAAATGCAATAAAGTGAAACAGT
||
SNP:	AP_chr10_79590836
LENGTH:	?
5'_FLANK:	GCATGGCAACAGTTTAAAGTACTAA
OBSERVED:	-/A
3'_FLANK:	GTGCAATATGCTCCGATTCAGGATC
||
SNP:	AP_chr10_79592809
LENGTH:	?
5'_FLANK:	CCCAGGGATCGAACCCAGGTCTCTC
OBSERVED:	-/A
3'_FLANK:	CATTGCAGACAGACGCTTTACCATC
||
SNP:	AP_chr10_79601049
LENGTH:	?
5'_FLANK:	ATTTTGACAAGAGTTAAAAAAAAAA
OBSERVED:	A/-
3'_FLANK:	GATCCAAGAAGAGTTTGTTAACCTG
||
SNP:	AP_chr10_79621012
LENGTH:	?
5'_FLANK:	GGAGAATTTATCACACCGGTCCTTG
OBSERVED:	-/TTG
3'_FLANK:	GTGTACTAAGCTGCTTGTCCTGAGT
||
SNP:	AP_chr10_79627992
LENGTH:	?
5'_FLANK:	CCCTGGAGCAGACCAAACACCAACC
OBSERVED:	C/-
3'_FLANK:	TGCTGCCCAGAGCTGTGGCCACACC
||
SNP:	AP_chr10_79628433
LENGTH:	?
5'_FLANK:	CATTTCTTCTTGTTCATCTAAATGT
OBSERVED:	-/TCTAATACTTCTATGCTAGACAGGGATTCTGT
3'_FLANK:	CTAGCATAGAAGTATTAATTAAGTC
||
SNP:	AP_chr10_79636396
LENGTH:	?
5'_FLANK:	CATAAACTAAAACAACAGAGAAGAA
OBSERVED:	GAA/-
3'_FLANK:	AGGGGCCTGGAGACGTTAGGGAGAA
||
SNP:	AP_chr10_79656529
LENGTH:	?
5'_FLANK:	TATCTAGGAGAGGAAGGGAGCAGCC
OBSERVED:	C/-
3'_FLANK:	GGCCCACCCACAGAGCCCAACCTGC
||
SNP:	AP_chr10_79657538
LENGTH:	?
5'_FLANK:	GCTCCCAGTACCCCCAGGCCTCATT
OBSERVED:	T/-
3'_FLANK:	AGCTTCTGCCTGGTTCACCCCTCCT
||
SNP:	AP_chr10_79673017
LENGTH:	?
5'_FLANK:	CCATGAAAATGTTGCATTTTTTTTT
OBSERVED:	-/T
3'_FLANK:	AATCAGAAAGAGAAGACAAATATAA
||
SNP:	AP_chr10_79694778
LENGTH:	?
5'_FLANK:	GGCCGCTGGGGAGCAAAGGACACAC
OBSERVED:	-/GCTGGGGATCAAAGGACACAC
3'_FLANK:	AGGTGAGGCAGGCGCGGAGGGGCTG
||
SNP:	AP_chr10_79705540
LENGTH:	?
5'_FLANK:	GACATGACTGAGCAACTGAACAACA
OBSERVED:	-/ACA
3'_FLANK:	TTTTTGTTTTAATATGAAGGTGCTG
||
SNP:	AP_chr10_79706086
LENGTH:	?
5'_FLANK:	CTCCACAAACAGGAGGGCCCCCCCC
OBSERVED:	-/C
3'_FLANK:	ACTCCCTTCTCCCAGCCTGCCAGAC
||
SNP:	AP_chr10_79719293
LENGTH:	?
5'_FLANK:	TCTTCCCACATAAGAGAGGTGTGTG
OBSERVED:	-/CGTGTGTGTGTGTG
3'_FLANK:	TGTGTGTGTGTGTGTGAGTCACTCA
||
SNP:	AP_chr10_79726664
LENGTH:	?
5'_FLANK:	GACACTCCTATTTTACAGATAAGGA
OBSERVED:	-/AACGAATTTATGTCACATGCCCTGA
3'_FLANK:	GTCATTGAGTTGAGACAAGAACTGA
||
SNP:	AP_chr10_79726856
LENGTH:	?
5'_FLANK:	GAACAAACAAGAAAAAAAAAAAAAA
OBSERVED:	-/A
3'_FLANK:	GATGAGAACCATCTCAGTGAACTAG
||
SNP:	AP_chr10_79731634
LENGTH:	?
5'_FLANK:	NNNNNNNNNNNNNNNNNNNNTATCC
OBSERVED:	A/-
3'_FLANK:	CCCCCCCCCCCCAATCCCCAGAGGG
||
SNP:	AP_chr10_79744460
LENGTH:	?
5'_FLANK:	CCCTGACACTTCTCATAAAAAAAAA
OBSERVED:	-/A
3'_FLANK:	CCCCTGAGCCTAAGCCTGATGATCA
||
SNP:	AP_chr10_79749183
LENGTH:	?
5'_FLANK:	CACACACACACACACACACACACAC
OBSERVED:	ACGC/-
3'_FLANK:	GGAGAGAGAGAAAGTAAATGCAGCA
||
SNP:	AP_chr10_79772487
LENGTH:	?
5'_FLANK:	AGAGTCAGACTGAGCGACTGAACTG
OBSERVED:	TACTGAACTG/-
3'_FLANK:	AAGGGTGAGAGAGGGGAGGGAGCGG
||
SNP:	AP_chr10_79779021
LENGTH:	?
5'_FLANK:	TCCATCCAGTCAAAGCTATGGTTTT
OBSERVED:	-/T
3'_FLANK:	CCAGTAGTCATGTAAGATGTGAGAG
||
SNP:	AP_chr10_79782223
LENGTH:	?
5'_FLANK:	GCTAGGTTGGGTTGGCAAATTTTTT
OBSERVED:	-/T
3'_FLANK:	CTGTAGAGGGCCAAGTAGTAAATAT
||
SNP:	AP_chr10_79784793
LENGTH:	?
5'_FLANK:	AGAAGTGAGTTAATAGCTGGTCTGG
OBSERVED:	-/G
3'_FLANK:	AACACCTGGGAGGGACTTGTGTGGG
||
SNP:	AP_chr10_79791429
LENGTH:	?
5'_FLANK:	TGATGGAGGGCAAAGTAAAAAGTTA
OBSERVED:	-/A
3'_FLANK:	GAGGTTAAACCAATGCCTGCTCCAC
||
SNP:	AP_chr10_79791773
LENGTH:	?
5'_FLANK:	CCTCTCTCTCTCTCTCTCTCTCTCT
OBSERVED:	CTCTCT/-
3'_FLANK:	ATATATATATATATATTTTTTTTTT
||
SNP:	AP_chr10_79816115
LENGTH:	?
5'_FLANK:	GCTAAAACTATTTTTGGTTTGTTTG
OBSERVED:	G/-
3'_FLANK:	TTTTTTTTTTTTTTACATTTTTTGA
||
SNP:	AP_chr10_79817786
LENGTH:	?
5'_FLANK:	TCGGACACGATTTCACTTTCACTTT
OBSERVED:	CACTTT/-
3'_FLANK:	TCACTTTCATGCATTGGAGAAGGAA
||
SNP:	AP_chr10_79825046
LENGTH:	?
5'_FLANK:	AATATGAAACATTGGAAAAAAAAAA
OBSERVED:	-/AA
3'_FLANK:	CAAACATCTTACTTATGTTAAGATT
||
SNP:	AP_chr10_79825201
LENGTH:	?
5'_FLANK:	TTTTTGATACTCTTACAAATAATAT
OBSERVED:	-/ATAT
3'_FLANK:	TTTAAAAATTTTATTACCTGTTTCT
||
SNP:	AP_chr10_79828381
LENGTH:	?
5'_FLANK:	CCACAGGACTGGAAAAGGTCAGTTT
OBSERVED:	TC/-
3'_FLANK:	ATGCTGATCCCAAAGAAAGGCAATG
||
SNP:	AP_chr10_79847268
LENGTH:	?
5'_FLANK:	CCATTATTATTATTATTATTATTAT
OBSERVED:	-/TAT
3'_FLANK:	GCATCTTACTTTATACATTTTGAAA
||
SNP:	AP_chr10_79849147
LENGTH:	?
5'_FLANK:	TTTTTCTTCTACATTTGTGCAGAAT
OBSERVED:	-/T
3'_FLANK:	AGATGCAGCATTCCAAAGAAGCAAC
||
SNP:	AP_chr10_79851632
LENGTH:	?
5'_FLANK:	GCAATGAGGTTTTTTTTTTTTTTTT
OBSERVED:	TT/-
3'_FLANK:	CCATTTCTGTCTTAAATGAGCAAAC
||
SNP:	AP_chr10_79852111
LENGTH:	?
5'_FLANK:	GCTTCAGCTTCAGCATCAGTCCTTC
OBSERVED:	-/C
3'_FLANK:	AATGCATATTCAGGACTGATTATCC
||
SNP:	AP_chr10_79852170
LENGTH:	?
5'_FLANK:	ATTGGTTGGATCTCCTTGCAGTCCA
OBSERVED:	-/A
3'_FLANK:	GGGACTCTCAAGAGTCTTCTCCAAT
||
SNP:	AP_chr10_79852220
LENGTH:	?
5'_FLANK:	CCATAGCTCAGAAGCGTCAATTCTT
OBSERVED:	-/T
3'_FLANK:	GGCACTCAGCTCTCTTTATGATCTA
||
SNP:	AP_chr10_79861467
LENGTH:	?
5'_FLANK:	CAAGATCATGGAGAAATGGATTAGG
OBSERVED:	-/G
3'_FLANK:	AAGAGAGTGGGTGCAGAAGTAGGGT
||
SNP:	AP_chr10_79872225
LENGTH:	?
5'_FLANK:	TCTGATGTGAAACGTGAATTGAAAA
OBSERVED:	-/A
3'_FLANK:	TAAGTATTTAGCACTTATTCTATGC
||
SNP:	AP_chr10_79890288
LENGTH:	?
5'_FLANK:	GTGTGTGTGTGTGTGTGTGTGTGTG
OBSERVED:	-/TG
3'_FLANK:	CTCATTCAGTTGTGTCCGACTCGTT
||
SNP:	AP_chr10_79905379
LENGTH:	?
5'_FLANK:	CTACATTTAAGATGGAACCCCCCCC
OBSERVED:	-/CCTTT
3'_FLANK:	TTTTTTTTTTTGGCATAACGGTGAA
||
SNP:	AP_chr10_79907330
LENGTH:	?
5'_FLANK:	AATTTTAGGTTTTTGAAATACCTAA
OBSERVED:	-/A
3'_FLANK:	TAAATATTTTGACATTCTAAACCAA
||
SNP:	AP_chr10_79917847
LENGTH:	?
5'_FLANK:	ACTAAACTTTAGTTTTTTTTTTTTT
OBSERVED:	TTTT/-
3'_FLANK:	AAGTTCTTGTTGATAGTAATAAGCC
||
SNP:	AP_chr10_79919149
LENGTH:	?
5'_FLANK:	GTCCAGGATTGGGTTAGATCATTTC
OBSERVED:	T/-
3'_FLANK:	AAGGTCTTTTGTAGCTTAAATGTTC
||
SNP:	AP_chr10_79919561
LENGTH:	?
5'_FLANK:	AGGATTGAAGGATAATTTTTTTTTT
OBSERVED:	-/T
3'_FLANK:	CATGTCTCTTTAGCCTTCTTTACCA
||
SNP:	AP_chr10_79921229
LENGTH:	?
5'_FLANK:	ATTTCATATGTTAAAAAAAAAAAAA
OBSERVED:	A/-
3'_FLANK:	CAACAGAATTTTTTGAGGCTTATTT
||
SNP:	AP_chr10_79928579
LENGTH:	?
5'_FLANK:	CACACCTCTTTTTGTCATTTGCCCT
OBSERVED:	CCAGATACT/-
3'_FLANK:	ACTGATGGGCAAATCCTGCTAATTA
||
SNP:	AP_chr10_79931123
LENGTH:	?
5'_FLANK:	CGACTTAGCAGCAGCAGTAGCAGCA
OBSERVED:	GCAGCA/-
3'_FLANK:	AATATTAAGTATTAAAACTAAAAAT
||
SNP:	AP_chr10_79940773
LENGTH:	?
5'_FLANK:	ATGGACGGAGGAGCCTGCTGGGCTG
OBSERVED:	-/TG
3'_FLANK:	CAGTCCATGGGGTCGCTAGCAGTCG
||
SNP:	AP_chr10_79945643
LENGTH:	?
5'_FLANK:	ACGAAAATATGGAAAATATGTTTTT
OBSERVED:	-/T
3'_FLANK:	CATAGTTTTAGTTTTAGAGCCTCTT
||
SNP:	AP_chr10_79955748
LENGTH:	?
5'_FLANK:	CTCTCCCCTAAGATGCTATTTTTTT
OBSERVED:	-/T
3'_FLANK:	CTTTTTTTAAATAGCTCTTCTGAAA
||
SNP:	AP_chr10_79957243
LENGTH:	?
5'_FLANK:	CCTTTCTACATGTTTTTTTTTTTTT
OBSERVED:	-/TT
3'_FLANK:	CTTCCTCTGTCCTGTCTGTTATGAA
||
SNP:	AP_chr10_79959288
LENGTH:	?
5'_FLANK:	GAAATCCTTTTTTTTTTTTTTTTTT
OBSERVED:	TT/-
3'_FLANK:	AAAATCTGAGCTACAAGATCACTGT
||
SNP:	AP_chr10_79964469
LENGTH:	?
5'_FLANK:	ATGATTCACTTATAAGCAGCTATTT
OBSERVED:	CTTT/-
3'_FLANK:	TTCTTTGGATTCTCCTAGGAAATCA
||
SNP:	AP_chr10_79968523
LENGTH:	?
5'_FLANK:	GATAGTCTTCCCTGGTGGCTTAGAG
OBSERVED:	G/-
3'_FLANK:	TTAAAGCAATGCAGGAGACCTGGGT
||
SNP:	AP_chr10_79971085
LENGTH:	?
5'_FLANK:	AGTCATTTAGACTTGAGTCTTTTTT
OBSERVED:	-/T
3'_FLANK:	CCCCCCCTTTTCTCCTTTCTGCCAC
||
SNP:	AP_chr10_79971996
LENGTH:	?
5'_FLANK:	GATATTTGATGATTGATAAATATTA
OBSERVED:	A/-
3'_FLANK:	GGAACTTGACAGTTTTTTGAGTACC
||
SNP:	AP_chr10_79972021
LENGTH:	?
5'_FLANK:	GGAACTTGACAGTTTTTTGAGTACC
OBSERVED:	C/-
3'_FLANK:	AACATTTTCTTAGATGAGGATAGAA
||
SNP:	AP_chr10_79976935
LENGTH:	?
5'_FLANK:	TGTGTGTGTGTGTGTGTGTGTGTGT
OBSERVED:	-/GT
3'_FLANK:	AACTGAGTCATTTTGCTGTATAAGC
||
SNP:	AP_chr10_79979409
LENGTH:	?
5'_FLANK:	CTTTTCAAAAATGTACATCTTTTTT
OBSERVED:	T/-
3'_FLANK:	GAGAAGGAGGTTTATCTTTTCTCAT
||
SNP:	AP_chr10_79980096
LENGTH:	?
5'_FLANK:	CATATATATTTAGTATCTAGTCATC
OBSERVED:	TAATC/-
3'_FLANK:	AGACTTTTTTCTTATTAATTCAAAT
||
SNP:	AP_chr10_79980295
LENGTH:	?
5'_FLANK:	TCCATATATATATATATATATATAT
OBSERVED:	AT/-
3'_FLANK:	GTTATATATATATAAATATATATAA
||
SNP:	AP_chr10_79998126
LENGTH:	?
5'_FLANK:	CCAGAAAACACTTTAAAAAAAAAAA
OBSERVED:	A/-
3'_FLANK:	TGTATCTGGAAGGACAATAGAAATA
||
SNP:	AP_chr10_80003724
LENGTH:	?
5'_FLANK:	CAGGAAACACTGCTTGATTTTCTGT
OBSERVED:	T/-
3'_FLANK:	AAAAAAAAAAAAAAAATCTTGTGGC
||
SNP:	AP_chr10_80011501
LENGTH:	?
5'_FLANK:	CACTGTGCCTTACTTTTTTTTTTTT
OBSERVED:	TTTTTTTT/-
3'_FLANK:	AAATCTTAATGAATAATTTTTCACT
||
SNP:	AP_chr10_80036808
LENGTH:	?
5'_FLANK:	TGTTTTTTCATGACAGAGTGACTGA
OBSERVED:	CTGA/-
3'_FLANK:	GCACATACTTCCCATAGTAGCAAAA
||
SNP:	AP_chr10_80042048
LENGTH:	?
5'_FLANK:	AATAAAATTAAAAAAAAAAAAAAAA
OBSERVED:	G/-
3'_FLANK:	AAAGAAAGACTCTGGGATGTTAACT
||
SNP:	AP_chr10_80045722
LENGTH:	?
5'_FLANK:	AGCAACCTTCAGCACTTTTGTGAAG
OBSERVED:	A/-
3'_FLANK:	TTCAAAACTAGGGATTCTAACTTGG
||
SNP:	AP_chr10_80069518
LENGTH:	?
5'_FLANK:	CTATTTATTCTATAGAAATCTATTG
OBSERVED:	CG/-
3'_FLANK:	AAACCCCTCCTGTACCAGGCACTGT
||
SNP:	AP_chr10_80069699
LENGTH:	?
5'_FLANK:	TGATCTGACTTGGTTTTGGATTCTA
OBSERVED:	A/-
3'_FLANK:	CTTTTGACAACTTACTCTGTGACCC
||
SNP:	AP_chr10_80070255
LENGTH:	?
5'_FLANK:	GGGTGAAGGTGGCGGGGGGGGGGGG
OBSERVED:	G/-
3'_FLANK:	CAGTGATGAGTATGTGAAGGGCTCA
||
SNP:	AP_chr10_80073111
LENGTH:	?
5'_FLANK:	TGAAAACATAGCAAGGGGGAAAAAA
OBSERVED:	-/A
3'_FLANK:	TGGATGGGTCGATGGGCAAGAAAAA
||
SNP:	AP_chr10_80074626
LENGTH:	?
5'_FLANK:	CATTGCCTTTCTTTGGGATCAGCAT
OBSERVED:	GA/-
3'_FLANK:	AAACTGACCTTTTCCAGTCCTGTGG
||
SNP:	AP_chr10_80075525
LENGTH:	?
5'_FLANK:	TTATAGTACTAAAGCTCCCTTGGAA
OBSERVED:	A/-
3'_FLANK:	TTATGACACCGCCATGGAGACTTCT
||
SNP:	AP_chr10_80077755
LENGTH:	?
5'_FLANK:	TCTAGGTTGGTCATAACTTTCCTTC
OBSERVED:	-/C
3'_FLANK:	AAGGAGTAAGCGTCTTTTATTTCAT
||
SNP:	AP_chr10_80077813
LENGTH:	?
5'_FLANK:	CCATCTGCAGTGATTTTGGAGCCCC
OBSERVED:	-/C
3'_FLANK:	AAAATAAAGTCTGACACTGTTTCCA
||
SNP:	AP_chr10_80077860
LENGTH:	?
5'_FLANK:	TTCCACTGTTTCTCCATCTATTTCC
OBSERVED:	-/C
3'_FLANK:	ATGAAGTGATGGGACCACATGCCAT
||
SNP:	AP_chr10_80100260
LENGTH:	?
5'_FLANK:	CTCTTGAAGAATTTCCCTCAGCTTG
OBSERVED:	-/T
3'_FLANK:	GATCCACACAAAGACTTTGGCTTAG
||
SNP:	AP_chr10_80113799
LENGTH:	?
5'_FLANK:	AATGACATTTATTACCTTGGTATAT
OBSERVED:	CAT/-
3'_FLANK:	ACTGGTCTTATTGCTGTTCCTTCAC
||
SNP:	AP_chr10_80115863
LENGTH:	?
5'_FLANK:	TTAATCTTTTTTTAAAAGCCTTTTT
OBSERVED:	-/T
3'_FLANK:	CCCCCCTTTTGGTTGCCTGTTACTA
||
SNP:	AP_chr10_80120828
LENGTH:	?
5'_FLANK:	TCTAAAAGGTAAGAGCAAAACTTGC
OBSERVED:	-/C
3'_FLANK:	TTTTTTTTTTTTTTTTTAAGAAAAG
||
SNP:	AP_chr10_80121331
LENGTH:	?
5'_FLANK:	AACAAACAGGAAGAGGAAATAAGAA
OBSERVED:	-/C
3'_FLANK:	TTGTTCCTGTTCTCACCGTTTCATT
||
SNP:	AP_chr10_80143339
LENGTH:	?
5'_FLANK:	GTCATTCAGTTGTGTCTGACTCTTT
OBSERVED:	T/-
3'_FLANK:	GAGACCCCATGGACTGTAGACCGCC
||
SNP:	AP_chr10_80166219
LENGTH:	?
5'_FLANK:	CTACAGTCCATGGGGTTCTCAACAG
OBSERVED:	AG/-
3'_FLANK:	TCAGACATGACCTAGTGACTAAACA
||
SNP:	AP_chr10_80171707
LENGTH:	?
5'_FLANK:	CTTGCTGAGAACATTCTGATGCTTT
OBSERVED:	-/T
3'_FLANK:	GTATTATTCAGTGGGTTAAATCTGG
||
SNP:	AP_chr10_80177464
LENGTH:	?
5'_FLANK:	AAAGATACGTAGAATTAAAAAAAAA
OBSERVED:	C/-
3'_FLANK:	AAAAAACAAAACCAGCTTGAAAAAA
||
SNP:	AP_chr10_80182642
LENGTH:	?
5'_FLANK:	TCCTAGGGATGGGAGAGAAAACCTC
OBSERVED:	C/-
3'_FLANK:	ATGGAAAATGGGGAGAGTGGAAAGG
||
SNP:	AP_chr10_80191155
LENGTH:	?
5'_FLANK:	CAGGTGGGAAGTGTGTGGAAACAGA
OBSERVED:	-/GAGA
3'_FLANK:	AGTTAAGCAATTTGCCCAAGGTCAC
||
SNP:	AP_chr10_80194382
LENGTH:	?
5'_FLANK:	ATCATGTACTGCTGCTGCTGCTGCT
OBSERVED:	GCT/-
3'_FLANK:	AAGTCGCTGCAGTCGTGTCTGACTC
||
SNP:	AP_chr10_80200875
LENGTH:	?
5'_FLANK:	TTGCTCTCTGCTTCTACGCACCCCT
OBSERVED:	A/-
3'_FLANK:	CATCCTCTCTCTGATGTCTCTCCGA
||
SNP:	AP_chr10_80210679
LENGTH:	?
5'_FLANK:	TGGTAGGGCTCTGGACTCTGGTTAA
OBSERVED:	A/-
3'_FLANK:	CAGTACACTTGGAAAGATTAGCATA
||
SNP:	AP_chr10_80211631
LENGTH:	?
5'_FLANK:	GCCTTGGAGTACAAAATGAACCTGG
OBSERVED:	-/G
3'_FLANK:	CGAAGGCTAACAGAGCTTTGCCAAG
||
SNP:	AP_chr10_80213711
LENGTH:	?
5'_FLANK:	CAAATATAATAATAATGAAAAAGTT
OBSERVED:	-/T
3'_FLANK:	GAAATACGGTGAGAATTCTCAAAAT
||
SNP:	AP_chr10_80213871
LENGTH:	?
5'_FLANK:	AAAAAGCGAAGTGCATCAAAAAAAA
OBSERVED:	-/A
3'_FLANK:	GAAAGGTATGCCTACACATAAAAAA
||
SNP:	AP_chr10_80214464
LENGTH:	?
5'_FLANK:	GAAGGGCTGCGTTCAGTTTTACAAA
OBSERVED:	-/A
3'_FLANK:	CAGGAGCTGGGTGGGTCCTGAAGAT
||
SNP:	AP_chr10_80223815
LENGTH:	?
5'_FLANK:	TGAAGGTGAACACCACCTGTCATAG
OBSERVED:	-/G
3'_FLANK:	AGAGAAAGGAGTGTGGCTTTTGGTG
||
SNP:	AP_chr10_80224202
LENGTH:	?
5'_FLANK:	CAGGTGAGGATATCAAAGCTCAGAG
OBSERVED:	-/ACAGTACCTCAGAG
3'_FLANK:	GGAGTAAGGGTCTTTCCGATTTTTA
||
SNP:	AP_chr10_80226856
LENGTH:	?
5'_FLANK:	ATATATATATGTATATATATATATA
OBSERVED:	TA/-
3'_FLANK:	ATTATTTCCCCCACCCGCTGCCCAG
||
SNP:	AP_chr10_80231236
LENGTH:	?
5'_FLANK:	TTGCAGAAAGATTTTGTTCCCTTAA
OBSERVED:	-/CAA
3'_FLANK:	AAAGCACAGCTGACTGAGCACTCAA
||
SNP:	AP_chr10_80231483
LENGTH:	?
5'_FLANK:	CCAAAGCTGCAAGGGAGAGATATAT
OBSERVED:	AT/-
3'_FLANK:	GAACACAAGGCACAGAAGGCATCAT
||
SNP:	AP_chr10_80232006
LENGTH:	?
5'_FLANK:	GGGTTGAGTTAAAAAAAAAAAAAAA
OBSERVED:	AA/-
3'_FLANK:	GCATTTGGAAAATACAGTACTAGAT
||
SNP:	AP_chr10_80234697
LENGTH:	?
5'_FLANK:	CGTATGATTTTTGAGAGCGGAAAGA
OBSERVED:	-/AAGA
3'_FLANK:	GCTTGCTACGAGGGCTCTGAATTTA
||
SNP:	AP_chr10_80240653
LENGTH:	?
5'_FLANK:	AAGTTTTCATATGCTTTTAAAAATC
OBSERVED:	TC/-
3'_FLANK:	ATTTAATTGCTAAATCAACAAACCT
||
SNP:	AP_chr10_80243053
LENGTH:	?
5'_FLANK:	ACGGTAATTTTTCTTTTTTTTTTTT
OBSERVED:	-/TT
3'_FLANK:	AAAAACGGTAATTTTTCTTAAAAAC
||
SNP:	AP_chr10_80245633
LENGTH:	?
5'_FLANK:	TTGAACCTTTCCTCTCCGGTCCTGT
OBSERVED:	T/-
3'_FLANK:	GACTGCATGGCAGGAAGCGAGAGAT
||
SNP:	AP_chr10_80250946
LENGTH:	?
5'_FLANK:	TGTGATTGTGGGAGGGATGTGTGTG
OBSERVED:	TG/-
3'_FLANK:	AGAGAGAGAAAGATGAGGGAGAGAG
||
SNP:	AP_chr10_80257980
LENGTH:	?
5'_FLANK:	GATCCCTATTTAGTGTATTAGGAAG
OBSERVED:	-/G
3'_FLANK:	AAAATTTGAAATTTTATTAATGTGC
||
SNP:	AP_chr10_80260138
LENGTH:	?
5'_FLANK:	TACTTATACCTGTAGTTTTTTTTTT
OBSERVED:	T/-
3'_FLANK:	AATCACCCATGTACATAGGAAATTT
||
SNP:	AP_chr10_80260352
LENGTH:	?
5'_FLANK:	ATACTCCTGGCCTTTTTTTTTTTTT
OBSERVED:	-/TT
3'_FLANK:	GATCCCTTTTTCTGTGAATGAACAT
||
SNP:	AP_chr10_80262400
LENGTH:	?
5'_FLANK:	ATTATTTCATGGCAAATAGAGGGGG
OBSERVED:	-/G
3'_FLANK:	AAAGGTAGAAACAGTGACAAATTTG
||
SNP:	AP_chr10_80263766
LENGTH:	?
5'_FLANK:	GTGGTCTATTTTGAGTTTTTTTTTT
OBSERVED:	-/T
3'_FLANK:	CTGTGATCTATTTTGAGCTATTTGA
||
SNP:	AP_chr10_80272031
LENGTH:	?
5'_FLANK:	CACGACTAAACGACTTCACTTCACT
OBSERVED:	C/-
3'_FLANK:	ACTTATAGTCCTACATGGGTCTAGT
||
SNP:	AP_chr10_80273961
LENGTH:	?
5'_FLANK:	CTTTGCATTTTTCTGGTACATCATC
OBSERVED:	-/CTT
3'_FLANK:	AGTCTATAGTAACACAGAAGTTGAT
||
SNP:	AP_chr10_80276394
LENGTH:	?
5'_FLANK:	GAAGTTCTTTTATTATATATATATA
OBSERVED:	-/TA
3'_FLANK:	GTGAAAGTGAAAGTCACTCAGTCAT
||
SNP:	AP_chr10_80303799
LENGTH:	?
5'_FLANK:	TATCTTGTAAGATTTTTTTTTTTTT
OBSERVED:	-/T
3'_FLANK:	CTATCTGTACTTCTCAGAAGAGGGG
||
SNP:	AP_chr10_80304566
LENGTH:	?
5'_FLANK:	ACACACACACACACACACACACACA
OBSERVED:	-/CA
3'_FLANK:	TACACATGTTTTTCTGGTAAGATTT
||
SNP:	AP_chr10_80313189
LENGTH:	?
5'_FLANK:	TGTGTGTGTGTGTGTGTGTGTGTGT
OBSERVED:	GT/-
3'_FLANK:	ATCTCTTGGAGAAGGCAATGGCACC
||
SNP:	AP_chr10_80316483
LENGTH:	?
5'_FLANK:	TTTTTTTTCTTTCTTTCTTTCTTTC
OBSERVED:	TTTC/-
3'_FLANK:	AGTCACAAGGGATATGGTGTGTTTC
||
SNP:	AP_chr10_80323469
LENGTH:	?
5'_FLANK:	AACATTATGCTAAGTGAAAGAAGCC
OBSERVED:	C/-
3'_FLANK:	TTTCACCAAAGACCGCACATTCTAA
||
SNP:	AP_chr10_80330151
LENGTH:	?
5'_FLANK:	TTGAAATAGTTATAACAGTGCCCAA
OBSERVED:	-/A
3'_FLANK:	CAGGCTAGGATAACAGAACAATGTC
||
SNP:	AP_chr10_80330433
LENGTH:	?
5'_FLANK:	AACTACAAGAATGAGCCAAGAAAGA
OBSERVED:	CA/-
3'_FLANK:	ATTTTGAGGATTTAGACTTGTTTCT
||
SNP:	AP_chr10_80340297
LENGTH:	?
5'_FLANK:	TAGCATTTTCCTGTCAAAGTCTGGT
OBSERVED:	-/CACAGT
3'_FLANK:	TAATGGCCCTAGATTAAGGAAGAGA
||
SNP:	AP_chr10_80349505
LENGTH:	?
5'_FLANK:	TAGTTGGCCAGAACAAGAGGTGATA
OBSERVED:	-/A
3'_FLANK:	CCTGCCTCCAATCTGTTTGACCAAG
||
SNP:	AP_chr10_80415546
LENGTH:	?
5'_FLANK:	ACCATATATATATATATATATATAT
OBSERVED:	AT/-
3'_FLANK:	GAATATAATATAATATATATAAATG
||
SNP:	AP_chr10_80417236
LENGTH:	?
5'_FLANK:	CACGCATATATATATATATATATAT
OBSERVED:	ATATATATATATATATATATAT/-
3'_FLANK:	GCATGTATATACACCACTTGAGTGA
||
SNP:	AP_chr10_80431743
LENGTH:	?
5'_FLANK:	AAGAGAAAGTTTCTGAGTAGGTAGT
OBSERVED:	A/-
3'_FLANK:	TTTTGGAAGGATGGGGTTTGTGAGA
||
SNP:	AP_chr10_80455892
LENGTH:	?
5'_FLANK:	AACCAGTGTGTGTGTGTGTGTGTGT
OBSERVED:	GT/-
3'_FLANK:	ATGTGTGTGTGTGTTCAGTTGTGTC
||
SNP:	AP_chr10_80464123
LENGTH:	?
5'_FLANK:	CCTGTCCCCTCTTATGAGTTATATT
OBSERVED:	CG/-
3'_FLANK:	GTAGAAAAACACTGACTTACTAAAA
||
SNP:	AP_chr10_80464165
LENGTH:	?
5'_FLANK:	TTACTAAAAACTCACAATTGGATTC
OBSERVED:	C/-
3'_FLANK:	TTTTAAAAAATTCCATAATGACCTT
||
SNP:	AP_chr10_80464940
LENGTH:	?
5'_FLANK:	GTGTGTGTGTGTGTGTGTGTGTGTG
OBSERVED:	TG/-
3'_FLANK:	CGTGCACGTGTGTGTGCGTGTGTGT
||
SNP:	AP_chr10_80469248
LENGTH:	?
5'_FLANK:	AGAAAGGAACAGTGAAGTCAACCCC
OBSERVED:	C/-
3'_FLANK:	AGGAAGCGCTTCTTGATCAGGAGCT
||
SNP:	AP_chr10_80480310
LENGTH:	?
5'_FLANK:	CAGCTAATGGCAGGGTCAGGATCTC
OBSERVED:	-/T
3'_FLANK:	GCTGGAGCTGTGGTGAGGGACTGGA
||
SNP:	AP_chr10_80482627
LENGTH:	?
5'_FLANK:	AAAAATGTCTTTTTTTTTTTTTTTT
OBSERVED:	-/TTT
3'_FLANK:	AACTTCCAGGAAATCTGGTCACTGT
||
SNP:	AP_chr10_80493316
LENGTH:	?
5'_FLANK:	CCTAAATTCTGTGGTTTTTTTTTTT
OBSERVED:	T/-
3'_FLANK:	CCCAGCTGTATAAAGGACAAAATAA
||
SNP:	AP_chr10_80502165
LENGTH:	?
5'_FLANK:	AGAGTCAACTGAGAAATAAAACCAA
OBSERVED:	-/A
3'_FLANK:	CGAGCAAACATCCAACACCTCCTAA
||
SNP:	AP_chr10_80502254
LENGTH:	?
5'_FLANK:	GTGGCTTTTTAAAACTGATTTAGAA
OBSERVED:	-/A
3'_FLANK:	CAAGAAGCTAGTTTCTAAGTTTATT
||
SNP:	AP_chr10_80502381
LENGTH:	?
5'_FLANK:	CAGAACTTACTGTATTACCCACCCA
OBSERVED:	AC/-
3'_FLANK:	CCCCCCAAATATAAATTGCTAACAC
||
SNP:	AP_chr10_80506595
LENGTH:	?
5'_FLANK:	CTGTCTCTTTAAAAAAAAAAAAAAA
OBSERVED:	AAAAAATATATA/-
3'_FLANK:	TATATATATATATATATATATATTG
||
SNP:	AP_chr10_80510083
LENGTH:	?
5'_FLANK:	GAATGGATTTAAAAATAAGTATCTT
OBSERVED:	-/AAA
3'_FLANK:	TAAAAAAAAAGTATCTTGGTATTTT
||
SNP:	AP_chr10_80512275
LENGTH:	?
5'_FLANK:	TACTTGTGGTTTCTTGGGGGAAAAC
OBSERVED:	-/T
3'_FLANK:	GTACAAACAGTTTTGGATAAGTGGT
||
SNP:	AP_chr10_80524750
LENGTH:	?
5'_FLANK:	GTGGGGGTGTGTGTGTGTGTGTGTG
OBSERVED:	-/TGTGT
3'_FLANK:	GGGGGGGGGTGTGTGTGTGTGTGTG
||
SNP:	AP_chr10_80525718
LENGTH:	?
5'_FLANK:	TCTGTTGTGCGTGCGGTTTGTTTTT
OBSERVED:	-/T
3'_FLANK:	CAGAAAATCCTCTTGCACGTAGTTC
||
SNP:	AP_chr10_80537244
LENGTH:	?
5'_FLANK:	AACCTGTCCCTTATACTGACTTAGG
OBSERVED:	G/-
3'_FLANK:	AGCCTTATCCTGTGTAAATTTGATA
||
SNP:	AP_chr10_80543201
LENGTH:	?
5'_FLANK:	AAGCCATGAAATCATTTTTATGTTT
OBSERVED:	-/ATTT
3'_FLANK:	TAAGTCCTTCATTTTTTCCAGCTTT
||
SNP:	AP_chr10_80545564
LENGTH:	?
5'_FLANK:	AAAAGAAGCAGAAAAAAAAAAAAAA
OBSERVED:	A/-
3'_FLANK:	CCCTACAAGAAGTACAGTGTGGAAA
||
SNP:	AP_chr10_80550504
LENGTH:	?
5'_FLANK:	TGCCGTTTCTCTCGACTTCTTGACT
OBSERVED:	CT/-
3'_FLANK:	GTGTGTGTGTGTGTGTGTGTGTGTA
||
SNP:	AP_chr10_80551029
LENGTH:	?
5'_FLANK:	ATAATACTTATGTACATTTTTTTTT
OBSERVED:	-/T
3'_FLANK:	CAAAAATTAGACCATTGTGCACATA
||
SNP:	AP_chr10_80553140
LENGTH:	?
5'_FLANK:	TTTTTCCCTGTATGTGGAGGGGGGG
OBSERVED:	-/G
3'_FLANK:	AAAAAAAAAGAATGTGCTGCAATCA
||
SNP:	AP_chr10_80562366
LENGTH:	?
5'_FLANK:	AATGTTGAAAAGGGAAAAAAAAAAA
OBSERVED:	-/A
3'_FLANK:	GATATGTGACTTTTTACCCTTCCCA
||
SNP:	AP_chr10_80566067
LENGTH:	?
5'_FLANK:	GCTGCTTTGTTTACATTTTTTTTTT
OBSERVED:	-/T
3'_FLANK:	AAAGCATGGAAAAGTCTAGTCTTTT
||
SNP:	AP_chr10_80568041
LENGTH:	?
5'_FLANK:	TGCTGCTGCTGCTGCTAAGTCGCTT
OBSERVED:	T/-
3'_FLANK:	CAGTCGTGTCCGACTCTATGCGACC
||
